# Supplementary material for: A function of Spalt proteins in heterochromatin organization and maintenance of genomic DNA integrity
Source: Development. 2025 May 16;152(10):dev204258. doi: 10.1242/dev.204258 (PMC12091872; doi:10.1242/dev.204258)
Supplement: Table S1. Genomic regions and genes identified in gene expression analyses [file develop-152-204258-TableS1.xlsx]

## Sheet: Sal 24-48
Row	Col	ControlType	ProbeName	SystematicName		Status	gene_id	Symbol	Genename	logFC	AveExpr	t	P.Value	adj.P.Val	B
261	46	0	CUST_7840_PI428323385	CG14059	SAL_UP 48	Probe	39909	CG14059	CG14059 gene product from transcript CG14059-RB	-4.54624	6.35272	-11.011	9.77e-11	3.55e-08	14.7129	48h
184	141	0	CUST_4800_PI428323385	CG12242	SAL_UP 48	Probe	48338	GstD5	Glutathione S transferase D5	-4.05502	5.14069	-21.1788	8.98e-17	3.45e-13	27.6148	48h
238	28	0	CUST_5238_PI428323385	CG12505	SAL_UP 48	Probe	36595	Arc1	Activity-regulated cytoskeleton associated protein 1	-3.84049	8.89479	-12.2125	1.22e-11	6.36e-09	16.7275	48h
228	95	0	CUST_10919_PI428323385	CG15784	SAL_UP 24/48	Probe	31461	CG15784	CG15784 gene product from transcript CG15784-RA	-3.31471	8.78475	-14.0455	6.75693e-13	9.87295e-10	19.1284	24h	48h
159	137	0	CUST_27031_PI428323385	CG42644	SAL_UP 24/48	Probe	10178858	CG42644	CG42644 gene product from transcript CG42644-RA	-3.22848	5.14214	-28.0397	1.60534e-19	6.7723e-15	31.1475	24h	48h
273	98	0	CUST_30069_PI428323385	CG4594	SAL_UP 24/48	Probe	34316	CG4594	CG4594 gene product from transcript CG4594-RA	-2.96185	8.21672	-16.1927	3.26201e-14	7.32945e-11	21.7876	24h	48h
13	4	0	CUST_33022_PI428323385	CG5955	SAL_UP 48	Probe	40268	CG5955	CG5955 gene product from transcript CG5955-RA	-2.69903	5.37307	-26.8671	4.24e-19	8.47e-15	32.0444	48h
265	4	0	CUST_25538_PI428323385	CG4181	SAL_UP 48	Probe	48335	GstD2	Glutathione S transferase D2	-2.46389	6.06438	-11.5466	3.79e-11	1.55e-08	15.6319	48h
235	99	0	CUST_22602_PI428323385	CG34002	SAL_UP 48	Probe	3885644	CG34002	CG34002 gene product from transcript CG34002-RB	-2.29714	6.6302	-8.82575	6.57e-09	1.46e-06	10.5834	48h
250	25	0	CUST_24449_PI428323385	CG3767	SAL_UP 48	Probe	36819	JhI-26	Juvenile hormone-inducible protein 26	-2.23102	4.89488	-14.4458	3.74e-13	3.06e-10	20.0553	48h
113	3	0	CUST_39758_PI428323385	CG8927	SAL_UP 48	Probe	41964	CG8927	CG8927 gene product from transcript CG8927-RA	-2.21687	6.70614	-8.64682	9.52e-09	1.96e-06	10.2167	48h
19	100	0	CUST_31217_PI428323385	CG5096	SAL_UP 24/48	Probe	34410	CG5096	CG5096 gene product from transcript CG5096-RA	-2.19136	6.73261	-11.7863	2.5103e-11	2.20624e-08	15.8361	24h	48h
342	112	0	CUST_3532_PI428323385	CG11584	SAL_UP 24/48	Probe	32363	CG11584	CG11584 gene product from transcript CG11584-RB	-2.1557	6.80578	-12.6835	5.63517e-12	6.42501e-09	17.2107	24h	48h
158	113	0	CUST_10258_PI428323385	CG15347	SAL_UP 48	Probe	31779	CG15347	CG15347 gene product from transcript CG15347-RA	-2.15112	5.93888	-6.46288	1.24e-06	0.00012862	5.38578	48h
108	158	0	CUST_14749_PI428323385	CG18859	SAL_UP 48	Probe	59214	Or19a	Odorant receptor 19a	-2.1432	4.94979	-10.7078	1.69e-10	5.8e-08	14.1772	48h
177	33	0	CUST_16107_PI428323385	CG2885	SAL_UP 48	Probe	31971	RabX2	CG2885 gene product from transcript CG2885-RA	-2.132	4.76055	-13.8329	9.31e-13	6.54e-10	19.1917	48h
55	130	0	CUST_26321_PI428323385	CG42352	SAL_UP 48	Probe	35449	Ir40a	Ionotropic receptor 40a	-2.0153	5.47803	-15.4175	9.36e-14	1.01e-10	21.3543	48h
308	86	0	CUST_5737_PI428323385	CG12846	SAL_UP 48	Probe	35613	Tsp42Ed	Tetraspanin 42Ed	-1.94518	5.72172	-11.1576	7.52e-11	2.82e-08	14.9679	48h
113	55	0	CUST_555_PI428323385	CG10245	SAL_UP 48	Probe	36664	Cyp6a20	CG10245 gene product from transcript CG10245-RB	-1.89907	5.0635	-14.4394	3.77e-13	3.06e-10	20.0465	48h
89	26	0	CUST_8769_PI428323385	CG14545	SAL_UP 48	Probe	50075	CG14545	CG14545 gene product from transcript CG14545-RA	-1.84948	5.40945	-14.7187	2.51e-13	2.21e-10	20.4285	48h
329	85	0	CUST_29746_PI428323385	CG4423	SAL_UP 48	Probe	48339	GstD6	Glutathione S transferase D6	-1.84794	4.89751	-12.6411	6.04e-12	3.45e-09	17.4063	48h
297	75	0	CUST_35137_PI428323385	CG6912	SAL_UP 24/48	Probe	41820	CG6912	CG6912 gene product from transcript CG6912-RA	-1.7639	9.93502	-9.38601	2.1107e-09	1.06002e-06	11.6646	24h	48h
9	132	0	CUST_20894_PI428323385	CG32825	SAL_UP 48	Probe	260693	Or19b	Odorant receptor 19b	-1.75673	4.93839	-10.0643	5.63e-10	1.58e-07	13.0013	48h
8	47	0	CUST_28222_PI428323385	CG43144	SAL_UP 24/48	Probe	12798035	CG43144	CG43144 gene product from transcript CG43144-RB	-1.75491	8.65617	-11.956	1.88056e-11	1.72464e-08	16.1033	24h	48h
111	43	0	CUST_31489_PI428323385	CG5229	SAL_UP 24/48	Probe	43928	chm	chameau	-1.75309	6.31206	-8.46379	1.39848e-08	5.37975e-06	9.85151	24h	48h
130	126	0	CUST_16714_PI428323385	CG30196	SAL_UP 48	Probe	37595	CG30196	CG30196 gene product from transcript CG30196-RA	-1.73126	8.08845	-7.54259	1.03e-07	1.53e-05	7.85464	48h
51	37	0	CUST_4766_PI428323385	CG12224	SAL_UP 24/48	Probe	41453	CG12224	CG12224 gene product from transcript CG12224-RB	-1.72791	8.96426	-8.85577	6.17605e-09	2.6586e-06	10.6371	24h	48h
150	150	0	CUST_2482_PI428323385	CG11086	SAL_UP 24/48	Probe	35646	Gadd45	CG11086 gene product from transcript CG11086-RA	-1.69706	8.18818	-12.2352	1.17671e-11	1.21075e-08	16.5356	24h	48h
379	110	0	CUST_17258_PI428323385	CG3081	SAL_UP 24/48	Probe	31395	CG3081	CG3081 gene product from transcript CG3081-RA	-1.66877	6.07874	-8.43244	1.49425e-08	5.67895e-06	9.78772	24h	48h
38	44	0	CUST_29170_PI428323385	CG4373	SAL_UP 48	Probe	37594	Cyp6d2	CG4373 gene product from transcript CG4373-RA	-1.59631	7.84805	-5.07516	3.68e-05	0.00207493	2.02788	48h
234	24	0	CUST_20117_PI428323385	CG32475	SAL_UP 24/48	Probe	38013	mthl8	methuselah-like 8	-1.56877	7.48996	-11.4059	4.84941e-11	3.93418e-08	15.2246	24h	48h
47	132	0	CUST_13910_PI428323385	CG18188	SAL_UP 24/48	Probe	36266	Damm	Death associated molecule related to Mch2	-1.55528	6.08998	-10.5344	2.32844e-10	1.61029e-07	13.7552	24h	48h
62	34	0	CUST_7611_PI428323385	CG13941	SAL_UP 48	Probe	36597	Arc2	CG13941 gene product from transcript CG13941-RA	-1.54559	8.39404	-8.48182	1.35e-08	2.61e-06	9.87457	48h
143	69	0	CUST_12700_PI428323385	CG17533	SAL_UP 24/48	Probe	37113	GstE8	Glutathione S transferase E8	-1.52187	8.80729	-5.60253	9.95777e-06	0.00127683	3.47028	24h	48h
192	98	0	CUST_25738_PI428323385	CG42255	SAL_UP 48	Probe	39334	CG42255	CG42255 gene product from transcript CG42255-RA	-1.49595	4.93914	-3.60315	0.00146788	0.0288824	-1.57772	48h
167	95	0	CUST_9053_PI428323385	CG14695	SAL_UP 48	Probe	41314	CG14695	CG14695 gene product from transcript CG14695-RA	-1.46373	4.56871	-10.6165	2e-10	6.54e-08	14.0135	48h
324	161	0	CUST_18012_PI428323385	CG31332	SAL_UP 24/48	Probe	41178	Unc-115b	CG31332 gene product from transcript CG31332-RD	-1.40658	10.5133	-3.65153	0.00130262	0.0468476	-1.25232	24h	48h
175	114	0	CUST_36722_PI428323385	CG7590	SAL_UP 24/48	Probe	39270	scyl	scylla	-1.35101	14.2935	-4.38753	0.000206967	0.012935	0.518731	24h	48h
177	147	0	CUST_15153_PI428323385	CG2065	SAL_UP 48	Probe	35707	CG2065	CG2065 gene product from transcript CG2065-RA	-1.34808	4.72207	-5.98164	3.94e-06	0.00034097	4.24034	48h
264	123	0	CUST_12695_PI428323385	CG17530	SAL_UP 24/48	Probe	37111	GstE6	Glutathione S transferase E6	-1.34742	8.99247	-6.67294	7.57988e-07	0.000160686	5.98154	24h	48h
100	134	0	CUST_41841_PI428323385	CG9877	SAL_UP 48	Probe	37666	CG9877	CG9877 gene product from transcript CG9877-RA	-1.3288	6.41833	-4.16393	0.00036298	0.0111285	-0.220659	48h
371	163	0	CUST_22496_PI428323385	CG3397	SAL_UP 24/48	Probe	41454	CG3397	CG3397 gene product from transcript CG3397-RA	-1.32873	8.30652	-6.59421	9.12046e-07	0.000189535	5.80131	24h	48h
155	99	0	CUST_31087_PI428323385	CG5022	SAL_UP 24/48	Probe	34398	CG5022	CG5022 gene product from transcript CG5022-RA	-1.31594	7.7234	-7.69099	7.43689e-08	2.29002e-05	8.23731	24h	48h
347	6	0	CUST_35830_PI428323385	CG7178	SAL_UP 24	Probe	32794	wupA	wings up A	-1.31283	5.24831	-4.10369	0.000422183	0.0216143	-0.170198	24h
300	117	0	CUST_8103_PI428323385	CG14196	SAL_UP 48	Probe	32915	CG14196	CG14196 gene product from transcript CG14196-RA	-1.29908	4.6907	-5.45248	1.44e-05	0.000996	2.95552	48h
246	127	0	CUST_10706_PI428323385	CG15623	SAL_UP 48	Probe	33360	c-cup	calcutta cup	-1.28718	4.91391	-5.72613	7.35e-06	0.00056594	3.62283	48h
8	20	0	CUST_7606_PI428323385	CG13937	SAL_UP 24/48	Probe	38249	CG13937	CG13937 gene product from transcript CG13937-RD	-1.27704	6.48493	-7.65087	8.1286e-08	2.44938e-05	8.15115	24h	48h
223	102	0	CUST_34301_PI428323385	CG6544	SAL_UP 24	Probe	41291	fau	CG6544 gene product from transcript CG6544-RG	-1.26849	5.83677	-3.72504	0.00108588	0.0416995	-1.07822	24h
346	71	0	CUST_36186_PI428323385	CG7356	SAL_UP 48	Probe	34093	Tg	Transglutaminase	-1.26573	5.01716	-8.85234	6.22e-09	1.41e-06	10.6375	48h
91	100	0	CUST_3480_PI428323385	CG1155	SAL_UP 48	Probe	40770	Osi14	Osiris 14	-1.26016	7.39907	-6.77952	5.91e-07	7.1e-05	6.12518	48h
262	120	0	CUST_5824_PI428323385	CG12908	SAL_UP 48	Probe	36089	Ndg	Nidogen/entactin	-1.25847	4.84544	-10.0201	6.13e-10	1.68e-07	12.9185	48h
358	100	0	CUST_39191_PI428323385	CG8663	SAL_UP 24	Probe	35408	nrv3	nervana 3	-1.25816	4.98534	-5.34237	1.89391e-05	0.00213273	2.84344	24h
130	14	0	CUST_6102_PI428323385	CG13060	SAL_UP 48	Probe	39802	CG13060	CG13060 gene product from transcript CG13060-RA	-1.25374	9.42572	-6.71962	6.79e-07	7.94e-05	5.98623	48h
63	54	0	CUST_26350_PI428323385	CG42363	SAL_UP 48	Probe	7354406	CG42363	CG42363 gene product from transcript CG42363-RA	-1.25353	6.72522	-4.63268	0.00011173	0.00475135	0.934376	48h
379	9	0	CUST_20427_PI428323385	CG32581	SAL_UP 24/48	Probe	318098	CG32581	CG32581 gene product from transcript CG32581-RB	-1.24673	8.87222	-6.88486	4.62403e-07	0.000104707	6.4627	24h	48h
316	61	0	CUST_34550_PI428323385	CG6665	SAL_UP 24/48	Probe	36903	CG6665	CG6665 gene product from transcript CG6665-RA	-1.23195	8.4271	-11.6098	3.40062e-11	2.86917e-08	15.5546	24h	48h
163	62	0	CUST_22913_PI428323385	CG34165	SAL_UP 48	Probe	5740685	CG34165	CG34165 gene product from transcript CG34165-RA	-1.22906	6.08339	-12.6395	6.05e-12	3.45e-09	17.4036	48h
100	27	0	CUST_14393_PI428323385	CG18522	SAL_UP 24/48	Probe	41894	CG18522	CG18522 gene product from transcript CG18522-RA	-1.21144	6.47023	-5.17397	2.87902e-05	0.00289472	2.43533	24h	48h
234	36	0	CUST_34532_PI428323385	CG6658	SAL_UP 24/48	Probe	53502	Ugt86Di	CG6658 gene product from transcript CG6658-RA	-1.20766	10.07	-10.6175	1.99738e-10	1.47827e-07	13.8996	24h	48h
83	56	0	CUST_14300_PI428323385	CG18455	SAL_UP 24/48	Probe	44108	Optix	CG18455 gene product from transcript CG18455-RA	-1.19944	6.134	-9.59318	1.40116e-09	7.57814e-07	12.0552	24h	48h
72	30	0	CUST_17488_PI428323385	CG31062	SAL_UP 48	Probe	43300	side	sidestep	-1.19131	5.06354	-9.48885	1.72e-09	4.27e-07	11.9038	48h
323	102	0	CUST_13277_PI428323385	CG17803	SAL_UP 24/48	Probe	42141	CG17803	CG17803 gene product from transcript CG17803-RA	-1.18746	7.40499	-7.0538	3.13083e-07	7.46198e-05	6.84205	24h	48h
226	102	0	CUST_19165_PI428323385	CG32019	SAL_UP 24	Probe	43814	bt	bent	-1.1812	5.75668	-4.86021	6.3097e-05	0.00526766	1.67159	24h
124	101	0	CUST_370_PI428323385	CG10160	SAL_UP 48	Probe	45880	ImpL3	Ecdysone-inducible gene L3	-1.17791	10.7042	-4.64705	0.00010776	0.00461063	0.969908	48h
190	51	0	CUST_33180_PI428323385	CG6042	SAL_UP 48	Probe	42294	Cyp12a4	CG6042 gene product from transcript CG6042-RA	-1.16779	5.37582	-5.459	1.42e-05	0.0009844	2.97149	48h
181	143	0	CUST_40390_PI428323385	CG9214	SAL_UP 24/48	Probe	32574	Tob	CG9214 gene product from transcript CG9214-RA	-1.16278	5.69995	-4.53495	0.000142852	0.00979158	0.877991	24h	48h
93	132	0	CUST_35568_PI428323385	CG7080	SAL_UP 48	Probe	42609	CG7080	CG7080 gene product from transcript CG7080-RA	-1.16139	5.95313	-6.5035	1.13e-06	0.00011916	5.4813	48h
160	53	0	CUST_33411_PI428323385	CG6142	SAL_UP 48	Probe	43178	CG6142	CG6142 gene product from transcript CG6142-RA	-1.13797	6.4294	-3.87942	0.00073972	0.018143	-0.914188	48h
5	131	0	CUST_35466_PI428323385	CG7035	SAL_UP 24/48	Probe	44409	Cbp80	cap binding protein 80	-1.13443	10.8557	-9.90155	7.69069e-10	4.70202e-07	12.6255	24h	48h
365	110	0	CUST_22149_PI428323385	CG33653	SAL_UP 24/48	Probe	49968	Caps	Calcium activated protein for secretion	-1.13292	6.4832	-6.66021	7.80973e-07	0.000164731	5.95244	24h	48h
103	141	0	CUST_34879_PI428323385	CG6794	SAL_UP 24/48	Probe	35045	Dif	Dorsal-related immunity factor	-1.12354	7.63123	-6.21849	2.2279e-06	0.000399942	4.93073	24h	48h
118	68	0	CUST_15398_PI428323385	CG2184	SAL_UP 24/48	Probe	43587	Mlc2	Myosin light chain 2	-1.11855	10.771	-4.64845	0.000107384	0.00783459	1.15492	24h	48h
330	73	0	CUST_3548_PI428323385	CG11592	SAL_UP 48	Probe	33199	CG11592	CG11592 gene product from transcript CG11592-RA	-1.10234	4.77068	-4.27118	0.00027728	0.00916012	0.0426353	48h
127	99	0	CUST_24030_PI428323385	CG3568	SAL_UP 24/48	Probe	31383	CG3568	CG3568 gene product from transcript CG3568-RA	-1.09651	8.05318	-6.76184	6.15628e-07	0.000132505	6.18411	24h	48h
158	37	0	CUST_11546_PI428323385	CG16857	SAL_UP 24/48	Probe	33635	CG16857	CG16857 gene product from transcript CG16857-RA	-1.09034	7.05567	-5.19542	2.72914e-05	0.00280125	2.48741	24h	48h
46	133	0	CUST_8327_PI428323385	CG14304	SAL_UP 48	Probe	42232	CG14304	CG14304 gene product from transcript CG14304-RA	-1.0902	8.55343	-6.37364	1.54e-06	0.0001542	5.17527	48h
36	32	0	CUST_22645_PI428323385	CG34031	SAL_UP 48	Probe	3885665	CG34031	CG34031 gene product from transcript CG34031-RC	-1.08342	5.14471	-3.84618	0.0008036	0.0192945	-0.994611	48h
175	152	0	CUST_10071_PI428323385	CG15209	SAL_UP 48	Probe	32011	CG15209	CG15209 gene product from transcript CG15209-RA	-1.0832	6.7905	-5.2075	2.65e-05	0.0016149	2.35403	48h
80	91	0	CUST_7170_PI428323385	CG13679	SAL_UP 24/48	Probe	38919	CG13679	CG13679 gene product from transcript CG13679-RA	-1.07716	6.59297	-4.97745	4.70362e-05	0.00420442	1.95736	24h	48h
152	113	0	CUST_30847_PI428323385	CG4920	SAL_UP 24/48	Probe	41858	ea	easter	-1.07407	10.8905	-6.778	5.92856e-07	0.000128257	6.22081	24h	48h
38	81	0	CUST_5971_PI428323385	CG1299	SAL_UP 48	Probe	38496	CG1299	CG1299 gene product from transcript CG1299-RA	-1.07052	8.86864	-8.48603	1.33e-08	2.6e-06	9.88333	48h
88	11	0	CUST_4728_PI428323385	CG1221	SAL_UP 24/48	Probe	38047	miple	CG1221 gene product from transcript CG1221-RA	-1.0372	11.6595	-11.3612	5.24525e-11	4.17502e-08	15.1516	24h	48h
180	61	0	CUST_5028_PI428323385	CG12367	SAL_UP 24/48	Probe	36301	Hen1	CG12367 gene product from transcript CG12367-RA	-1.0355	6.14194	-8.63745	9.71226e-09	3.90211e-06	10.2023	24h	48h
38	126	0	CUST_38982_PI428323385	CG8573	SAL_UP 24/48	Probe	41740	su(Hw)	suppressor of Hairy wing	-1.03237	11.1248	-12.0238	1.67681e-11	1.5831e-08	16.2092	24h	48h
22	158	0	CUST_14024_PI428323385	CG18278	SAL_UP 24/48	Probe	36487	CG18278	CG18278 gene product from transcript CG18278-RA	-0.995614	10.3972	-8.15595	2.69527e-08	9.88718e-06	9.2189	24h	48h
123	97	0	CUST_16181_PI428323385	CG2924	SAL_UP 24/48	Probe	31214	CG2924	CG2924 gene product from transcript CG2924-RA	-0.994723	8.00698	-6.2703	1.96784e-06	0.000360937	5.05177	24h	48h
262	37	0	CUST_16446_PI428323385	CG30059	SAL_UP 24/48	Probe	246425	CG30059	CG30059 gene product from transcript CG30059-RA	-0.993782	10.5237	-7.81021	5.71708e-08	1.81339e-05	8.49198	24h	48h
220	132	0	CUST_31922_PI428323385	CG5455	SAL_UP 48	Probe	43196	CG5455	CG5455 gene product from transcript CG5455-RA	-0.989905	6.69185	-5.54999	1.13e-05	0.00081035	3.19393	48h
347	107	0	CUST_3164_PI428323385	CG1139	SAL_UP 48	Probe	38264	CG1139	CG1139 gene product from transcript CG1139-RA	-0.9887	6.96364	-5.22026	2.57e-05	0.00158566	2.38542	48h
188	12	0	CUST_10350_PI428323385	CG15400	SAL_UP 24/48	Probe	33476	CG15400	CG15400 gene product from transcript CG15400-RB	-0.983499	7.01401	-7.13442	2.60257e-07	6.30989e-05	7.02171	24h	48h
207	28	0	CUST_9488_PI428323385	CG14945	SAL_UP 48	Probe	34623	CG14945	CG14945 gene product from transcript CG14945-RB	-0.983197	6.62963	-9.16759	3.27e-09	7.79e-07	11.2717	48h
228	142	0	CUST_6104_PI428323385	CG13061	SAL_UP 48	Probe	59235	Nplp3	Neuropeptide-like precursor 3	-0.976032	5.32774	-4.37531	0.00021343	0.00762368	0.298964	48h
235	8	0	CUST_26626_PI428323385	CG42516	SAL_UP 24/48	Probe	8674068	CG42516	CG42516 gene product from transcript CG42516-RB	-0.971596	6.19547	-6.63393	8.30688e-07	0.000174345	5.89233	24h	48h
213	24	0	CUST_13365_PI428323385	CG17853	SAL_UP 48	Probe	35743	Or43b	Odorant receptor 43b	-0.970303	6.59417	-5.09371	3.52e-05	0.00201325	2.07363	48h
13	10	0	CUST_16855_PI428323385	CG30330	SAL_UP 48	Probe	117343	Gr59d	Gustatory receptor 59d	-0.969429	4.40315	-9.39517	2.07e-09	5.11e-07	11.721	48h
92	132	0	CUST_14383_PI428323385	CG1851	SAL_UP 24/48	Probe	44750	Ady43A	CG1851 gene product from transcript CG1851-RA	-0.96701	9.8512	-10.5052	2.45819e-10	1.6726e-07	13.7041	24h	48h
168	39	0	CUST_21963_PI428323385	CG33542	SAL_UP 48	Probe	3346149	upd3	unpaired 3	-0.956283	4.92385	-10.3652	3.19e-10	9.8e-08	13.5578	48h
263	78	0	CUST_4050_PI428323385	CG11897	SAL_UP 24/48	Probe	43450	CG11897	CG11897 gene product from transcript CG11897-RA	-0.950916	7.94759	-4.87743	6.04306e-05	0.00507834	1.71358	24h	48h
24	21	0	CUST_11075_PI428323385	CG15892	SAL_UP 24/48	Probe	3772603	CG15892	CG15892 gene product from transcript CG15892-RB	-0.944115	5.10991	-5.01458	4.28633e-05	0.00392805	2.04778	24h	48h
10	17	0	CUST_8271_PI428323385	CG14275	SAL_UP 48	Probe	34144	CG14275	CG14275 gene product from transcript CG14275-RA	-0.939716	7.48833	-4.26386	0.00028243	0.00929643	0.0246289	48h
235	114	0	CUST_12697_PI428323385	CG17531	SAL_UP 48	Probe	37112	GstE7	Glutathione S transferase E7	-0.935028	7.23283	-4.18902	0.00034083	0.0106231	-0.159142	48h
132	77	0	CUST_17934_PI428323385	CG31279	SAL_UP 48	Probe	318657	CG31279	CG31279 gene product from transcript CG31279-RB	-0.933663	5.00751	-8.18454	2.53e-08	4.63e-06	9.24854	48h
86	119	0	CUST_11807_PI428323385	CG1702	SAL_UP 24/48	Probe	33047	CG1702	CG1702 gene product from transcript CG1702-RB	-0.92499	10.8975	-7.49099	1.161e-07	3.24359e-05	7.80554	24h	48h
194	10	0	CUST_39099_PI428323385	CG8620	SAL_UP 24/48	Probe	50310	CG8620	CG8620 gene product from transcript CG8620-RA	-0.918937	5.24726	-5.73442	7.20396e-06	0.000983515	3.78603	24h	48h
41	139	0	CUST_39487_PI428323385	CG8799	SAL_UP 24/48	Probe	47905	l(2)03659	lethal (2) 03659	-0.917847	6.61524	-6.00868	3.69413e-06	0.000585788	4.43753	24h	48h
296	84	0	CUST_25082_PI428323385	CG40300	SAL_UP 24/48	Probe	3355150	Ago3	Argonaute 3	-0.916469	6.95715	-6.22643	2.18588e-06	0.000394075	4.9493	24h	48h
34	123	0	CUST_21443_PI428323385	CG33198	SAL_UP 24/48	Probe	251430	pen-2	presenilin enhancer	-0.911267	9.51205	-6.85365	4.97136e-07	0.000109802	6.39222	24h	48h
356	109	0	CUST_1268_PI428323385	CG1058	SAL_UP 24/48	Probe	40580	rpk	ripped pocket	-0.906792	8.19354	-4.4928	0.000158828	0.010585	0.775208	24h	48h
11	22	0	CUST_36893_PI428323385	CG7695	SAL_UP 48	Probe	42234	CG7695	CG7695 gene product from transcript CG7695-RA	-0.904618	5.29902	-8.21252	2.39e-08	4.39e-06	9.30798	48h
120	158	0	CUST_6546_PI428323385	CG13316	SAL_UP 24	Probe	31331	Mnt	CG13316 gene product from transcript CG13316-RD	-0.904163	8.72426	-3.76855	0.000974743	0.0386471	-0.974784	24h
138	125	0	CUST_35803_PI428323385	CG7173	SAL_UP 24/48	Probe	40392	CG7173	CG7173 gene product from transcript CG7173-RA	-0.899574	9.36902	-7.95161	4.19545e-08	1.43894e-05	8.79136	24h	48h
88	29	0	CUST_3341_PI428323385	CG11486	SAL_UP 24	Probe	38369	CG11486	CG11486 gene product from transcript CG11486-RG	-0.888038	11.4329	-3.65261	0.00129914	0.0468023	-1.24976	24h
39	86	0	CUST_28165_PI428323385	CG4313	SAL_UP 48	Probe	31169	CG4313	CG4313 gene product from transcript CG4313-RA	-0.884436	6.27459	-6.56626	9.74e-07	0.00010692	5.62852	48h
132	46	0	CUST_41777_PI428323385	CG9841	SAL_UP 24/48	Probe	37444	EfSec	CG9841 gene product from transcript CG9841-RA	-0.88429	7.90753	-6.98127	3.6998e-07	8.52895e-05	6.67966	24h	48h
277	122	0	CUST_33254_PI428323385	CG6071	SAL_UP 48	Probe	39308	CG6071	CG6071 gene product from transcript CG6071-RA	-0.876195	6.9049	-4.97864	4.69e-05	0.00248228	1.7896	48h
169	141	0	CUST_8082_PI428323385	CG14183	SAL_UP 24/48	Probe	40192	CG14183	CG14183 gene product from transcript CG14183-RA	-0.871848	6.49535	-5.23439	2.47681e-05	0.0026107	2.58193	24h	48h
289	101	0	CUST_19178_PI428323385	CG32029	SAL_UP 48	Probe	38990	Cpr66D	Cuticular protein 66D	-0.867644	8.33121	-5.04209	4e-05	0.00220909	1.94626	48h
204	58	0	CUST_33815_PI428323385	CG6311	SAL_UP 24/48	Probe	39957	Edc3	Enhancer of decapping 3	-0.86647	9.83154	-4.4761	0.00016564	0.0109354	0.7345	24h	48h
151	164	0	CUST_21870_PI428323385	CG33508	SAL_UP 48	Probe	3346226	ppk13	pickpocket 13	-0.864862	9.49265	-3.70077	0.00115321	0.0245827	-1.34463	48h
236	28	0	CUST_36942_PI428323385	CG7722	SAL_UP 48	Probe	36163	Spn47C	Serpin 47C	-0.86209	8.37641	-4.77021	7.91e-05	0.00369053	1.27443	48h
113	19	0	CUST_37091_PI428323385	CG7787	SAL_UP 24/48	Probe	34142	CG7787	CG7787 gene product from transcript CG7787-RA	-0.859176	8.04378	-5.703	7.78042e-06	0.0010474	3.71095	24h	48h
315	69	0	CUST_30435_PI428323385	CG4757	SAL_UP 24	Probe	41330	CG4757	CG4757 gene product from transcript CG4757-RA	-0.855653	4.61267	-4.95238	5.0083e-05	0.00441086	1.89629	24h
30	93	0	CUST_32258_PI428323385	CG5618	SAL_UP 48	Probe	40241	CG5618	CG5618 gene product from transcript CG5618-RC	-0.854794	9.7264	-3.75256	0.00101423	0.0225026	-1.22033	48h
208	21	0	CUST_22164_PI428323385	CG33667	SAL_UP 48	Probe	3772511	CG33667	CG33667 gene product from transcript CG33667-RB	-0.85183	7.19071	-5.23181	2.49e-05	0.00156307	2.41386	48h
95	149	0	CUST_16845_PI428323385	CG30323	SAL_UP 24/48	Probe	246539	CG30323	CG30323 gene product from transcript CG30323-RB	-0.851743	4.83606	-6.98694	3.65167e-07	8.47924e-05	6.69239	24h	48h
297	21	0	CUST_6446_PI428323385	CG13258	SAL_UP 24/48	Probe	34959	CG13258	CG13258 gene product from transcript CG13258-RA	-0.844483	7.06782	-5.30085	2.09957e-05	0.00230657	2.74296	24h	48h
64	163	0	CUST_22510_PI428323385	CG33978	SAL_UP 48	Probe	3885646	CG33978	CG33978 gene product from transcript CG33978-RB	-0.840084	10.5435	-4.25656	0.00028766	0.00940708	0.00669688	48h
261	142	0	CUST_35655_PI428323385	CG7107	SAL_UP 24	Probe	32314	up	upheld	-0.837192	5.08668	-3.96578	0.000596266	0.027401	-0.502783	24h
133	142	0	CUST_35014_PI428323385	CG6845	SAL_UP 48	Probe	38019	CG6845	CG6845 gene product from transcript CG6845-RE	-0.83629	10.8957	-4.45666	0.00017394	0.00658685	0.499583	48h
57	64	0	CUST_34863_PI428323385	CG6785	SAL_UP 24/48	Probe	34620	CG6785	CG6785 gene product from transcript CG6785-RA	-0.830726	6.87151	-6.55833	9.92541e-07	0.000203259	5.7189	24h	48h
11	150	0	CUST_22804_PI428323385	CG34125	SAL_UP 48	Probe	4379886	CG34125	CG34125 gene product from transcript CG34125-RA	-0.829703	9.45553	-4.57918	0.00012781	0.00524502	0.80216	48h
320	39	0	CUST_10308_PI428323385	CG15385	SAL_UP 48	Probe	33396	CG15385	CG15385 gene product from transcript CG15385-RA	-0.828127	5.64969	-5.71643	7.53e-06	0.00057535	3.59927	48h
129	18	0	CUST_23877_PI428323385	CG3494	SAL_UP 48	Probe	37903	CG3494	CG3494 gene product from transcript CG3494-RA	-0.824987	4.86339	-4.76161	8.08e-05	0.00375867	1.25315	48h
131	137	0	CUST_21123_PI428323385	CG33105	SAL_UP 24/48	Probe	318890	p24-2	p24-related-2	-0.808774	6.77925	-5.22342	2.54539e-05	0.00266451	2.55532	24h	48h
103	95	0	CUST_8696_PI428323385	CG14502	SAL_UP 24/48	Probe	37092	CG14502	CG14502 gene product from transcript CG14502-RC	-0.804625	5.08338	-5.84682	5.47399e-06	0.000807433	4.05392	24h	48h
57	128	0	CUST_6081_PI428323385	CG13049	SAL_UP 48	Probe	39788	CG13049	CG13049 gene product from transcript CG13049-RB	-0.804137	6.01471	-4.75432	8.23e-05	0.00380658	1.23514	48h
309	150	0	CUST_36065_PI428323385	CG7294	SAL_UP 48	Probe	34470	CG7294	CG7294 gene product from transcript CG7294-RA	-0.803662	7.92278	-3.78888	0.00092673	0.0211097	-1.13291	48h
8	81	0	CUST_6845_PI428323385	CG13488	SAL_UP 24/48	Probe	37496	CG13488	CG13488 gene product from transcript CG13488-RB	-0.799737	4.95817	-5.69492	7.93594e-06	0.00106281	3.69164	24h	48h
374	31	0	CUST_18340_PI428323385	CG3158	SAL_UP 48	Probe	41919	spn-E	spindle E	-0.798189	8.36404	-5.528	1.2e-05	0.0008483	3.14024	48h
218	124	0	CUST_29998_PI428323385	CG4562	SAL_UP 24/48	Probe	42362	CG4562	CG4562 gene product from transcript CG4562-RB	-0.796637	7.98563	-7.13961	2.57184e-07	6.27143e-05	7.03325	24h	48h
177	8	0	CUST_3510_PI428323385	CG1157	SAL_UP 48	Probe	40771	Osi15	Osiris 15	-0.793304	4.68726	-5.22027	2.57e-05	0.00158566	2.38547	48h
267	75	0	CUST_17249_PI428323385	CG3074	SAL_UP 24/48	Probe	37537	CG3074	CG3074 gene product from transcript CG3074-RB	-0.790349	7.29665	-3.61702	0.00141851	0.0495784	-1.33375	24h	48h
107	48	0	CUST_10466_PI428323385	CG15468	SAL_UP 48	Probe	31426	SIP3	Syntaxin Interacting Protein 3	-0.78623	5.90295	-4.48934	0.00016021	0.00620075	0.580237	48h
285	85	0	CUST_17321_PI428323385	CG31006	SAL_UP 24/48	Probe	43683	stops	slow termination of phototransduction	-0.785842	6.03369	-6.88324	4.64138e-07	0.000104707	6.45906	24h	48h
100	61	0	CUST_31311_PI428323385	CG5149	SAL_UP 24/48	Probe	34013	CG5149	CG5149 gene product from transcript CG5149-RA	-0.784816	9.8092	-5.20086	2.69246e-05	0.00277712	2.50059	24h	48h
224	111	0	CUST_21871_PI428323385	CG33509	SAL_UP 48	Probe	3346225	CG33509	CG33509 gene product from transcript CG33509-RA	-0.783202	8.94715	-3.41956	0.00230321	0.0388032	-2.01122	48h
360	63	0	CUST_10494_PI428323385	CG15497	SAL_UP 48	Probe	42552	CG15497	CG15497 gene product from transcript CG15497-RA	-0.781864	4.96076	-3.98387	0.0005699	0.015372	-0.66056	48h
192	160	0	CUST_13018_PI428323385	CG17725	SAL_UP 24	Probe	37131	Pepck	Phosphoenolpyruvate carboxykinase	-0.779995	9.02499	-3.62876	0.00137799	0.0484836	-1.30607	24h
314	11	0	CUST_6654_PI428323385	CG13380	SAL_UP 24/48	Probe	40029	CG13380	CG13380 gene product from transcript CG13380-RB	-0.778817	5.40117	-6.21156	2.26526e-06	0.000404926	4.91452	24h	48h
45	1	0	CUST_35768_PI428323385	CG7154	SAL_UP 24/48	Probe	34062	CG7154	CG7154 gene product from transcript CG7154-RA	-0.778374	8.97133	-6.42319	1.36674e-06	0.000265702	5.40713	24h	48h
100	80	0	CUST_29715_PI428323385	CG4404	SAL_UP 48	Probe	32241	CG4404	CG4404 gene product from transcript CG4404-RA	-0.777332	5.77294	-6.26593	1.99e-06	0.00019109	4.92002	48h
335	62	0	CUST_39563_PI428323385	CG8833	SAL_UP 24/48	Probe	39535	CG8833	CG8833 gene product from transcript CG8833-RA	-0.773581	8.21674	-4.66397	0.000103277	0.00761682	1.19278	24h	48h
91	46	0	CUST_1911_PI428323385	CG10833	SAL_UP 24	Probe	33749	Cyp28d1	CG10833 gene product from transcript CG10833-RA	-0.771235	5.07304	-4.28437	0.000268247	0.015523	0.267789	24h
42	134	0	CUST_5432_PI428323385	CG12643	SAL_UP 48	Probe	50416	CG12643	CG12643 gene product from transcript CG12643-RA	-0.771043	9.75245	-4.09762	0.00042866	0.0126104	-0.383002	48h
15	117	0	CUST_40996_PI428323385	CG9480	SAL_UP 24/48	Probe	37419	Glycogenin	CG9480 gene product from transcript CG9480-RB	-0.769884	9.21659	-4.23111	0.000306652	0.0169769	0.138451	24h	48h
10	20	0	CUST_22158_PI428323385	CG33664	SAL_UP 48	Probe	3772644	CG33664	CG33664 gene product from transcript CG33664-RB	-0.767176	7.14922	-5.00485	4.39e-05	0.0023723	1.85434	48h
203	59	0	CUST_3674_PI428323385	CG11671	SAL_UP 48	Probe	40976	CG11671	CG11671 gene product from transcript CG11671-RA	-0.766638	4.49943	-4.94196	5.14e-05	0.002647	1.699	48h
351	64	0	CUST_7876_PI428323385	CG14079	SAL_UP 48	Probe	40086	CG14079	CG14079 gene product from transcript CG14079-RA	-0.764606	7.19397	-4.7354	8.63e-05	0.00392349	1.18836	48h
284	137	0	CUST_20841_PI428323385	CG32809	SAL_UP 24/48	Probe	31121	CG32809	CG32809 gene product from transcript CG32809-RG	-0.762982	5.8073	-3.71823	0.00110437	0.0421229	-1.09438	24h	48h
155	4	0	CUST_33933_PI428323385	CG6367	SAL_UP 48	Probe	32832	psh	persephone	-0.759517	4.76921	-5.07582	3.68e-05	0.00207431	2.0295	48h
229	31	0	CUST_39714_PI428323385	CG8908	SAL_UP 48	Probe	37293	CG8908	CG8908 gene product from transcript CG8908-RB	-0.757525	6.67931	-5.67542	8.32e-06	0.00063051	3.49959	48h
12	127	0	CUST_999_PI428323385	CG10460	SAL_UP 24/48	Probe	37229	cer	crammer	-0.753096	11.4811	-5.0012	4.43227e-05	0.00402974	2.01519	24h	48h
237	17	0	CUST_39234_PI428323385	CG8678	SAL_UP 48	Probe	35396	CG8678	CG8678 gene product from transcript CG8678-RA	-0.751665	5.93661	-4.36759	0.00021761	0.00772088	0.279932	48h
78	23	0	CUST_25632_PI428323385	CG42233	SAL_UP 48	Probe	43754	CG42233	CG42233 gene product from transcript CG42233-RB	-0.750465	6.47752	-6.54371	1.03e-06	0.0001117	5.57568	48h
98	95	0	CUST_20493_PI428323385	CG32625	SAL_UP 24/48	Probe	318128	CG32625	CG32625 gene product from transcript CG32625-RA	-0.749833	6.25207	-3.99352	0.000556316	0.0261345	-0.436039	24h	48h
60	39	0	CUST_16223_PI428323385	CG2948	SAL_UP 48	Probe	40677	rev7	CG2948 gene product from transcript CG2948-RA	-0.749557	8.76671	-6.00401	3.74e-06	0.000327	4.29412	48h
314	71	0	CUST_20120_PI428323385	CG32476	SAL_UP 48	Probe	318046	mthl14	methuselah-like 14	-0.749532	5.50284	-5.77167	6.58e-06	0.00051567	3.73331	48h
250	46	0	CUST_16559_PI428323385	CG30101	SAL_UP 24/48	Probe	36950	CG30101	CG30101 gene product from transcript CG30101-RA	-0.745516	5.36883	-4.79251	7.47785e-05	0.00602024	1.50646	24h	48h
90	89	0	CUST_770_PI428323385	CG10337	SAL_UP 48	Probe	35247	CG10337	CG10337 gene product from transcript CG10337-RA	-0.740885	7.66742	-5.5099	1.25e-05	0.0008826	3.09601	48h
318	160	0	CUST_40034_PI428323385	CG9059	SAL_UP 24	Probe	32688	CG9059	CG9059 gene product from transcript CG9059-RD	-0.739513	5.00897	-4.31208	0.000250198	0.0147555	0.335154	24h
58	153	0	CUST_12873_PI428323385	CG17658	SAL_UP 48	Probe	37793	CG17658	CG17658 gene product from transcript CG17658-RA	-0.737674	6.54697	-5.12503	3.25e-05	0.00189006	2.15086	48h
350	32	0	CUST_37323_PI428323385	CG7906	SAL_UP 48	Probe	39575	CG7906	CG7906 gene product from transcript CG7906-RA	-0.735946	5.24498	-3.84778	0.00080039	0.0192396	-0.990737	48h
366	151	0	CUST_20799_PI428323385	CG32788	SAL_UP 24/48	Probe	43900	Crg-1	Circadianly Regulated Gene	-0.735512	5.64397	-4.36129	0.000221085	0.0135322	0.454849	24h	48h
131	140	0	CUST_18610_PI428323385	CG31712	SAL_UP 48	Probe	34320	CG31712	CG31712 gene product from transcript CG31712-RA	-0.73413	10.7334	-5.22498	2.54e-05	0.00158226	2.39706	48h
52	36	0	CUST_31_PI428323385	CG10021	SAL_UP 24/48	Probe	33602	bowl	brother of odd with entrails limited	-0.7341	9.44269	-5.49233	1.30657e-05	0.00161167	3.20537	24h	48h
116	139	0	CUST_14423_PI428323385	CG18547	SAL_UP 48	Probe	41452	CG18547	CG18547 gene product from transcript CG18547-RA	-0.732891	12.1252	-6.54772	1.02e-06	0.00011123	5.58507	48h
383	83	0	CUST_41745_PI428323385	CG9821	SAL_UP 24	Probe	41058	CG9821	CG9821 gene product from transcript CG9821-RB	-0.731226	11.9226	-3.61516	0.00142501	0.0496753	-1.33812	24h
191	101	0	CUST_18937_PI428323385	CG31875	SAL_UP 24/48	Probe	318996	CG31875	CG31875 gene product from transcript CG31875-RD	-0.72869	7.77155	-4.09201	0.000434727	0.0220691	-0.198434	24h	48h
132	97	0	CUST_22490_PI428323385	CG33968	SAL_UP 48	Probe	318102	drd	drop dead	-0.725766	5.16638	-4.06242	0.00046818	0.013374	-0.469025	48h
221	17	0	CUST_28485_PI428323385	CG43265	SAL_UP 48	Probe	12798315	CG43265	CG43265 gene product from transcript CG43265-RA	-0.722652	6.31184	-6.18528	2.41e-06	0.00022619	4.72804	48h
320	133	0	CUST_15967_PI428323385	CG2759	SAL_UP 24/48	Probe	31271	w	white	-0.722346	9.427	-5.10239	3.44185e-05	0.00329995	2.26142	24h	48h
122	49	0	CUST_4662_PI428323385	CG12177	SAL_UP 24/48	Probe	32326	CG12177	CG12177 gene product from transcript CG12177-RA	-0.718093	7.79899	-4.55592	0.000135513	0.0093717	0.929148	24h	48h
69	73	0	CUST_41534_PI428323385	CG9733	SAL_UP 24/48	Probe	43601	CG9733	CG9733 gene product from transcript CG9733-RA	-0.717087	7.10383	-7.26455	1.93476e-07	4.97683e-05	7.30982	24h	48h
11	40	0	CUST_28581_PI428323385	CG43326	SAL_UP 48	Probe	12798140	CG43326	CG43326 gene product from transcript CG43326-RB	-0.716656	8.59242	-3.48255	0.00197441	0.0349968	-1.86326	48h
331	107	0	CUST_6665_PI428323385	CG13386	SAL_UP 48	Probe	34165	CG13386	CG13386 gene product from transcript CG13386-RA	-0.716645	5.24366	-3.88013	0.00073841	0.0181213	-0.912462	48h
162	113	0	CUST_16848_PI428323385	CG30324	SAL_UP 48	Probe	246540	CG30324	CG30324 gene product from transcript CG30324-RA	-0.715421	7.72935	-3.97702	0.00057974	0.0155467	-0.67722	48h
60	127	0	CUST_26347_PI428323385	CG42362	SAL_UP 48	Probe	7354407	CG42362	CG42362 gene product from transcript CG42362-RA	-0.714965	5.79645	-4.07946	0.00044862	0.0130057	-0.427397	48h
75	21	0	CUST_13930_PI428323385	CG18213	SAL_UP 48	Probe	42055	CG18213	CG18213 gene product from transcript CG18213-RB	-0.713738	6.71272	-4.44199	0.00018048	0.00675335	0.463382	48h
145	115	0	CUST_13568_PI428323385	CG17975	SAL_UP 24/48	Probe	44269	sut2	sugar transporter 2	-0.710409	5.08666	-5.65717	8.70632e-06	0.00114419	3.60127	24h	48h
205	58	0	CUST_2649_PI428323385	CG11155	SAL_UP 24/48	Probe	43822	CG11155	CG11155 gene product from transcript CG11155-RA	-0.708998	6.3459	-5.35262	1.84636e-05	0.00211086	2.86822	24h	48h
58	154	0	CUST_11820_PI428323385	CG17023	SAL_UP 48	Probe	3354919	Dbp80	Dead box protein 80	-0.708629	7.37951	-6.21186	2.26e-06	0.00021363	4.7914	48h
198	26	0	CUST_12402_PI428323385	CG1732	SAL_UP 48	Probe	43805	CG1732	CG1732 gene product from transcript CG1732-RA	-0.702021	4.8994	-4.85677	6.36e-05	0.00308251	1.48845	48h
357	112	0	CUST_12925_PI428323385	CG17686	SAL_UP 24/48	Probe	43981	DIP1	DISCO Interacting Protein 1	-0.701555	10.0089	-5.09353	3.51878e-05	0.00336606	2.23989	24h	48h
32	151	0	CUST_3918_PI428323385	CG11821	SAL_UP 48	Probe	42293	Cyp12a5	CG11821 gene product from transcript CG11821-RA	-0.701219	5.94584	-3.6327	0.00136463	0.0274628	-1.50732	48h
144	90	0	CUST_16152_PI428323385	CG2909	SAL_UP 24/48	Probe	31958	CG2909	CG2909 gene product from transcript CG2909-RA	-0.700556	6.70216	-3.77952	0.00094853	0.038073	-0.948654	24h	48h
129	17	0	CUST_5852_PI428323385	CG12919	SAL_UP 48	Probe	36054	egr	eiger	-0.699995	7.86607	-5.22682	2.52e-05	0.00157739	2.40157	48h
187	4	0	CUST_18649_PI428323385	CG31728	SAL_UP 24/48	Probe	34731	CG31728	CG31728 gene product from transcript CG31728-RC	-0.69574	12.2854	-5.17157	2.89627e-05	0.00290219	2.42951	24h	48h
276	68	0	CUST_957_PI428323385	CG10433	SAL_UP 48	Probe	37458	CG10433	CG10433 gene product from transcript CG10433-RA	-0.695598	5.66305	-3.41001	0.00235753	0.0394976	-2.03359	48h
32	39	0	CUST_39027_PI428323385	CG8588	SAL_UP 24/48	Probe	38818	pst	pastrel	-0.695139	10.8618	-4.39673	0.000202233	0.0126955	0.541136	24h	48h
176	142	0	CUST_28744_PI428323385	CG43374	SAL_UP 24/48	Probe	31935	Cht6	CG43374 gene product from transcript CG43374-RC	-0.694584	9.60233	-3.85932	0.00077772	0.0328747	-0.758159	24h	48h
296	4	0	CUST_16319_PI428323385	CG2999	SAL_UP 48	Probe	43841	unc-13	CG2999 gene product from transcript CG2999-RD	-0.693634	10.6039	-3.79489	0.00091299	0.0209779	-1.11843	48h
211	124	0	CUST_21938_PI428323385	CG33526	SAL_UP 48	Probe	33270	PNUTS	CG33526 gene product from transcript CG33526-RD	-0.690467	9.83358	-3.68502	0.00119905	0.0251488	-1.38232	48h
19	145	0	CUST_38792_PI428323385	CG8493	SAL_UP 24/48	Probe	36339	Den1	Deneddylase 1	-0.689472	10.7497	-6.33197	1.69824e-06	0.000318409	5.19543	24h	48h
188	144	0	CUST_1426_PI428323385	CG10638	SAL_UP 24/48	Probe	39424	CG10638	CG10638 gene product from transcript CG10638-RA	-0.689241	8.09832	-5.34196	1.89583e-05	0.00213273	2.84245	24h	48h
151	36	0	CUST_22166_PI428323385	CG33668	SAL_UP 48	Probe	3772084	CG33668	CG33668 gene product from transcript CG33668-RB	-0.685936	7.12564	-3.75683	0.00100353	0.0223285	-1.21005	48h
151	30	0	CUST_6968_PI428323385	CG13568	SAL_UP 48	Probe	37844	CG13568	CG13568 gene product from transcript CG13568-RG	-0.68437	7.61342	-4.51683	0.00014951	0.00590017	0.64812	48h
153	137	0	CUST_33076_PI428323385	CG5988	SAL_UP 48	Probe	32805	upd2	unpaired 2	-0.681071	5.2039	-6.44806	1.29e-06	0.00013289	5.35091	48h
274	50	0	CUST_25238_PI428323385	CG4070	SAL_UP 24	Probe	32222	Tis11	Tis11 homolog	-0.680949	11.961	-3.71427	0.00111527	0.0423286	-1.10378	24h
303	118	0	CUST_13414_PI428323385	CG17888	SAL_UP 24	Probe	45588	Pdp1	PAR-domain protein 1	-0.680285	8.55813	-3.98028	0.000575031	0.0267751	-0.467887	24h
58	118	0	CUST_41084_PI428323385	CG9521	SAL_UP 48	Probe	32414	CG9521	CG9521 gene product from transcript CG9521-RA	-0.678742	5.42371	-4.71905	8.99e-05	0.00404524	1.14793	48h
195	148	0	CUST_33767_PI428323385	CG6289	SAL_UP 48	Probe	40236	Spn77Bc	Serpin 77Bc	-0.678375	5.54591	-5.22297	2.55e-05	0.00158466	2.39209	48h
144	133	0	CUST_19544_PI428323385	CG32172	SAL_UP 24/48	Probe	43918	noe	CG32172 gene product from transcript CG32172-RC	-0.677818	10.6578	-5.02172	4.21043e-05	0.00387537	2.06517	24h	48h
290	142	0	CUST_26864_PI428323385	CG42588	SAL_UP 48	Probe	39457	CG42588	CG42588 gene product from transcript CG42588-RA	-0.675653	8.14974	-4.94203	5.14e-05	0.002647	1.69916	48h
5	25	0	CUST_8801_PI428323385	CG14566	SAL_UP 48	Probe	40421	CG14566	CG14566 gene product from transcript CG14566-RA	-0.675229	8.49632	-3.29846	0.00309164	0.047238	-2.29317	48h
36	19	0	CUST_16556_PI428323385	CG30099	SAL_UP 48	Probe	36818	CG30099	CG30099 gene product from transcript CG30099-RA	-0.674284	7.31051	-4.00373	0.00054228	0.0148702	-0.612183	48h
26	67	0	CUST_7398_PI428323385	CG13822	SAL_UP 48	Probe	42787	CG13822	CG13822 gene product from transcript CG13822-RA	-0.671788	5.92604	-3.663	0.00126619	0.0261388	-1.43499	48h
152	49	0	CUST_24566_PI428323385	CG3835	SAL_UP 48	Probe	31184	CG3835	CG3835 gene product from transcript CG3835-RB	-0.67124	9.87248	-3.9485	0.00062257	0.0162757	-0.746585	48h
348	134	0	CUST_21916_PI428323385	CG33521	SAL_UP 24	Probe	3346141	CG33521	CG33521 gene product from transcript CG33521-RF	-0.670731	5.00306	-5.33233	1.94171e-05	0.00216701	2.81914	24h
301	103	0	CUST_15203_PI428323385	CG2086	SAL_UP 24/48	Probe	38218	drpr	draper	-0.666771	5.54062	-6.09411	3.00496e-06	0.000505049	4.63893	24h	48h
287	92	0	CUST_10544_PI428323385	CG15529	SAL_UP 24/48	Probe	43584	CG15529	CG15529 gene product from transcript CG15529-RA	-0.664561	7.61164	-4.51629	0.000149715	0.0101054	0.832493	24h	48h
187	116	0	CUST_14856_PI428323385	CG1915	SAL_UP 24	Probe	44013	sls	sallimus	-0.664291	5.28858	-4.73542	8.63037e-05	0.00668038	1.36716	24h
14	126	0	CUST_33271_PI428323385	CG6084	SAL_UP 24/48	Probe	39304	CG6084	CG6084 gene product from transcript CG6084-RB	-0.663581	11.8177	-7.68306	7.56857e-08	2.31368e-05	8.22031	24h	48h
91	137	0	CUST_2834_PI428323385	CG11249	SAL_UP 48	Probe	40409	CG11249	CG11249 gene product from transcript CG11249-RA	-0.663205	5.52074	-5.95703	4.19e-06	0.0003561	4.18111	48h
163	150	0	CUST_18717_PI428323385	CG31755	SAL_UP 48	Probe	34331	CG31755	CG31755 gene product from transcript CG31755-RC	-0.661772	7.40732	-3.27654	0.00325999	0.0489472	-2.34382	48h
30	69	0	CUST_33040_PI428323385	CG5966	SAL_UP 24/48	Probe	31532	CG5966	CG5966 gene product from transcript CG5966-RA	-0.659197	6.68037	-4.26269	0.000283264	0.015997	0.215123	24h	48h
124	106	0	CUST_25387_PI428323385	CG4128	SAL_UP 24/48	Probe	34304	nAcRalpha-30D	nicotinic Acetylcholine Receptor alpha 30D	-0.658106	4.78481	-6.00955	3.68635e-06	0.000585788	4.43959	24h	48h
331	115	0	CUST_22162_PI428323385	CG33666	SAL_UP 48	Probe	3771730	CG33666	CG33666 gene product from transcript CG33666-RB	-0.657765	7.19793	-3.59618	0.00149329	0.0292325	-1.59428	48h
307	13	0	CUST_40515_PI428323385	CG9259	SAL_UP 48	Probe	35372	CG9259	CG9259 gene product from transcript CG9259-RA	-0.657178	5.4581	-5.17882	2.84e-05	0.00170449	2.28339	48h
295	21	0	CUST_30159_PI428323385	CG4630	SAL_UP 48	Probe	36458	CG4630	CG4630 gene product from transcript CG4630-RA	-0.654844	5.98751	-3.34316	0.00277407	0.0441778	-2.1895	48h
206	138	0	CUST_35765_PI428323385	CG7152	SAL_UP 48	Probe	40424	Syn1	Syntrophin-like 1	-0.654803	5.03691	-4.40218	0.00019948	0.00725453	0.365201	48h
176	136	0	CUST_40489_PI428323385	CG9252	SAL_UP 24/48	Probe	35380	del	deadlock	-0.652026	9.83269	-4.68838	9.71309e-05	0.00733017	1.25236	24h	48h
249	60	0	CUST_18449_PI428323385	CG31641	SAL_UP 24/48	Probe	33863	stai	stathmin	-0.651271	5.48734	-5.75595	6.83405e-06	0.000946348	3.83745	24h	48h
131	37	0	CUST_12423_PI428323385	CG17328	SAL_UP 48	Probe	34962	CG17328	CG17328 gene product from transcript CG17328-RA	-0.650577	6.51282	-4.47993	0.00016405	0.00631899	0.556997	48h
83	138	0	CUST_23765_PI428323385	CG34445	SAL_UP 48	Probe	5740761	CG34445	CG34445 gene product from transcript CG34445-RA	-0.649051	8.51453	-3.68019	0.00121349	0.0253804	-1.3939	48h
11	14	0	CUST_11465_PI428323385	CG16789	SAL_UP 48	Probe	41154	CG16789	CG16789 gene product from transcript CG16789-RA	-0.648867	5.98493	-4.95298	5e-05	0.0026077	1.72622	48h
330	155	0	CUST_28101_PI428323385	CG43119	SAL_UP 48	Probe	38895	Ect4	CG43119 gene product from transcript CG43119-RI	-0.64788	6.0096	-4.65589	0.00010539	0.00454219	0.991763	48h
336	118	0	CUST_17817_PI428323385	CG31207	SAL_UP 48	Probe	326125	CG31207	CG31207 gene product from transcript CG31207-RA	-0.647204	5.4854	-3.73699	0.00105417	0.0231202	-1.25773	48h
138	141	0	CUST_9557_PI428323385	CG14984	SAL_UP 48	Probe	38467	CG14984	CG14984 gene product from transcript CG14984-RB	-0.645063	11.0024	-3.89313	0.00071486	0.0177813	-0.880973	48h
279	148	0	CUST_39143_PI428323385	CG8639	SAL_UP 48	Probe	35846	Cirl	CG8639 gene product from transcript CG8639-RH	-0.644763	11.5273	-4.24356	0.00029721	0.00960773	-0.0252554	48h
21	69	0	CUST_31293_PI428323385	CG5137	SAL_UP 48	Probe	40005	Cyp312a1	CG5137 gene product from transcript CG5137-RA	-0.640158	4.70055	-3.43129	0.00223819	0.0379046	-1.98373	48h
58	38	0	CUST_15660_PI428323385	CG2374	SAL_UP 24	Probe	35623	lbm	late bloomer	-0.639961	7.98038	-3.71698	0.00110779	0.0421229	-1.09734	24h
183	36	0	CUST_34261_PI428323385	CG6530	SAL_UP 24/48	Probe	36961	mthl3	methuselah-like 3	-0.638497	11.171	-5.29466	2.13207e-05	0.00233014	2.72799	24h	48h
23	148	0	CUST_34523_PI428323385	CG6654	SAL_UP 24/48	Probe	41831	CG6654	CG6654 gene product from transcript CG6654-RA	-0.63733	8.00749	-5.82654	5.75156e-06	0.000839569	4.00567	24h	48h
323	39	0	CUST_32660_PI428323385	CG5792	SAL_UP 48	Probe	34685	CG5792	CG5792 gene product from transcript CG5792-RA	-0.637024	10.1939	-5.83661	5.61e-06	0.00045528	3.89055	48h
66	90	0	CUST_1083_PI428323385	CG10497	SAL_UP 24/48	Probe	37447	Sdc	Syndecan	-0.635208	11.7354	-3.65773	0.00128279	0.0464113	-1.23765	24h	48h
21	140	0	CUST_10076_PI428323385	CG15211	SAL_UP 48	Probe	32006	CG15211	CG15211 gene product from transcript CG15211-RC	-0.63431	7.27915	-4.00722	0.00053757	0.0147835	-0.603693	48h
123	161	0	CUST_11341_PI428323385	CG16739	SAL_UP 48	Probe	37307	CG16739	CG16739 gene product from transcript CG16739-RA	-0.63374	4.96123	-4.76913	7.93e-05	0.0036965	1.27175	48h
217	46	0	CUST_3634_PI428323385	CG11652	SAL_UP 24/48	Probe	39317	CG11652	CG11652 gene product from transcript CG11652-RA	-0.631996	8.33109	-3.76211	0.000990458	0.0390099	-0.990112	24h	48h
63	9	0	CUST_11146_PI428323385	CG1600	SAL_UP 48	Probe	35687	CG1600	CG1600 gene product from transcript CG1600-RA	-0.631592	10.0446	-4.05618	0.00047556	0.0135461	-0.48426	48h
356	116	0	CUST_22720_PI428323385	CG3409	SAL_UP 24/48	Probe	35578	CG3409	CG3409 gene product from transcript CG3409-RB	-0.631143	8.04743	-5.39753	1.65184e-05	0.00195195	2.97675	24h	48h
92	136	0	CUST_28319_PI428323385	CG43187	SAL_UP 48	Probe	12798317	CG43187	CG43187 gene product from transcript CG43187-RA	-0.630934	4.52052	-3.73964	0.00104725	0.0230462	-1.25136	48h
181	27	0	CUST_37444_PI428323385	CG7952	SAL_UP 48	Probe	31227	gt	giant	-0.629745	6.41626	-3.52851	0.00176387	0.032774	-1.75476	48h
217	14	0	CUST_28825_PI428323385	CG43398	SAL_UP 48	Probe	44448	scrib	scribbled	-0.628733	5.57225	-4.10552	0.00042026	0.0123979	-0.36369	48h
262	145	0	CUST_12611_PI428323385	CG17472	SAL_UP 24	Probe	35320	CG17472	CG17472 gene product from transcript CG17472-RA	-0.628287	4.53791	-4.60161	0.000120805	0.0085652	1.04061	24h
31	58	0	CUST_4697_PI428323385	CG12199	SAL_UP 24/48	Probe	32930	kek5	kekkon5	-0.624869	9.82253	-7.23575	2.0656e-07	5.24935e-05	7.24626	24h	48h
247	73	0	CUST_17088_PI428323385	CG30457	SAL_UP 24/48	Probe	36940	CG30457	CG30457 gene product from transcript CG30457-RA	-0.621383	6.17462	-5.02879	4.13671e-05	0.003827	2.08237	24h	48h
11	142	0	CUST_9719_PI428323385	CG1504	SAL_UP 48	Probe	33028	CG1504	CG1504 gene product from transcript CG1504-RB	-0.619996	4.60338	-4.71997	8.97e-05	0.00404374	1.1502	48h
283	26	0	CUST_32333_PI428323385	CG5653	SAL_UP 24	Probe	39024	CG5653	CG5653 gene product from transcript CG5653-RA	-0.619946	4.48141	-3.87676	0.000744632	0.0319671	-0.716405	24h
16	2	0	CUST_30781_PI428323385	CG4898	SAL_UP 48	Probe	41852	Tm1	Tropomyosin 1	-0.619732	9.36017	-3.84664	0.00080267	0.0192833	-0.993494	48h
320	92	0	CUST_22684_PI428323385	CG34057	SAL_UP 24/48	Probe	3885645	CG34057	CG34057 gene product from transcript CG34057-RA	-0.618523	5.72527	-5.81309	5.94347e-06	0.000855738	3.97365	24h	48h
13	30	0	CUST_20826_PI428323385	CG3280	SAL_UP 24/48	Probe	39117	CG3280	CG3280 gene product from transcript CG3280-RD	-0.61799	7.43857	-4.11873	0.000406561	0.0210444	-0.13383	24h	48h
215	121	0	CUST_7034_PI428323385	CG13602	SAL_UP 48	Probe	42827	CG13602	CG13602 gene product from transcript CG13602-RB	-0.617777	5.66754	-4.54109	0.00014066	0.00565146	0.708028	48h
74	53	0	CUST_10762_PI428323385	CG15661	SAL_UP 24/48	Probe	37421	CG15661	CG15661 gene product from transcript CG15661-RA	-0.616588	6.26235	-5.90152	4.79135e-06	0.000732348	4.18385	24h	48h
156	4	0	CUST_14870_PI428323385	CG1925	SAL_UP 48	Probe	47186	mus205	mutagen-sensitive 205	-0.614616	9.13982	-5.19866	2.71e-05	0.00163856	2.33225	48h
86	52	0	CUST_15147_PI428323385	CG2062	SAL_UP 48	Probe	44632	Cyp4e1	Cytochrome P450-4e1	-0.614591	5.98617	-4.13686	0.00038849	0.0116896	-0.286974	48h
36	35	0	CUST_10429_PI428323385	CG15444	SAL_UP 24/48	Probe	33659	ine	inebriated	-0.614445	5.52875	-4.77592	7.79591e-05	0.00621012	1.46597	24h	48h
372	134	0	CUST_25151_PI428323385	CG40452	SAL_UP 24/48	Probe	3355084	Snap25	Synapse protein 25	-0.613717	5.13383	-3.61191	0.00143648	0.0497941	-1.34578	24h	48h
214	159	0	CUST_24121_PI428323385	CG3619	SAL_UP 24/48	Probe	42313	Dl	Delta	-0.610019	11.2178	-4.46075	0.00017216	0.0111907	0.697086	24h	48h
266	104	0	CUST_40110_PI428323385	CG9095	SAL_UP 48	Probe	32447	CG9095	CG9095 gene product from transcript CG9095-RA	-0.60869	6.3509	-3.99748	0.00055083	0.0150501	-0.627424	48h
197	41	0	CUST_8747_PI428323385	CG14534	SAL_UP 48	Probe	34075	TwdlE	TweedleE	-0.608224	8.70371	-6.53151	1.06e-06	0.00011351	5.54706	48h
342	99	0	CUST_25382_PI428323385	CG41265	SAL_UP 24/48	Probe	5740691	l(2)41Ab	lethal (2) 41Ab	-0.608177	6.49861	-3.93354	0.000646271	0.0290787	-0.580245	24h	48h
331	61	0	CUST_40837_PI428323385	CG9411	SAL_UP 48	Probe	32392	CG9411	CG9411 gene product from transcript CG9411-RA	-0.608073	7.11379	-3.67819	0.0012195	0.0254682	-1.39868	48h
149	24	0	CUST_17463_PI428323385	CG31057	SAL_UP 24	Probe	326116	tau	CG31057 gene product from transcript CG31057-RA	-0.604965	5.27808	-3.8496	0.000796783	0.0334792	-0.781409	24h
17	154	0	CUST_8234_PI428323385	CG14253	SAL_UP 48	Probe	43243	CG14253	CG14253 gene product from transcript CG14253-RB	-0.604563	5.61026	-5.04244	4e-05	0.00220909	1.94714	48h
172	160	0	CUST_19424_PI428323385	CG32136	SAL_UP 48	Probe	117407	Tsp68C	Tetraspanin 68C	-0.604462	6.03035	-3.8115	0.00087604	0.0204179	-1.07836	48h
237	126	0	CUST_6106_PI428323385	CG13062	SAL_UP 24/48	Probe	39799	CG13062	CG13062 gene product from transcript CG13062-RB	-0.604439	5.68957	-5.35702	1.82631e-05	0.0020936	2.87887	24h	48h
271	87	0	CUST_1092_PI428323385	CG10501	SAL_UP 48	Probe	35188	amd	alpha methyl dopa-resistant	-0.601796	9.88711	-4.19854	0.00033278	0.0104067	-0.135777	48h
235	3	0	CUST_26996_PI428323385	CG42626	SAL_UP 24/48	Probe	8673957	Mst36Fb	Male-specific transcript 36Fb	-0.601467	6.4314	-3.68528	0.0011983	0.0441497	-1.1725	24h	48h
313	66	0	CUST_31867_PI428323385	CG5431	SAL_UP 48	Probe	37743	CG5431	CG5431 gene product from transcript CG5431-RA	-0.598298	6.52568	-3.93864	0.0006381	0.0165487	-0.770543	48h
333	65	0	CUST_6042_PI428323385	CG1303	SAL_UP 48	Probe	40816	agt	O-6-alkylguanine-DNA alkyltransferase	-0.597734	7.821	-3.83225	0.00083195	0.0197283	-1.02826	48h
5	129	0	CUST_28595_PI428323385	CG43333	SAL_UP 48	Probe	34830	CG43333	CG43333 gene product from transcript CG43333-RA	-0.596682	6.95256	-3.93646	0.00064158	0.0165946	-0.775844	48h
167	140	0	CUST_11801_PI428323385	CG17018	SAL_UP 48	Probe	49895	CG17018	CG17018 gene product from transcript CG17018-RC	-0.596165	6.01335	-3.55961	0.00163405	0.0310373	-1.68112	48h
232	16	0	CUST_10591_PI428323385	CG15550	SAL_UP 48	Probe	43666	CG15550	CG15550 gene product from transcript CG15550-RA	-0.593482	4.55257	-3.32962	0.00286675	0.0451141	-2.22095	48h
93	160	0	CUST_9733_PI428323385	CG1505	SAL_UP 48	Probe	32159	gd	gastrulation-defective	-0.592998	4.61574	-4.97424	4.74e-05	0.00250347	1.77874	48h
317	96	0	CUST_40128_PI428323385	CG9098	SAL_UP 24	Probe	33840	CG9098	CG9098 gene product from transcript CG9098-RA	-0.592139	4.79004	-3.79368	0.000915737	0.0371098	-0.91492	24h
240	30	0	CUST_33157_PI428323385	CG6026	SAL_UP 24/48	Probe	42287	CG6026	CG6026 gene product from transcript CG6026-RB	-0.591735	5.39115	-3.72033	0.00109864	0.0420192	-1.0894	24h	48h
132	95	0	CUST_34974_PI428323385	CG6831	SAL_UP 24/48	Probe	38978	rhea	CG6831 gene product from transcript CG6831-RB	-0.591617	5.46952	-6.80059	5.62441e-07	0.000122939	6.27208	24h	48h
25	116	0	CUST_2174_PI428323385	CG10948	SAL_UP 48	Probe	39459	CG10948	CG10948 gene product from transcript CG10948-RB	-0.59151	10.1917	-3.44335	0.00217317	0.0371692	-1.95543	48h
261	82	0	CUST_17833_PI428323385	CG31216	SAL_UP 48	Probe	42348	Naam	Nicotinamide amidase	-0.591001	7.60277	-4.46779	0.00016914	0.00646201	0.527054	48h
39	99	0	CUST_17598_PI428323385	CG31115	SAL_UP 48	Probe	318597	CG31115	CG31115 gene product from transcript CG31115-RB	-0.589446	5.36118	-4.3817	0.00021002	0.00754689	0.314712	48h
311	146	0	CUST_11923_PI428323385	CG17081	SAL_UP 24	Probe	39647	Cep135	CG17081 gene product from transcript CG17081-RB	-0.589152	5.68887	-3.70215	0.00114925	0.0430685	-1.13251	24h
191	18	0	CUST_27236_PI428323385	CG42678	SAL_UP 48	Probe	37643	CG42678	CG42678 gene product from transcript CG42678-RG	-0.58898	5.53893	-4.48835	0.00016061	0.00621043	0.577806	48h
5	72	0	CUST_2892_PI428323385	CG11280	SAL_UP 48	Probe	39491	trn	tartan	-0.587184	11.8536	-4.32834	0.00024018	0.00827789	0.183269	48h
50	157	0	CUST_2441_PI428323385	CG11066	SAL_UP 24/48	Probe	35505	scaf	scarface	-0.585464	8.97083	-4.27302	0.000276002	0.0158199	0.240232	24h	48h
33	123	0	CUST_13328_PI428323385	CG17834	SAL_UP 24/48	Probe	34191	CG17834	CG17834 gene product from transcript CG17834-RA	-0.585294	8.10221	-3.96651	0.000595181	0.0273809	-0.50103	24h	48h
89	164	0	CUST_21032_PI428323385	CG33048	SAL_UP 24/48	Probe	39238	Mocs1	Molybdenum cofactor synthesis 1 ortholog	-0.584015	7.15941	-4.26067	0.000284701	0.0160242	0.210234	24h	48h
102	107	0	CUST_3643_PI428323385	CG11658	SAL_UP 48	Probe	39319	CG11658	CG11658 gene product from transcript CG11658-RC	-0.583362	5.00592	-5.85277	5.4e-06	0.00044194	3.92963	48h
201	120	0	CUST_1206_PI428323385	CG1056	SAL_UP 24	Probe	40575	5-HT2	Serotonin receptor 2	-0.583339	5.0257	-3.69919	0.00115771	0.0433134	-1.13953	24h
263	144	0	CUST_35899_PI428323385	CG7207	SAL_UP 48	Probe	38928	cert	ceramide transfer protein	-0.583207	9.56254	-4.1463	0.0003794	0.0114929	-0.263869	48h
32	42	0	CUST_25045_PI428323385	CG40218	SAL_UP 24/48	Probe	7354404	Yeti	CG40218 gene product from transcript CG40218-RA	-0.582698	13.7441	-7.15115	2.50494e-07	6.1438e-05	7.05887	24h	48h
48	93	0	CUST_7193_PI428323385	CG13692	SAL_UP 48	Probe	33216	CG13692	CG13692 gene product from transcript CG13692-RA	-0.582624	7.39915	-3.50704	0.00185934	0.0337659	-1.8055	48h
198	149	0	CUST_6774_PI428323385	CG13436	SAL_UP 24/48	Probe	37334	CG13436	CG13436 gene product from transcript CG13436-RA	-0.578111	6.98066	-4.65383	0.000105943	0.00775925	1.16803	24h	48h
80	83	0	CUST_9516_PI428323385	CG14961	SAL_UP 48	Probe	38414	CG14961	CG14961 gene product from transcript CG14961-RA	-0.576784	6.69484	-3.90698	0.00069058	0.017339	-0.847395	48h
261	68	0	CUST_17057_PI428323385	CG30438	SAL_UP 48	Probe	246614	CG30438	CG30438 gene product from transcript CG30438-RB	-0.57652	6.82568	-4.14071	0.00038476	0.0116181	-0.27756	48h
148	132	0	CUST_39905_PI428323385	CG9003	SAL_UP 24/48	Probe	36244	CG9003	CG9003 gene product from transcript CG9003-RD	-0.576446	6.5896	-3.83686	0.000822462	0.0342174	-0.811858	24h	48h
294	61	0	CUST_33756_PI428323385	CG6281	SAL_UP 48	Probe	41248	Timp	Tissue inhibitor of metalloproteases	-0.576324	7.48866	-3.59348	0.00150328	0.0293428	-1.60071	48h
218	52	0	CUST_23460_PI428323385	CG34383	SAL_UP 24/48	Probe	5740131	CG34383	CG34383 gene product from transcript CG34383-RE	-0.575621	8.85806	-4.64299	0.000108869	0.00787778	1.14158	24h	48h
175	4	0	CUST_24034_PI428323385	CG3570	SAL_UP 48	Probe	37934	CG3570	CG3570 gene product from transcript CG3570-RA	-0.574469	8.54868	-3.69257	0.00117684	0.0248853	-1.36425	48h
294	104	0	CUST_15152_PI428323385	CG2064	SAL_UP 48	Probe	35708	CG2064	CG2064 gene product from transcript CG2064-RA	-0.573558	9.22402	-4.36077	0.00022137	0.00781438	0.263136	48h
331	109	0	CUST_10010_PI428323385	CG15173	SAL_UP 48	Probe	35172	CG15173	CG15173 gene product from transcript CG15173-RA	-0.572505	7.49387	-3.68056	0.00121237	0.0253695	-1.39301	48h
78	20	0	CUST_33355_PI428323385	CG6122	SAL_UP 24/48	Probe	34521	piwi	CG6122 gene product from transcript CG6122-RA	-0.571697	6.49223	-4.09044	0.000436449	0.0221033	-0.202244	24h	48h
36	117	0	CUST_6066_PI428323385	CG13041	SAL_UP 24/48	Probe	39801	CG13041	CG13041 gene product from transcript CG13041-RA	-0.569916	8.93245	-3.97515	0.000582462	0.0270019	-0.480243	24h	48h
97	103	0	CUST_20348_PI428323385	CG32549	SAL_UP 24/48	Probe	32822	CG32549	CG32549 gene product from transcript CG32549-RD	-0.568512	5.46571	-4.46209	0.000171579	0.0111752	0.70036	24h	48h
352	79	0	CUST_32458_PI428323385	CG5697	SAL_UP 48	Probe	42483	CG5697	CG5697 gene product from transcript CG5697-RA	-0.567573	4.73474	-4.31511	0.0002483	0.00844748	0.150691	48h
9	56	0	CUST_17178_PI428323385	CG30495	SAL_UP 48	Probe	246651	CG30495	CG30495 gene product from transcript CG30495-RA	-0.5671	6.32296	-5.19996	2.7e-05	0.00163561	2.33545	48h
335	98	0	CUST_12553_PI428323385	CG1742	SAL_UP 48	Probe	44110	Mgstl	Microsomal glutathione S-transferase-like	-0.566174	11.0087	-3.62226	0.00140026	0.0279693	-1.5322	48h
117	102	0	CUST_33074_PI428323385	CG5987	SAL_UP 48	Probe	43282	CG5987	CG5987 gene product from transcript CG5987-RA	-0.56615	7.54187	-3.99768	0.00055055	0.0150501	-0.626925	48h
280	94	0	CUST_5355_PI428323385	CG1259	SAL_UP 48	Probe	38511	Cpr64Ad	Cuticular protein 64Ad	-0.56478	6.54968	-3.63217	0.00136644	0.0274628	-1.5086	48h
67	3	0	CUST_14419_PI428323385	CG18543	SAL_UP 24/48	Probe	38958	mtrm	matrimony	-0.564235	6.23785	-4.37913	0.000211387	0.0131141	0.498272	24h	48h
88	55	0	CUST_16479_PI428323385	CG30082	SAL_UP 48	Probe	246443	CG30082	CG30082 gene product from transcript CG30082-RB	-0.563998	5.40826	-3.40749	0.00237203	0.0396932	-2.03947	48h
130	46	0	CUST_20540_PI428323385	CG32639	SAL_UP 48	Probe	318134	CG32639	CG32639 gene product from transcript CG32639-RA	-0.563949	7.90434	-3.48294	0.00197253	0.0349827	-1.86234	48h
193	134	0	CUST_34543_PI428323385	CG6663	SAL_UP 48	Probe	40235	Spn77Bb	Serpin 77Bb	-0.561325	5.46592	-4.42975	0.00018612	0.00690551	0.433191	48h
108	102	0	CUST_37313_PI428323385	CG7900	SAL_UP 24	Probe	40957	CG7900	CG7900 gene product from transcript CG7900-RB	-0.560545	9.91826	-4.68439	9.8111e-05	0.00735677	1.24261	24h
140	16	0	CUST_17590_PI428323385	CG31106	SAL_UP 48	Probe	318594	CG31106	CG31106 gene product from transcript CG31106-RB	-0.560029	4.51529	-4.04603	0.00048781	0.0138111	-0.509049	48h
77	93	0	CUST_27899_PI428323385	CG43051	SAL_UP 24/48	Probe	12798168	CG43051	CG43051 gene product from transcript CG43051-RB	-0.55989	11.186	-4.36285	0.000220217	0.0135227	0.45866	24h	48h
304	142	0	CUST_10153_PI428323385	CG15267	SAL_UP 24	Probe	34891	dao	down and out	-0.559664	4.41425	-3.8902	0.000720085	0.0311884	-0.684202	24h
65	139	0	CUST_13448_PI428323385	CG17912	SAL_UP 48	Probe	35004	CG17912	CG17912 gene product from transcript CG17912-RD	-0.558906	9.17928	-3.3196	0.00293728	0.0456953	-2.2442	48h
284	6	0	CUST_3930_PI428323385	CG11833	SAL_UP 24/48	Probe	43424	Ssl2	Strictosidine synthase-like 2	-0.558179	5.36641	-3.63279	0.00136435	0.0481645	-1.29657	24h	48h
115	19	0	CUST_11183_PI428323385	CG1628	SAL_UP 24/48	Probe	31990	CG1628	CG1628 gene product from transcript CG1628-RB	-0.557656	6.73969	-4.56535	0.000132337	0.00921247	0.952152	24h	48h
144	159	0	CUST_31444_PI428323385	CG5205	SAL_UP 48	Probe	41891	CG5205	CG5205 gene product from transcript CG5205-RA	-0.557423	9.86144	-4.42511	0.0001883	0.00696821	0.421741	48h
70	5	0	CUST_15759_PI428323385	CG2560	SAL_UP 24/48	Probe	32198	Cpr11A	Cuticular protein 11A	-0.556964	5.70632	-3.70912	0.00112958	0.0427377	-1.11599	24h	48h
311	7	0	CUST_25252_PI428323385	CG4079	SAL_UP 48	Probe	34293	Taf11	TBP-associated factor 11	-0.556332	12.0561	-5.11828	3.31e-05	0.00191503	2.1342	48h
77	53	0	CUST_18496_PI428323385	CG31664	SAL_UP 48	Probe	33359	CG31664	CG31664 gene product from transcript CG31664-RB	-0.556027	4.47521	-4.49984	0.00015604	0.00609783	0.606153	48h
226	34	0	CUST_29752_PI428323385	CG4427	SAL_UP 48	Probe	33224	cbt	cabut	-0.555962	8.77912	-3.50838	0.00185325	0.0337176	-1.80234	48h
47	61	0	CUST_12382_PI428323385	CG17299	SAL_UP 48	Probe	42515	SNF4Agamma	SNF4/AMP-activated protein kinase gamma subunit	-0.555398	8.78166	-5.28739	2.17e-05	0.00139823	2.55054	48h
19	51	0	CUST_33743_PI428323385	CG6272	SAL_UP 48	Probe	39243	CG6272	CG6272 gene product from transcript CG6272-RA	-0.554906	9.318	-5.41131	1.6e-05	0.00108102	2.85468	48h
92	64	0	CUST_12753_PI428323385	CG17574	SAL_UP 24/48	Probe	36415	CG17574	CG17574 gene product from transcript CG17574-RA	-0.553234	9.73101	-6.49228	1.16021e-06	0.000229787	5.5668	24h	48h
313	62	0	CUST_33874_PI428323385	CG6339	SAL_UP 24/48	Probe	37564	rad50	CG6339 gene product from transcript CG6339-RE	-0.55291	11.6336	-5.83768	5.59738e-06	0.000819899	4.03218	24h	48h
114	54	0	CUST_4338_PI428323385	CG12047	SAL_UP 24/48	Probe	44839	mud	mushroom body defect	-0.551225	7.36224	-3.84868	0.000798612	0.0335227	-0.783611	24h	48h
116	159	0	CUST_29729_PI428323385	CG4409	SAL_UP 48	Probe	36840	CG4409	CG4409 gene product from transcript CG4409-RB	-0.549587	4.82407	-3.858	0.00078027	0.0188891	-0.966016	48h
6	97	0	CUST_7509_PI428323385	CG13895	SAL_UP 48	Probe	38087	CG13895	CG13895 gene product from transcript CG13895-RA	-0.549215	11.1366	-4.22139	0.00031423	0.00998198	-0.079709	48h
282	160	0	CUST_37623_PI428323385	CG8027	SAL_UP 48	Probe	35943	CG8027	CG8027 gene product from transcript CG8027-RA	-0.549069	6.55675	-5.22167	2.56e-05	0.00158566	2.38891	48h
329	2	0	CUST_20132_PI428323385	CG32485	SAL_UP 48	Probe	38363	CG32485	CG32485 gene product from transcript CG32485-RA	-0.548432	6.83152	-4.34669	0.00022935	0.00802029	0.228441	48h
161	40	0	CUST_37611_PI428323385	CG8024	SAL_UP 48	Probe	35940	ltd	lightoid	-0.548286	7.7834	-4.73162	8.71e-05	0.0039567	1.179	48h
297	29	0	CUST_2147_PI428323385	CG10931	SAL_UP 24	Probe	37024	CG10931	CG10931 gene product from transcript CG10931-RA	-0.547263	4.39758	-3.7712	0.000968345	0.0385532	-0.968472	24h
305	107	0	CUST_24240_PI428323385	CG3666	SAL_UP 48	Probe	36800	Tsf3	Transferrin 3	-0.547226	8.39992	-3.36854	0.00260814	0.0423624	-2.13043	48h
276	32	0	CUST_8262_PI428323385	CG1427	SAL_UP 48	Probe	40681	CG1427	CG1427 gene product from transcript CG1427-RC	-0.546775	6.9318	-3.83402	0.00082829	0.0196773	-1.02398	48h
171	140	0	CUST_18202_PI428323385	CG31469	SAL_UP 48	Probe	261628	CG31469	CG31469 gene product from transcript CG31469-RA	-0.546683	7.01866	-4.15388	0.00037226	0.0113455	-0.245299	48h
331	29	0	CUST_10395_PI428323385	CG15431	SAL_UP 48	Probe	33646	CG15431	CG15431 gene product from transcript CG15431-RA	-0.54589	5.37801	-3.30703	0.00302817	0.0466058	-2.27334	48h
97	156	0	CUST_18857_PI428323385	CG31817	SAL_UP 48	Probe	260659	CG31817	CG31817 gene product from transcript CG31817-RB	-0.545473	6.12003	-3.82965	0.00083736	0.0198031	-1.03455	48h
39	52	0	CUST_987_PI428323385	CG10445	SAL_UP 48	Probe	40938	CG10445	CG10445 gene product from transcript CG10445-RD	-0.544969	7.62067	-5.4231	1.55e-05	0.00105671	2.88357	48h
109	95	0	CUST_25770_PI428323385	CG42257	SAL_UP 48	Probe	37511	Snp	Snipper	-0.543701	8.73418	-4.21501	0.0003193	0.0100824	-0.0953621	48h
4	159	0	CUST_3304_PI428323385	CG11456	SAL_UP 48	Probe	40309	CG11456	CG11456 gene product from transcript CG11456-RB	-0.543555	5.94503	-3.66936	0.00124644	0.0258772	-1.4198	48h
46	4	0	CUST_23424_PI428323385	CG34376	SAL_UP 48	Probe	42638	CG34376	CG34376 gene product from transcript CG34376-RB	-0.543517	7.40801	-3.5648	0.00161331	0.0308239	-1.66882	48h
175	119	0	CUST_23816_PI428323385	CG3448	SAL_UP 24/48	Probe	39094	CG3448	CG3448 gene product from transcript CG3448-RB	-0.543501	7.13171	-5.25762	2.33772e-05	0.00250302	2.63825	24h	48h
301	13	0	CUST_37025_PI428323385	CG7759	SAL_UP 48	Probe	36234	CG7759	CG7759 gene product from transcript CG7759-RA	-0.542886	5.35033	-4.92033	5.43e-05	0.00274508	1.64556	48h
140	160	0	CUST_773_PI428323385	CG10339	SAL_UP 24/48	Probe	37854	CG10339	CG10339 gene product from transcript CG10339-RA	-0.542792	5.64495	-4.66187	0.000103822	0.00763037	1.18767	24h	48h
366	11	0	CUST_21805_PI428323385	CG33483	SAL_UP 24	Probe	2768693	CG33483	CG33483 gene product from transcript CG33483-RB	-0.541435	4.05935	-3.81233	0.000874236	0.0357023	-0.870437	24h
280	98	0	CUST_1352_PI428323385	CG10618	SAL_UP 24/48	Probe	43067	CHKov1	CG10618 gene product from transcript CG10618-RB	-0.541089	10.4685	-4.07213	0.000456941	0.0227586	-0.246479	24h	48h
341	127	0	CUST_27482_PI428323385	CG42734	SAL_UP 24	Probe	38863	Ank2	Ankyrin 2	-0.538536	4.51051	-3.93101	0.000650366	0.0290947	-0.58632	24h
234	25	0	CUST_36097_PI428323385	CG7314	SAL_UP 24/48	Probe	39322	Bmcp	CG7314 gene product from transcript CG7314-RB	-0.536405	7.06627	-3.90044	0.000701925	0.0305903	-0.659657	24h	48h
78	126	0	CUST_35716_PI428323385	CG7130	SAL_UP 48	Probe	40450	CG7130	CG7130 gene product from transcript CG7130-RA	-0.536154	9.02477	-4.27478	0.00027479	0.00911958	0.0514743	48h
127	29	0	CUST_32186_PI428323385	CG5583	SAL_UP 48	Probe	43334	Ets98B	Ets at 98B	-0.536046	7.51158	-3.65845	0.00128052	0.0263281	-1.44587	48h
384	131	0	CUST_34275_PI428323385	CG6538	SAL_UP 24/48	Probe	41290	TfIIFbeta	Transcription factor TFIIFbeta	-0.535498	10.3272	-5.08013	3.63858e-05	0.00346495	2.20729	24h	48h
4	29	0	CUST_4280_PI428323385	CG12016	SAL_UP 48	Probe	38411	CG12016	CG12016 gene product from transcript CG12016-RA	-0.535462	9.09064	-3.76028	0.00099496	0.0221495	-1.20174	48h
192	154	0	CUST_16481_PI428323385	CG30083	SAL_UP 48	Probe	246444	CG30083	CG30083 gene product from transcript CG30083-RB	-0.535104	4.51628	-3.9897	0.00056165	0.015226	-0.646362	48h
40	93	0	CUST_25527_PI428323385	CG4174	SAL_UP 24/48	Probe	40023	CG4174	CG4174 gene product from transcript CG4174-RB	-0.533464	5.26422	-3.83139	0.000833737	0.0344486	-0.824925	24h	48h
276	97	0	CUST_33479_PI428323385	CG6169	SAL_UP 24/48	Probe	39722	Dcp2	Decapping protein 2	-0.533219	11.7751	-3.95271	0.000616057	0.0280659	-0.534197	24h	48h
233	25	0	CUST_9020_PI428323385	CG14685	SAL_UP 48	Probe	41289	Cap-H2	Chromosome associated protein H2	-0.533201	8.37425	-4.23841	0.00030108	0.00967346	-0.0379008	48h
44	75	0	CUST_19145_PI428323385	CG32016	SAL_UP 24/48	Probe	43836	CG32016	CG32016 gene product from transcript CG32016-RB	-0.532995	11.3695	-4.77562	7.80175e-05	0.00621012	1.46524	24h	48h
221	147	0	CUST_28360_PI428323385	CG43206	SAL_UP 48	Probe	12797919	CG43206	CG43206 gene product from transcript CG43206-RA	-0.532212	4.46884	-3.52505	0.00177895	0.0329441	-1.76296	48h
174	62	0	CUST_37842_PI428323385	CG8104	SAL_UP 24/48	Probe	39169	nudE	CG8104 gene product from transcript CG8104-RB	-0.531693	9.45716	-3.96215	0.000601693	0.0275603	-0.511501	24h	48h
59	122	0	CUST_38706_PI428323385	CG8454	SAL_UP 24/48	Probe	41107	Vps16A	Vacuolar protein sorting 16A	-0.531685	9.83161	-8.49914	1.29803e-08	5.07025e-06	9.92328	24h	48h
334	132	0	CUST_39846_PI428323385	CG8967	SAL_UP 24	Probe	36283	otk	off-track	-0.53134	8.90795	-3.8372	0.00082177	0.0342174	-0.81105	24h
210	150	0	CUST_15061_PI428323385	CG2017	SAL_UP 48	Probe	40733	CG2017	CG2017 gene product from transcript CG2017-RA	-0.530916	9.47578	-5.34395	1.89e-05	0.00124544	2.68948	48h
328	115	0	CUST_18515_PI428323385	CG31670	SAL_UP 48	Probe	326152	erm	earmuff	-0.530845	4.47223	-3.50665	0.00186115	0.0337841	-1.80643	48h
249	41	0	CUST_8446_PI428323385	CG14362	SAL_UP 24	Probe	41695	CG14362	CG14362 gene product from transcript CG14362-RA	-0.529782	4.27272	-4.07005	0.000459323	0.0227965	-0.251491	24h
86	30	0	CUST_26354_PI428323385	CG42365	SAL_UP 48	Probe	37469	CG42365	CG42365 gene product from transcript CG42365-RA	-0.529167	9.18667	-3.69298	0.00117566	0.0248852	-1.36327	48h
176	112	0	CUST_17375_PI428323385	CG31030	SAL_UP 48	Probe	318563	CG31030	CG31030 gene product from transcript CG31030-RB	-0.529031	6.11067	-4.29373	0.00026201	0.00880377	0.0980888	48h
352	5	0	CUST_41789_PI428323385	CG9850	SAL_UP 48	Probe	37762	CG9850	CG9850 gene product from transcript CG9850-RA	-0.528783	6.34286	-4.01837	0.00052277	0.0144804	-0.576505	48h
371	78	0	CUST_32095_PI428323385	CG5535	SAL_UP 48	Probe	39990	CG5535	CG5535 gene product from transcript CG5535-RC	-0.526337	9.72183	-3.47774	0.00199782	0.0352489	-1.87459	48h
30	136	0	CUST_33121_PI428323385	CG6014	SAL_UP 48	Probe	40368	rgn	regeneration	-0.525719	11.5422	-3.31486	0.00297123	0.0460315	-2.25519	48h
95	72	0	CUST_10898_PI428323385	CG15765	SAL_UP 48	Probe	31513	CG15765	CG15765 gene product from transcript CG15765-RA	-0.525524	5.64555	-4.29868	0.00025877	0.00872981	0.110262	48h
64	50	0	CUST_36366_PI428323385	CG7432	SAL_UP 48	Probe	42347	CG7432	CG7432 gene product from transcript CG7432-RB	-0.523585	6.80276	-3.33002	0.00286397	0.0451141	-2.22002	48h
199	127	0	CUST_22582_PI428323385	CG33991	SAL_UP 24	Probe	39572	nuf	nuclear fallout	-0.523495	6.73834	-5.70584	7.72636e-06	0.00104469	3.71775	24h
286	114	0	CUST_39763_PI428323385	CG8929	SAL_UP 48	Probe	37306	CG8929	CG8929 gene product from transcript CG8929-RA	-0.522685	11.4444	-4.77111	7.89e-05	0.00368626	1.27666	48h
72	33	0	CUST_9070_PI428323385	CG14709	SAL_UP 48	Probe	41387	Mrp4	Multidrug resistance protein 4 ortholog	-0.522401	5.63311	-5.98318	3.93e-06	0.00034039	4.24405	48h
336	105	0	CUST_24156_PI428323385	CG3630	SAL_UP 24/48	Probe	31189	CG3630	CG3630 gene product from transcript CG3630-RA	-0.522244	8.10337	-5.61622	9.62809e-06	0.00124211	3.50312	24h	48h
265	25	0	CUST_3939_PI428323385	CG11838	SAL_UP 48	Probe	33230	rempA	reduced mechanoreceptor potential A	-0.522228	5.16814	-3.99145	0.00055919	0.0152043	-0.642097	48h
6	108	0	CUST_16898_PI428323385	CG3036	SAL_UP 24	Probe	33695	CG3036	CG3036 gene product from transcript CG3036-RA	-0.521355	7.56093	-3.62629	0.0013864	0.0486202	-1.31188	24h
245	5	0	CUST_20867_PI428323385	CG32811	SAL_UP 48	Probe	318222	CG32811	CG32811 gene product from transcript CG32811-RB	-0.520602	6.2462	-4.47077	0.00016787	0.00644399	0.534403	48h
30	106	0	CUST_18049_PI428323385	CG3136	SAL_UP 48	Probe	35480	Atf6	CG3136 gene product from transcript CG3136-RA	-0.519973	9.72211	-4.05037	0.00048253	0.0136893	-0.498449	48h
315	34	0	CUST_35796_PI428323385	CG7169	SAL_UP 48	Probe	40399	S1P	CG7169 gene product from transcript CG7169-RA	-0.519355	8.23119	-4.53016	0.00014458	0.00575409	0.681042	48h
375	101	0	CUST_15016_PI428323385	CG1987	SAL_UP 48	Probe	32293	Rbp1-like	CG1987 gene product from transcript CG1987-RA	-0.519113	9.68654	-3.6526	0.00129916	0.0265921	-1.45983	48h
257	29	0	CUST_14962_PI428323385	CG1971	SAL_UP 48	Probe	43755	CG1971	CG1971 gene product from transcript CG1971-RA	-0.517413	5.00349	-3.33349	0.00283994	0.0448543	-2.21196	48h
190	142	0	CUST_13813_PI428323385	CG18124	SAL_UP 48	Probe	34837	mTTF	mitochondrial transcription termination factor	-0.517015	9.42007	-3.90954	0.00068617	0.0173126	-0.841166	48h
9	114	0	CUST_179_PI428323385	CG10082	SAL_UP 48	Probe	37465	CG10082	CG10082 gene product from transcript CG10082-RA	-0.516745	7.67223	-4.39869	0.00020124	0.00729964	0.356592	48h
79	12	0	CUST_32393_PI428323385	CG5674	SAL_UP 48	Probe	35072	CG5674	CG5674 gene product from transcript CG5674-RB	-0.516714	5.97872	-3.44053	0.00218823	0.0373282	-1.96206	48h
29	113	0	CUST_16711_PI428323385	CG30195	SAL_UP 48	Probe	37592	CG30195	CG30195 gene product from transcript CG30195-RA	-0.516433	8.14469	-3.3109	0.00299991	0.0463003	-2.26438	48h
307	140	0	CUST_3329_PI428323385	CG1148	SAL_UP 48	Probe	40756	Osi2	Osiris 2	-0.516253	8.2387	-4.02825	0.00051	0.0142374	-0.552413	48h
156	132	0	CUST_6652_PI428323385	CG1338	SAL_UP 24/48	Probe	33058	hydra	CG1338 gene product from transcript CG1338-RA	-0.515965	5.7693	-3.83286	0.000830693	0.0343902	-0.821415	24h	48h
266	154	0	CUST_14793_PI428323385	CG1901	SAL_UP 48	Probe	43804	mav	maverick	-0.515342	11.3252	-3.73208	0.00106709	0.0233004	-1.26953	48h
354	78	0	CUST_25111_PI428323385	CG40351	SAL_UP 48	Probe	3354971	CG40351	CG40351 gene product from transcript CG40351-RF	-0.515233	10.5456	-3.83128	0.00083396	0.0197539	-1.03061	48h
101	152	0	CUST_33261_PI428323385	CG6081	SAL_UP 48	Probe	33748	Cyp28d2	CG6081 gene product from transcript CG6081-RA	-0.51522	7.90039	-3.8209	0.00085579	0.0201128	-1.05568	48h
279	68	0	CUST_13573_PI428323385	CG17977	SAL_UP 48	Probe	50251	CG17977	CG17977 gene product from transcript CG17977-RA	-0.514692	8.77566	-5.35736	1.82e-05	0.00120857	2.72239	48h
236	38	0	CUST_15027_PI428323385	CG1989	SAL_UP 48	Probe	32295	Yippee	CG1989 gene product from transcript CG1989-RA	-0.514585	6.13275	-4.20927	0.00032394	0.010183	-0.109451	48h
83	15	0	CUST_31438_PI428323385	CG5202	SAL_UP 48	Probe	34611	escl	CG5202 gene product from transcript CG5202-RA	-0.514217	10.2346	-4.31266	0.00024984	0.00849282	0.144661	48h
118	47	0	CUST_5835_PI428323385	CG12911	SAL_UP 48	Probe	36081	CG12911	CG12911 gene product from transcript CG12911-RB	-0.513208	4.61961	-3.42887	0.00225145	0.038068	-1.9894	48h
34	156	0	CUST_38999_PI428323385	CG8582	SAL_UP 48	Probe	38820	Sh3beta	CG8582 gene product from transcript CG8582-RD	-0.513121	8.59979	-3.89643	0.00070899	0.0176979	-0.872968	48h
20	37	0	CUST_33531_PI428323385	CG6185	SAL_UP 24/48	Probe	39269	Ir68a	Ionotropic receptor 68a	-0.512493	6.7163	-4.16684	0.000360346	0.0193898	-0.0173846	24h	48h
285	131	0	CUST_37886_PI428323385	CG8114	SAL_UP 48	Probe	38879	pbl	pebble	-0.51244	9.24884	-3.46306	0.00207092	0.0360412	-1.90913	48h
125	162	0	CUST_36266_PI428323385	CG7391	SAL_UP 24/48	Probe	38872	Clk	Clock	-0.512401	4.89882	-4.08585	0.000441495	0.022252	-0.213327	24h	48h
280	21	0	CUST_30708_PI428323385	CG4879	SAL_UP 48	Probe	39594	RecQ5	homolog of RecQ	-0.511115	8.79901	-3.31991	0.00293506	0.0456953	-2.24348	48h
370	97	0	CUST_27399_PI428323385	CG42719	SAL_UP 48	Probe	10178854	CG42719	CG42719 gene product from transcript CG42719-RA	-0.510576	5.63819	-5.47996	1.35e-05	0.00093934	3.02278	48h
81	112	0	CUST_16528_PI428323385	CG3009	SAL_UP 48	Probe	31402	CG3009	CG3009 gene product from transcript CG3009-RA	-0.510467	6.50334	-4.21336	0.00032063	0.0101016	-0.0994176	48h
130	75	0	CUST_31325_PI428323385	CG5160	SAL_UP 48	Probe	34015	CG5160	CG5160 gene product from transcript CG5160-RA	-0.510371	4.85272	-4.48393	0.00016241	0.00626849	0.566875	48h
186	151	0	CUST_11644_PI428323385	CG16928	SAL_UP 24/48	Probe	34565	mre11	meiotic recombination 11	-0.509732	10.9251	-4.96297	4.87727e-05	0.00432389	1.92209	24h	48h
323	17	0	CUST_3596_PI428323385	CG11622	SAL_UP 48	Probe	42484	Rlip	Ral interacting protein	-0.509485	7.80913	-3.74669	0.00102911	0.0227243	-1.23443	48h
217	154	0	CUST_9578_PI428323385	CG14993	SAL_UP 48	Probe	45577	Faa	Fumarylacetoacetase	-0.508548	6.06808	-3.42017	0.00229978	0.0387609	-2.00979	48h
37	152	0	CUST_16385_PI428323385	CG30023	SAL_UP 48	Probe	246397	sprt	sprite	-0.506293	7.03145	-3.39564	0.0024416	0.0405997	-2.06719	48h
62	45	0	CUST_7203_PI428323385	CG13699	SAL_UP 48	Probe	40008	CG13699	CG13699 gene product from transcript CG13699-RA	-0.506278	5.07182	-3.73559	0.00105785	0.0231585	-1.2611	48h
350	44	0	CUST_19357_PI428323385	CG32100	SAL_UP 24/48	Probe	39400	CG32100	CG32100 gene product from transcript CG32100-RA	-0.506025	6.79992	-4.67443	0.000100596	0.00745826	1.21832	24h	48h
296	110	0	CUST_32363_PI428323385	CG5664	SAL_UP 48	Probe	40371	CG5664	CG5664 gene product from transcript CG5664-RA	-0.505782	9.88865	-5.86648	5.22e-06	0.00043161	3.96276	48h
23	147	0	CUST_16015_PI428323385	CG2813	SAL_UP 48	Probe	33237	cold	coiled	-0.505162	11.6514	-3.89324	0.00071466	0.0177813	-0.880703	48h
306	62	0	CUST_38180_PI428323385	CG8229	SAL_UP 48	Probe	35898	CG8229	CG8229 gene product from transcript CG8229-RE	-0.505005	8.05947	-4.84429	6.57e-05	0.00316232	1.45761	48h
67	2	0	CUST_11156_PI428323385	CG1609	SAL_UP 48	Probe	43709	Gcn2	CG1609 gene product from transcript CG1609-RA	-0.504496	9.30026	-3.5093	0.00184907	0.0336954	-1.80017	48h
181	147	0	CUST_40651_PI428323385	CG9328	SAL_UP 24/48	Probe	35344	CG9328	CG9328 gene product from transcript CG9328-RB	-0.504237	9.87756	-3.61633	0.0014209	0.049621	-1.33536	24h	48h
305	89	0	CUST_7752_PI428323385	CG14025	SAL_UP 48	Probe	33757	Bsg25D	Blastoderm-specific gene 25D	-0.503529	7.83217	-3.94845	0.00062265	0.0162757	-0.746709	48h
263	42	0	CUST_1134_PI428323385	CG10523	SAL_UP 48	Probe	40336	park	parkin	-0.503171	6.58097	-3.64875	0.0013116	0.0267817	-1.46904	48h
176	36	0	CUST_5896_PI428323385	CG12947	SAL_UP 24	Probe	41201	CG12947	CG12947 gene product from transcript CG12947-RB	-0.502952	6.52221	-4.0165	0.000525231	0.0250933	-0.380678	24h
200	41	0	CUST_22516_PI428323385	CG33979	SAL_UP 48	Probe	45233	capt	capulet	-0.502151	13.0475	-4.0923	0.00043442	0.0127354	-0.396021	48h
3	94	0	CUST_31108_PI428323385	CG5029	SAL_UP 24/48	Probe	34396	SamDC	S-adenosylmethionine decarboxylase	-0.502109	8.87499	-4.47463	0.000166253	0.0109587	0.730923	24h	48h
27	119	0	CUST_619_PI428323385	CG10268	SAL_UP 48	Probe	35255	CG10268	CG10268 gene product from transcript CG10268-RA	-0.501718	7.66382	-4.22604	0.00031057	0.00989571	-0.0682719	48h
103	109	0	CUST_2701_PI428323385	CG11175	SAL_UP 48	Probe	37332	Rcd6	Reduction in Cnn dots 6	-0.50097	5.63718	-4.35035	0.00022725	0.00796248	0.237458	48h
107	50	0	CUST_32596_PI428323385	CG5753	SAL_UP 48	Probe	37065	stau	staufen	-0.5007	11.832	-4.68663	9.76e-05	0.00428268	1.06776	48h
61	127	0	CUST_11484_PI428323385	CG16800	SAL_UP 24/48	Probe	34693	CG16800	CG16800 gene product from transcript CG16800-RB	-0.499642	6.22184	-4.03475	0.000501778	0.0242726	-0.336678	24h	48h
341	21	0	CUST_12201_PI428323385	CG17227	SAL_UP 48	Probe	41518	lig3	DNA ligase III	-0.499407	9.03118	-5.12834	3.23e-05	0.00187968	2.15902	48h
203	10	0	CUST_27403_PI428323385	CG42720	SAL_UP 24	Probe	10178794	CG42720	CG42720 gene product from transcript CG42720-RA	-0.499273	4.38243	-3.84809	0.000799785	0.0335385	-0.78502	24h
55	17	0	CUST_4357_PI428323385	CG12052	SAL_UP 24/48	Probe	44548	lola	longitudinals lacking	-0.498769	10.4813	-3.96334	0.000599913	0.0275086	-0.50865	24h	48h
237	56	0	CUST_637_PI428323385	CG10279	SAL_UP 48	Probe	40739	Rm62	CG10279 gene product from transcript CG10279-RK	-0.498335	14.0724	-5.82197	5.82e-06	0.00046852	3.85512	48h
279	60	0	CUST_40233_PI428323385	CG9147	SAL_UP 24/48	Probe	33855	CG9147	CG9147 gene product from transcript CG9147-RB	-0.49829	10.6415	-4.82061	6.96869e-05	0.00565348	1.575	24h	48h
241	103	0	CUST_37168_PI428323385	CG7831	SAL_UP 24/48	Probe	43517	ncd	non-claret disjunctional	-0.497667	10.5829	-5.99711	3.79912e-06	0.000595799	4.4102	24h	48h
367	133	0	CUST_22063_PI428323385	CG33558	SAL_UP 48	Probe	2768716	mim	missing-in-metastasis	-0.49758	4.6545	-3.28782	0.00317229	0.0481216	-2.31778	48h
271	93	0	CUST_11679_PI428323385	CG1695	SAL_UP 48	Probe	33046	CG1695	CG1695 gene product from transcript CG1695-RB	-0.4975	4.55664	-4.29681	0.00025999	0.00876009	0.105661	48h
217	3	0	CUST_15326_PI428323385	CG2146	SAL_UP 48	Probe	35680	didum	dilute class unconventional myosin	-0.497475	8.87226	-3.32374	0.00290795	0.0455111	-2.2346	48h
232	57	0	CUST_33149_PI428323385	CG6023	SAL_UP 48	Probe	32814	CG6023	CG6023 gene product from transcript CG6023-RA	-0.49689	6.5743	-4.52742	0.00014558	0.00577749	0.674282	48h
300	45	0	CUST_25777_PI428323385	CG4226	SAL_UP 24	Probe	33275	GluRIIC	Glutamate receptor IIC	-0.496361	4.68903	-4.07129	0.000457895	0.0227792	-0.248489	24h
303	74	0	CUST_10172_PI428323385	CG15279	SAL_UP 48	Probe	34863	CG15279	CG15279 gene product from transcript CG15279-RB	-0.495907	5.91852	-3.37581	0.00256241	0.0418984	-2.11348	48h
360	149	0	CUST_12182_PI428323385	CG17216	SAL_UP 48	Probe	41361	KP78b	CG17216 gene product from transcript CG17216-RB	-0.495634	9.78516	-3.59473	0.00149867	0.0292833	-1.59774	48h
245	120	0	CUST_531_PI428323385	CG10236	SAL_UP 24/48	Probe	38723	LanA	Laminin A	-0.495038	13.5406	-4.26781	0.000279639	0.0159607	0.227574	24h	48h
296	141	0	CUST_7949_PI428323385	CG14117	SAL_UP 48	Probe	39473	CG14117	CG14117 gene product from transcript CG14117-RD	-0.494892	6.79498	-4.09826	0.00042797	0.0125991	-0.381443	48h
341	130	0	CUST_11894_PI428323385	CG17064	SAL_UP 24/48	Probe	36498	mars	CG17064 gene product from transcript CG17064-RB	-0.494862	10.3958	-3.97109	0.000588396	0.0272329	-0.489997	24h	48h
8	164	0	CUST_8283_PI428323385	CG14285	SAL_UP 48	Probe	42281	CG14285	CG14285 gene product from transcript CG14285-RA	-0.494795	7.78236	-4.08575	0.0004416	0.0129077	-0.412027	48h
20	75	0	CUST_37540_PI428323385	CG7987	SAL_UP 48	Probe	41768	CG7987	CG7987 gene product from transcript CG7987-RA	-0.493773	8.28101	-4.92874	5.31e-05	0.00270733	1.66634	48h
259	25	0	CUST_40845_PI428323385	CG9414	SAL_UP 48	Probe	34734	Drep-4	DNA fragmentation factor-related protein 4	-0.493397	8.00503	-4.18161	0.00034723	0.0107393	-0.177328	48h
267	158	0	CUST_19601_PI428323385	CG32201	SAL_UP 24	Probe	317911	CG32201	CG32201 gene product from transcript CG32201-RB	-0.492332	4.56484	-4.31793	0.000246548	0.0145963	0.349369	24h
73	107	0	CUST_10992_PI428323385	CG15845	SAL_UP 48	Probe	47082	Adf1	Adh transcription factor 1	-0.49209	10.3691	-4.58043	0.00012741	0.00523365	0.805249	48h
5	149	0	CUST_9426_PI428323385	CG14907	SAL_UP 24/48	Probe	42031	CG14907	CG14907 gene product from transcript CG14907-RB	-0.491666	9.03583	-3.86795	0.000761177	0.0324353	-0.737511	24h	48h
326	37	0	CUST_27443_PI428323385	CG42732	SAL_UP 24/48	Probe	5740325	CG42732	CG42732 gene product from transcript CG42732-RH	-0.491216	4.44479	-4.3632	0.000220027	0.0135227	0.459492	24h	48h
317	116	0	CUST_37765_PI428323385	CG8085	SAL_UP 48	Probe	36554	RN-tre	tre oncogene-related protein	-0.490813	6.74989	-3.80447	0.00089148	0.0206298	-1.09531	48h
15	3	0	CUST_1061_PI428323385	CG10491	SAL_UP 24/48	Probe	38657	vn	vein	-0.490171	9.88948	-3.63854	0.00134509	0.0477743	-1.28298	24h	48h
207	133	0	CUST_10722_PI428323385	CG15629	SAL_UP 24/48	Probe	33679	CG15629	CG15629 gene product from transcript CG15629-RA	-0.490119	5.61244	-3.83726	0.000821645	0.0342174	-0.810904	24h	48h
32	104	0	CUST_40302_PI428323385	CG9170	SAL_UP 24/48	Probe	32563	CG9170	CG9170 gene product from transcript CG9170-RB	-0.489841	10.3337	-4.37244	0.000214971	0.0132584	0.481995	24h	48h
251	80	0	CUST_36237_PI428323385	CG7378	SAL_UP 24	Probe	32888	CG7378	CG7378 gene product from transcript CG7378-RB	-0.489525	4.69104	-3.88887	0.000722477	0.0312599	-0.687388	24h
36	128	0	CUST_36637_PI428323385	CG7549	SAL_UP 48	Probe	40970	mtg	mind the gap	-0.488992	7.15521	-3.76927	0.000973	0.0218452	-1.18013	48h
312	98	0	CUST_27933_PI428323385	CG43065	SAL_UP 48	Probe	250811	bru-2	bruno-2	-0.487086	6.03318	-3.33559	0.00282551	0.0447268	-2.20708	48h
140	30	0	CUST_23577_PI428323385	CG34405	SAL_UP 24/48	Probe	37981	NaCP60E	Na channel protein 60E	-0.486748	7.11243	-6.51118	1.10948e-06	0.000221823	5.61037	24h	48h
257	104	0	CUST_34337_PI428323385	CG6569	SAL_UP 48	Probe	42573	CG6569	CG6569 gene product from transcript CG6569-RA	-0.48651	5.313	-3.33852	0.00280547	0.0445016	-2.20027	48h
337	89	0	CUST_12970_PI428323385	CG17704	SAL_UP 48	Probe	3355136	Nipped-B	CG17704 gene product from transcript CG17704-RI	-0.486503	13.2639	-3.5189	0.00180601	0.0332265	-1.77749	48h
173	162	0	CUST_19062_PI428323385	CG31960	SAL_UP 48	Probe	319047	CG31960	CG31960 gene product from transcript CG31960-RA	-0.48562	4.7423	-3.48394	0.0019677	0.034922	-1.85999	48h
243	34	0	CUST_21706_PI428323385	CG33336	SAL_UP 48	Probe	2768677	p53	CG33336 gene product from transcript CG33336-RB	-0.485066	8.17386	-4.40755	0.00019681	0.00718832	0.378426	48h
293	52	0	CUST_15070_PI428323385	CG2023	SAL_UP 24/48	Probe	40724	CG2023	CG2023 gene product from transcript CG2023-RA	-0.484539	6.53897	-3.99909	0.000548607	0.0259153	-0.422605	24h	48h
248	119	0	CUST_13395_PI428323385	CG17883	SAL_UP 48	Probe	3355139	CG17883	CG17883 gene product from transcript CG17883-RB	-0.48399	11.9159	-5.04478	3.97e-05	0.0022035	1.9529	48h
199	142	0	CUST_23112_PI428323385	CG34263	SAL_UP 48	Probe	5740488	CG34263	CG34263 gene product from transcript CG34263-RA	-0.482756	5.22069	-4.74218	8.49e-05	0.00388243	1.20512	48h
317	7	0	CUST_15428_PI428323385	CG2201	SAL_UP 48	Probe	35417	CG2201	CG2201 gene product from transcript CG2201-RF	-0.4824	7.60355	-5.60732	9.84e-06	0.00072581	3.33378	48h
2	112	0	CUST_40567_PI428323385	CG9288	SAL_UP 48	Probe	41689	CG9288	CG9288 gene product from transcript CG9288-RA	-0.481741	11.136	-5.00017	4.44e-05	0.00238805	1.84277	48h
91	158	0	CUST_25336_PI428323385	CG4111	SAL_UP 48	Probe	31483	RpL35	Ribosomal protein L35	-0.481112	15.4038	-4.16788	0.00035941	0.011043	-0.210992	48h
67	22	0	CUST_26225_PI428323385	CG42340	SAL_UP 48	Probe	7354472	CG42340	CG42340 gene product from transcript CG42340-RC	-0.480786	4.63478	-4.22364	0.00031245	0.00994055	-0.074169	48h
2	110	0	CUST_9502_PI428323385	CG1495	SAL_UP 48	Probe	43792	CaMKI	Calcium/calmodulin-dependent protein kinase I	-0.480616	10.1981	-4.13584	0.00038949	0.0117114	-0.289486	48h
16	44	0	CUST_34941_PI428323385	CG6817	SAL_UP 48	Probe	38976	foi	fear-of-intimacy	-0.479212	9.1179	-3.59827	0.00148564	0.0291097	-1.58932	48h
340	43	0	CUST_27192_PI428323385	CG42673	SAL_UP 24/48	Probe	39111	CG42673	CG42673 gene product from transcript CG42673-RD	-0.479095	7.11145	-3.71966	0.00110047	0.042051	-1.09099	24h	48h
37	156	0	CUST_27379_PI428323385	CG4271	SAL_UP 48	Probe	33410	CG4271	CG4271 gene product from transcript CG4271-RA	-0.478335	4.69738	-4.85852	6.34e-05	0.00307963	1.49277	48h
307	33	0	CUST_12815_PI428323385	CG17612	SAL_UP 24/48	Probe	33639	CG17612	CG17612 gene product from transcript CG17612-RB	-0.477604	9.55311	-4.36084	0.000221335	0.0135322	0.453758	24h	48h
29	124	0	CUST_12450_PI428323385	CG17342	SAL_UP 24/48	Probe	44672	Lk6	CG17342 gene product from transcript CG17342-RA	-0.477397	10.6843	-4.06544	0.000464654	0.023034	-0.262613	24h	48h
20	66	0	CUST_33628_PI428323385	CG6214	SAL_UP 24/48	Probe	34686	MRP	Multidrug-Resistance like Protein 1	-0.476902	9.91078	-5.56083	1.10346e-05	0.00139011	3.37014	24h	48h
311	132	0	CUST_30264_PI428323385	CG4678	SAL_UP 48	Probe	32652	CG4678	CG4678 gene product from transcript CG4678-RE	-0.476698	4.72999	-3.47305	0.00202088	0.0354482	-1.88562	48h
296	79	0	CUST_7328_PI428323385	CG13775	SAL_UP 48	Probe	33975	CG13775	CG13775 gene product from transcript CG13775-RA	-0.475776	7.60635	-5.0375	4.05e-05	0.00222914	1.93493	48h
242	111	0	CUST_9063_PI428323385	CG14704	SAL_UP 24/48	Probe	41379	PGRP-LB	Peptidoglycan recognition protein LB	-0.475568	5.108	-3.73639	0.00105575	0.0409355	-1.05127	24h	48h
266	40	0	CUST_16687_PI428323385	CG30187	SAL_UP 48	Probe	246509	CG30187	CG30187 gene product from transcript CG30187-RC	-0.475525	7.25474	-3.59258	0.00150662	0.0293572	-1.60285	48h
266	20	0	CUST_22347_PI428323385	CG3386	SAL_UP 48	Probe	38081	CG3386	CG3386 gene product from transcript CG3386-RA	-0.475152	8.73817	-4.35842	0.00022269	0.00783503	0.257345	48h
47	27	0	CUST_10961_PI428323385	CG1582	SAL_UP 48	Probe	32021	CG1582	CG1582 gene product from transcript CG1582-RA	-0.474952	11.1214	-4.37808	0.00021195	0.0075837	0.305777	48h
132	122	0	CUST_21057_PI428323385	CG33062	SAL_UP 48	Probe	318840	CG33062	CG33062 gene product from transcript CG33062-RB	-0.474418	8.69423	-5.19208	2.75e-05	0.00166088	2.31605	48h
19	144	0	CUST_35330_PI428323385	CG6986	SAL_UP 24/48	Probe	31408	Proc-R	Proctolin receptor	-0.473711	5.0092	-4.59866	0.000121703	0.00861434	1.03343	24h	48h
277	14	0	CUST_6961_PI428323385	CG13567	SAL_UP 48	Probe	37839	CG13567	CG13567 gene product from transcript CG13567-RB	-0.473648	5.44884	-3.34336	0.00277272	0.044173	-2.18903	48h
32	122	0	CUST_33899_PI428323385	CG6353	SAL_UP 48	Probe	42551	CG6353	CG6353 gene product from transcript CG6353-RA	-0.473478	11.4997	-5.65288	8.8e-06	0.00066518	3.44476	48h
96	130	0	CUST_13699_PI428323385	CG18069	SAL_UP 24/48	Probe	43828	CaMKII	Calcium/calmodulin-dependent protein kinase II	-0.473249	10.8425	-4.52505	0.000146453	0.00996493	0.853851	24h	48h
35	109	0	CUST_35533_PI428323385	CG7062	SAL_UP 48	Probe	38930	Rab-RP3	Rab-related protein 3	-0.472384	8.72572	-3.67052	0.00124287	0.0258412	-1.41703	48h
362	100	0	CUST_13324_PI428323385	CG1783	SAL_UP 48	Probe	43809	Slip1	CG1783 gene product from transcript CG1783-RA	-0.472288	11.0724	-3.79197	0.00091962	0.0210387	-1.12544	48h
132	131	0	CUST_12136_PI428323385	CG17186	SAL_UP 48	Probe	42363	CG17186	CG17186 gene product from transcript CG17186-RA	-0.472206	9.02111	-4.67299	0.00010096	0.00440902	1.03405	48h
201	58	0	CUST_30196_PI428323385	CG4650	SAL_UP 24	Probe	34859	CG4650	CG4650 gene product from transcript CG4650-RB	-0.472021	4.56913	-3.69194	0.00117868	0.043694	-1.15671	24h
193	140	0	CUST_25034_PI428323385	CG40191	SAL_UP 24/48	Probe	3354930	CG40191	CG40191 gene product from transcript CG40191-RC	-0.471546	10.5152	-5.15876	2.99029e-05	0.00297031	2.39839	24h	48h
362	27	0	CUST_3518_PI428323385	CG11577	SAL_UP 48	Probe	40084	CG11577	CG11577 gene product from transcript CG11577-RA	-0.471524	8.932	-3.42661	0.0022639	0.0382172	-1.9947	48h
320	158	0	CUST_12663_PI428323385	CG17514	SAL_UP 48	Probe	3355040	CG17514	CG17514 gene product from transcript CG17514-RF	-0.471482	11.3215	-3.40777	0.00237046	0.0396826	-2.03883	48h
97	134	0	CUST_15989_PI428323385	CG2788	SAL_UP 24/48	Probe	44058	Dot	Dorothy	-0.47093	7.994	-5.5667	1.0876e-05	0.00138198	3.38425	24h	48h
41	29	0	CUST_15360_PI428323385	CG2168	SAL_UP 48	Probe	43768	RpS3A	Ribosomal protein S3A	-0.469546	14.7928	-3.53882	0.00171976	0.0322014	-1.73038	48h
214	49	0	CUST_11961_PI428323385	CG17104	SAL_UP 24/48	Probe	34465	CG17104	CG17104 gene product from transcript CG17104-RA	-0.469082	8.16661	-4.33355	0.000237052	0.014192	0.38737	24h	48h
127	59	0	CUST_11595_PI428323385	CG16894	SAL_UP 48	Probe	37280	CG16894	CG16894 gene product from transcript CG16894-RA	-0.468989	5.24938	-3.43885	0.00219725	0.0374657	-1.96601	48h
186	126	0	CUST_26711_PI428323385	CG42542	SAL_UP 48	Probe	8674000	CG42542	CG42542 gene product from transcript CG42542-RE	-0.468782	5.8334	-3.77689	0.00095475	0.0215385	-1.16177	48h
31	114	0	CUST_4481_PI428323385	CG12090	SAL_UP 24/48	Probe	38176	CG12090	CG12090 gene product from transcript CG12090-RB	-0.468488	8.39142	-4.09486	0.000431634	0.0219773	-0.191548	24h	48h
13	157	0	CUST_21497_PI428323385	CG33226	SAL_UP 48	Probe	2768859	CG33226	CG33226 gene product from transcript CG33226-RC	-0.468288	5.56562	-5.61341	9.69e-06	0.00071752	3.34863	48h
258	130	0	CUST_39206_PI428323385	CG8669	SAL_UP 48	Probe	47767	crc	cryptocephal	-0.468095	13.6555	-3.9519	0.00061731	0.0162135	-0.738324	48h
248	11	0	CUST_12812_PI428323385	CG17610	SAL_UP 24	Probe	34171	grk	gurken	-0.467666	4.50549	-3.86925	0.0007587	0.0323625	-0.734381	24h
26	54	0	CUST_30115_PI428323385	CG4610	SAL_UP 48	Probe	37571	CG4610	CG4610 gene product from transcript CG4610-RA	-0.466925	8.28974	-3.83738	0.0008214	0.0195808	-1.01588	48h
111	151	0	CUST_19148_PI428323385	CG32017	SAL_UP 48	Probe	317823	CG32017	CG32017 gene product from transcript CG32017-RC	-0.465864	5.35441	-3.52455	0.00178114	0.0329702	-1.76414	48h
275	41	0	CUST_14232_PI428323385	CG18408	SAL_UP 48	Probe	36084	CAP	CG18408 gene product from transcript CG18408-RI	-0.465737	5.32083	-4.24154	0.00029872	0.00963447	-0.0302197	48h
133	133	0	CUST_32443_PI428323385	CG5690	SAL_UP 24/48	Probe	38258	CG5690	CG5690 gene product from transcript CG5690-RA	-0.465384	10.7744	-4.66428	0.000103195	0.00761682	1.19355	24h	48h
210	28	0	CUST_39897_PI428323385	CG9001	SAL_UP 48	Probe	36907	ste24b	ste24b prenyl protease type I	-0.464458	7.45324	-3.8345	0.00082731	0.0196735	-1.02283	48h
128	51	0	CUST_5946_PI428323385	CG12972	SAL_UP 48	Probe	40363	ebd2	earthbound 2	-0.464133	7.73581	-5.79324	6.24e-06	0.00049471	3.78557	48h
12	102	0	CUST_132_PI428323385	CG1007	SAL_UP 24/48	Probe	38091	emc	extra macrochaetae	-0.464128	11.7198	-4.68158	9.88057e-05	0.00736116	1.23576	24h	48h
56	2	0	CUST_17943_PI428323385	CG31284	SAL_UP 48	Probe	40931	wtrw	water witch	-0.464047	5.64865	-3.43443	0.00222108	0.0377209	-1.97637	48h
371	82	0	CUST_18198_PI428323385	CG31467	SAL_UP 48	Probe	318751	CG31467	CG31467 gene product from transcript CG31467-RA	-0.463296	7.95102	-4.15364	0.00037248	0.0113455	-0.245885	48h
74	111	0	CUST_6129_PI428323385	CG13073	SAL_UP 48	Probe	39773	CG13073	CG13073 gene product from transcript CG13073-RB	-0.462647	4.8403	-4.77472	7.82e-05	0.00365704	1.28559	48h
316	131	0	CUST_15872_PI428323385	CG2678	SAL_UP 48	Probe	40937	CG2678	CG2678 gene product from transcript CG2678-RB	-0.462586	5.29832	-3.29334	0.00313018	0.0477058	-2.30501	48h
361	16	0	CUST_8728_PI428323385	CG14517	SAL_UP 48	Probe	43425	beta4GalNAcTB	CG14517 gene product from transcript CG14517-RA	-0.462523	9.94064	-3.37358	0.00257634	0.0420365	-2.11868	48h
20	28	0	CUST_16796_PI428323385	CG30287	SAL_UP 48	Probe	246530	CG30287	CG30287 gene product from transcript CG30287-RA	-0.462355	5.23494	-4.08095	0.00044694	0.0129944	-0.423753	48h
355	121	0	CUST_28226_PI428323385	CG43146	SAL_UP 48	Probe	12798239	CG43146	CG43146 gene product from transcript CG43146-RA	-0.461781	5.82329	-3.79245	0.00091854	0.0210366	-1.1243	48h
309	61	0	CUST_27786_PI428323385	CG42848	SAL_UP 48	Probe	10178893	CG42848	CG42848 gene product from transcript CG42848-RA	-0.461576	5.79103	-3.94796	0.00062341	0.0162757	-0.7479	48h
40	159	0	CUST_2627_PI428323385	CG11148	SAL_UP 24/48	Probe	43842	CG11148	CG11148 gene product from transcript CG11148-RD	-0.461569	12.8718	-3.64472	0.00132471	0.0473664	-1.26839	24h	48h
77	108	0	CUST_9750_PI428323385	CG1506	SAL_UP 24/48	Probe	35419	Ac3	CG1506 gene product from transcript CG1506-RA	-0.46114	6.77906	-3.66169	0.0012703	0.0461576	-1.2283	24h	48h
102	159	0	CUST_25115_PI428323385	CG40378	SAL_UP 48	Probe	3355048	CG40378	CG40378 gene product from transcript CG40378-RB	-0.460631	4.58395	-3.86304	0.00077054	0.0186924	-0.953834	48h
143	1	0	CUST_41395_PI428323385	CG9663	SAL_UP 48	Probe	33541	CG9663	CG9663 gene product from transcript CG9663-RA	-0.460274	7.55105	-3.41576	0.00232465	0.0389931	-2.02011	48h
335	162	0	CUST_2120_PI428323385	CG10916	SAL_UP 24/48	Probe	37081	CG10916	CG10916 gene product from transcript CG10916-RA	-0.459652	7.54881	-3.6219	0.00140151	0.049059	-1.32224	24h	48h
39	34	0	CUST_26871_PI428323385	CG42591	SAL_UP 48	Probe	8674006	CG42591	CG42591 gene product from transcript CG42591-RA	-0.458792	5.08792	-3.86223	0.00077209	0.0187191	-0.955777	48h
45	20	0	CUST_41246_PI428323385	CG9611	SAL_UP 48	Probe	41677	f-cup	flyers-cup	-0.458254	5.00576	-5.01579	4.27e-05	0.00232316	1.88134	48h
47	110	0	CUST_7143_PI428323385	CG13663	SAL_UP 24/48	Probe	43029	CG13663	CG13663 gene product from transcript CG13663-RA	-0.457544	10.0392	-4.75841	8.1463e-05	0.00641156	1.42325	24h	48h
239	31	0	CUST_12375_PI428323385	CG17294	SAL_UP 48	Probe	34155	CG17294	CG17294 gene product from transcript CG17294-RA	-0.457125	10.0473	-4.28758	0.00026609	0.00890188	0.0829601	48h
171	146	0	CUST_7962_PI428323385	CG14121	SAL_UP 24/48	Probe	39432	ver	verrocchio	-0.456982	10.575	-3.64463	0.00132503	0.0473664	-1.26862	24h	48h
52	157	0	CUST_13045_PI428323385	CG17743	SAL_UP 48	Probe	43819	pho	pleiohomeotic	-0.456384	11.6159	-4.13721	0.00038815	0.0116896	-0.286122	48h
120	143	0	CUST_28955_PI428323385	CG4354	SAL_UP 48	Probe	37889	slbo	slow border cells	-0.455623	4.88588	-4.46005	0.00017246	0.00653683	0.507945	48h
59	86	0	CUST_14405_PI428323385	CG18536	SAL_UP 24/48	Probe	37093	CG18536	CG18536 gene product from transcript CG18536-RA	-0.455603	5.25753	-4.94451	5.10796e-05	0.00447993	1.87712	24h	48h
127	158	0	CUST_14689_PI428323385	CG18801	SAL_UP 48	Probe	34930	Ku80	CG18801 gene product from transcript CG18801-RA	-0.455533	9.36881	-5.16129	2.97e-05	0.00176805	2.24021	48h
132	126	0	CUST_654_PI428323385	CG1028	SAL_UP 24	Probe	40835	Antp	Antennapedia	-0.454168	10.1213	-3.63695	0.00135039	0.0478808	-1.28674	24h
106	47	0	CUST_6012_PI428323385	CG13012	SAL_UP 48	Probe	32642	CG13012	CG13012 gene product from transcript CG13012-RB	-0.453846	4.57786	-4.54116	0.00014064	0.00565146	0.708208	48h
105	121	0	CUST_243_PI428323385	CG10106	SAL_UP 48	Probe	35614	Tsp42Ee	Tetraspanin 42Ee	-0.453748	13.1073	-4.24787	0.00029401	0.00954925	-0.0146671	48h
208	58	0	CUST_5315_PI428323385	CG12559	SAL_UP 24/48	Probe	3354888	rl	rolled	-0.453726	9.86167	-3.64492	0.00132408	0.0473664	-1.26794	24h	48h
290	106	0	CUST_20967_PI428323385	CG32944	SAL_UP 48	Probe	40560	CG32944	CG32944 gene product from transcript CG32944-RE	-0.4537	4.7977	-3.69466	0.00117078	0.0248232	-1.35925	48h
291	90	0	CUST_36438_PI428323385	CG7457	SAL_UP 48	Probe	38865	CG7457	CG7457 gene product from transcript CG7457-RA	-0.453361	8.98273	-6.1757	2.47e-06	0.00022993	4.7052	48h
203	11	0	CUST_6263_PI428323385	CG13157	SAL_UP 48	Probe	36355	CG13157	CG13157 gene product from transcript CG13157-RA	-0.452932	4.6644	-4.33055	0.00023885	0.00823881	0.188704	48h
197	141	0	CUST_40714_PI428323385	CG9357	SAL_UP 48	Probe	37390	Cht8	CG9357 gene product from transcript CG9357-RA	-0.452781	5.29709	-4.37824	0.00021186	0.0075837	0.30617	48h
361	63	0	CUST_39513_PI428323385	CG8811	SAL_UP 48	Probe	36386	muskelin	CG8811 gene product from transcript CG8811-RB	-0.452199	8.6951	-3.76165	0.00099158	0.0221327	-1.19845	48h
147	59	0	CUST_34145_PI428323385	CG6470	SAL_UP 48	Probe	32840	CG6470	CG6470 gene product from transcript CG6470-RA	-0.451851	5.40667	-3.75243	0.00101455	0.0225026	-1.22063	48h
186	16	0	CUST_28721_PI428323385	CG43369	SAL_UP 48	Probe	3885647	Mitf	CG43369 gene product from transcript CG43369-RD	-0.451608	10.6298	-3.83557	0.00082511	0.0196322	-1.02025	48h
286	9	0	CUST_21788_PI428323385	CG33475	SAL_UP 24	Probe	2768724	CG33475	CG33475 gene product from transcript CG33475-RA	-0.451462	4.5318	-4.49034	0.000159813	0.0106339	0.769211	24h
286	132	0	CUST_41854_PI428323385	CG9883	SAL_UP 48	Probe	33442	CG9883	CG9883 gene product from transcript CG9883-RA	-0.451192	9.34826	-3.71584	0.00111093	0.023911	-1.30849	48h
192	151	0	CUST_25130_PI428323385	CG40411	SAL_UP 48	Probe	3355109	Parp	Poly-(ADP-ribose) polymerase	-0.44982	11.9234	-4.32485	0.00024229	0.00832361	0.174679	48h
102	51	0	CUST_38683_PI428323385	CG8445	SAL_UP 48	Probe	36794	calypso	CG8445 gene product from transcript CG8445-RB	-0.449744	9.20224	-3.58467	0.00153626	0.0297971	-1.62164	48h
28	70	0	CUST_14586_PI428323385	CG1868	SAL_UP 48	Probe	35985	CG1868	CG1868 gene product from transcript CG1868-RB	-0.449475	10.772	-6.53416	1.05e-06	0.00011309	5.55327	48h
187	160	0	CUST_26762_PI428323385	CG42555	SAL_UP 48	Probe	35026	tweek	CG42555 gene product from transcript CG42555-RH	-0.448792	7.92403	-3.89636	0.00070911	0.0176979	-0.873131	48h
186	132	0	CUST_34052_PI428323385	CG6424	SAL_UP 48	Probe	37012	CG6424	CG6424 gene product from transcript CG6424-RA	-0.448683	9.35402	-4.44744	0.00017802	0.00669338	0.476823	48h
25	94	0	CUST_432_PI428323385	CG10189	SAL_UP 48	Probe	35234	CG10189	CG10189 gene product from transcript CG10189-RA	-0.448321	8.8586	-3.78717	0.00093068	0.0211576	-1.13703	48h
101	55	0	CUST_16427_PI428323385	CG30049	SAL_UP 48	Probe	246416	CG30049	CG30049 gene product from transcript CG30049-RA	-0.447718	4.56548	-4.50022	0.00015589	0.00609783	0.607097	48h
328	114	0	CUST_3147_PI428323385	CG11382	SAL_UP 24	Probe	31069	CG11382	CG11382 gene product from transcript CG11382-RB	-0.44739	4.49446	-4.14589	0.000379792	0.0200776	-0.0681141	24h
160	145	0	CUST_20300_PI428323385	CG32521	SAL_UP 48	Probe	33098	CG32521	CG32521 gene product from transcript CG32521-RA	-0.446923	8.93262	-3.39904	0.00242142	0.0403436	-2.05923	48h
90	120	0	CUST_25568_PI428323385	CG4201	SAL_UP 48	Probe	44432	ird5	immune response deficient 5	-0.446694	8.19866	-4.64971	0.00010705	0.00459392	0.976475	48h
292	102	0	CUST_12574_PI428323385	CG1744	SAL_UP 48	Probe	43690	chp	chaoptic	-0.445891	7.61267	-4.34414	0.00023083	0.0080543	0.222167	48h
276	138	0	CUST_5534_PI428323385	CG12725	SAL_UP 24/48	Probe	32298	CG12725	CG12725 gene product from transcript CG12725-RA	-0.444672	4.83061	-3.85709	0.000782055	0.0329588	-0.763496	24h	48h
59	55	0	CUST_31162_PI428323385	CG5063	SAL_UP 48	Probe	41871	Trax	Translin associated factor X	-0.444554	7.66313	-3.94293	0.0006313	0.0164344	-0.760125	48h
258	160	0	CUST_33852_PI428323385	CG6330	SAL_UP 48	Probe	43240	CG6330	CG6330 gene product from transcript CG6330-RB	-0.444393	5.50303	-3.32818	0.00287678	0.0452328	-2.22429	48h
359	5	0	CUST_30674_PI428323385	CG4860	SAL_UP 48	Probe	41480	CG4860	CG4860 gene product from transcript CG4860-RA	-0.444306	11.3047	-3.71971	0.00110032	0.0237434	-1.29921	48h
117	113	0	CUST_33510_PI428323385	CG6175	SAL_UP 24/48	Probe	39271	CG6175	CG6175 gene product from transcript CG6175-RB	-0.443944	7.72966	-4.11526	0.000410119	0.0212026	-0.142236	24h	48h
199	16	0	CUST_25909_PI428323385	CG42281	SAL_UP 24/48	Probe	34665	bun	bunched	-0.443311	7.11121	-3.87066	0.000756042	0.0323145	-0.73101	24h	48h
135	120	0	CUST_12070_PI428323385	CG1716	SAL_UP 48	Probe	32301	Set2	CG1716 gene product from transcript CG1716-RA	-0.442213	10.2394	-5.02638	4.16e-05	0.00228004	1.9075	48h
201	156	0	CUST_20626_PI428323385	CG32685	SAL_UP 24/48	Probe	31942	CG32685	CG32685 gene product from transcript CG32685-RC	-0.442063	9.87291	-4.91968	5.4358e-05	0.00471841	1.8166	24h	48h
153	118	0	CUST_3976_PI428323385	CG11856	SAL_UP 24/48	Probe	43041	Nup358	Nucleoporin 358	-0.441894	10.5071	-4.61287	0.000117432	0.00842517	1.06809	24h	48h
76	65	0	CUST_18885_PI428323385	CG31849	SAL_UP 48	Probe	318981	CG31849	CG31849 gene product from transcript CG31849-RA	-0.44177	6.34282	-3.76396	0.00098592	0.0220764	-1.1929	48h
257	129	0	CUST_9907_PI428323385	CG1512	SAL_UP 24/48	Probe	35420	Cul-2	Cullin-2	-0.440526	11.7526	-5.18181	2.82333e-05	0.00287	2.45436	24h	48h
14	121	0	CUST_40606_PI428323385	CG9307	SAL_UP 48	Probe	41687	Cht5	CG9307 gene product from transcript CG9307-RA	-0.440078	12.2357	-4.32294	0.00024346	0.00833587	0.169983	48h
1	101	0	CUST_3415_PI428323385	CG11516	SAL_UP 24	Probe	43469	Ptp99A	Protein tyrosine phosphatase 99A	-0.439892	9.10645	-3.73941	0.00104785	0.0407417	-1.04408	24h
3	104	0	CUST_21033_PI428323385	CG3305	SAL_UP 48	Probe	35411	Lamp1	CG3305 gene product from transcript CG3305-RA	-0.439846	13.2148	-4.71401	9.11e-05	0.0040829	1.13547	48h
253	20	0	CUST_18943_PI428323385	CG31883	SAL_UP 24/48	Probe	326169	CG31883	CG31883 gene product from transcript CG31883-RA	-0.439381	5.39517	-4.35125	0.000226736	0.0137429	0.430424	24h	48h
59	43	0	CUST_4213_PI428323385	CG11994	SAL_UP 48	Probe	41092	Ada	Adenosine deaminase	-0.439219	9.46609	-3.89937	0.0007038	0.0175892	-0.865825	48h
12	83	0	CUST_37821_PI428323385	CG8098	SAL_UP 48	Probe	36865	Picot	CG8098 gene product from transcript CG8098-RA	-0.438945	5.80637	-3.43025	0.00224389	0.0379859	-1.98618	48h
196	117	0	CUST_20134_PI428323385	CG32486	SAL_UP 24/48	Probe	38367	CG32486	CG32486 gene product from transcript CG32486-RD	-0.438586	9.32164	-4.5218	0.000147655	0.0100022	0.845926	24h	48h
24	31	0	CUST_26053_PI428323385	CG42318	SAL_UP 48	Probe	39399	app	approximated	-0.437259	6.78023	-3.5818	0.00154716	0.0299399	-1.62845	48h
292	142	0	CUST_13642_PI428323385	CG18011	SAL_UP 48	Probe	36068	CG18011	CG18011 gene product from transcript CG18011-RA	-0.437072	6.98852	-3.82182	0.00085383	0.0200779	-1.05345	48h
229	150	0	CUST_9843_PI428323385	CG15104	SAL_UP 48	Probe	37188	Topors	Topoisomerase I-interacting protein	-0.436794	8.50728	-3.49838	0.00189927	0.0341674	-1.82594	48h
136	115	0	CUST_16473_PI428323385	CG3008	SAL_UP 24/48	Probe	33693	CG3008	CG3008 gene product from transcript CG3008-RA	-0.436599	10.3977	-4.71797	9.01725e-05	0.00692899	1.32456	24h	48h
366	122	0	CUST_1927_PI428323385	CG1084	SAL_UP 48	Probe	40553	Cont	Contactin	-0.436489	14.0879	-3.70705	0.0011354	0.0243141	-1.32957	48h
188	128	0	CUST_20792_PI428323385	CG3278	SAL_UP 48	Probe	35454	Tif-IA	CG3278 gene product from transcript CG3278-RA	-0.436382	11.9917	-4.94505	5.1e-05	0.00264044	1.70662	48h
255	105	0	CUST_27880_PI428323385	CG4300	SAL_UP 24	Probe	39403	CG4300	CG4300 gene product from transcript CG4300-RB	-0.435769	5.28141	-3.6602	0.001275	0.0462833	-1.23183	24h
14	60	0	CUST_36029_PI428323385	CG7271	SAL_UP 48	Probe	40021	CG7271	CG7271 gene product from transcript CG7271-RA	-0.435131	5.69871	-3.30272	0.00305992	0.0469105	-2.28331	48h
186	3	0	CUST_30343_PI428323385	CG4711	SAL_UP 48	Probe	2768920	squ	squash	-0.434738	11.0555	-3.60499	0.00146121	0.0287834	-1.57332	48h
162	92	0	CUST_2381_PI428323385	CG11041	SAL_UP 48	Probe	37278	CG11041	CG11041 gene product from transcript CG11041-RB	-0.434086	4.6337	-3.90809	0.00068866	0.017339	-0.844689	48h
68	103	0	CUST_10212_PI428323385	CG15309	SAL_UP 24	Probe	31949	CG15309	CG15309 gene product from transcript CG15309-RA	-0.433947	9.55087	-3.80452	0.00089138	0.0362971	-0.889065	24h
71	88	0	CUST_33841_PI428323385	CG6323	SAL_UP 48	Probe	43241	Tsp97E	Tetraspanin 97E	-0.433271	9.02167	-4.85705	6.36e-05	0.00308251	1.48913	48h
47	108	0	CUST_35190_PI428323385	CG6936	SAL_UP 48	Probe	38058	mth	methuselah	-0.433261	12.0907	-5.84726	5.47e-06	0.00044619	3.91629	48h
177	54	0	CUST_17096_PI428323385	CG30460	SAL_UP 48	Probe	36924	CG30460	CG30460 gene product from transcript CG30460-RE	-0.432957	7.57054	-3.45684	0.00210265	0.0363833	-1.92374	48h
185	150	0	CUST_34714_PI428323385	CG6725	SAL_UP 48	Probe	53437	Sulf1	Sulfated	-0.432469	9.6103	-3.96643	0.0005953	0.015798	-0.702997	48h
331	146	0	CUST_15386_PI428323385	CG2179	SAL_UP 48	Probe	40699	Xe7	CG2179 gene product from transcript CG2179-RA	-0.432281	8.99576	-3.29029	0.00315335	0.0479688	-2.31205	48h
53	87	0	CUST_28634_PI428323385	CG43341	SAL_UP 48	Probe	12798088	CG43341	CG43341 gene product from transcript CG43341-RA	-0.432034	7.65391	-4.25342	0.00028993	0.00945952	-0.0010132	48h
227	43	0	CUST_672_PI428323385	CG10283	SAL_UP 48	Probe	35102	CG10283	CG10283 gene product from transcript CG10283-RD	-0.431828	8.839	-3.47699	0.00200147	0.0352838	-1.87635	48h
5	101	0	CUST_30885_PI428323385	CG4944	SAL_UP 48	Probe	31359	cib	ciboulot	-0.431755	13.6035	-3.67125	0.00124063	0.02582	-1.41528	48h
87	102	0	CUST_18834_PI428323385	CG31808	SAL_UP 24/48	Probe	10178782	CG31808	CG31808 gene product from transcript CG31808-RC	-0.430759	6.32147	-4.33889	0.00023389	0.0141157	0.400363	24h	48h
73	123	0	CUST_15908_PI428323385	CG2698	SAL_UP 48	Probe	40945	CG2698	CG2698 gene product from transcript CG2698-RD	-0.430661	11.0605	-5.06318	3.8e-05	0.00213231	1.9983	48h
117	148	0	CUST_11241_PI428323385	CG1651	SAL_UP 48	Probe	43770	Ank	Ankyrin	-0.430547	12.7655	-4.09263	0.00043406	0.0127338	-0.39522	48h
358	102	0	CUST_38333_PI428323385	CG8298	SAL_UP 48	Probe	36282	CG8298	CG8298 gene product from transcript CG8298-RC	-0.430513	9.30339	-3.67102	0.00124133	0.0258218	-1.41583	48h
98	49	0	CUST_36781_PI428323385	CG7627	SAL_UP 24/48	Probe	34148	CG7627	CG7627 gene product from transcript CG7627-RB	-0.42997	10.7102	-3.9779	0.000578475	0.0268466	-0.473634	24h	48h
100	53	0	CUST_31511_PI428323385	CG5247	SAL_UP 24/48	Probe	117419	Irbp	Inverted repeat-binding protein	-0.429874	10.315	-4.68923	9.6924e-05	0.00732766	1.25443	24h	48h
42	27	0	CUST_37220_PI428323385	CG7852	SAL_UP 48	Probe	38178	CG7852	CG7852 gene product from transcript CG7852-RA	-0.429047	6.34443	-3.52309	0.0017875	0.033059	-1.76758	48h
2	47	0	CUST_23250_PI428323385	CG34328	SAL_UP 48	Probe	5740378	CG34328	CG34328 gene product from transcript CG34328-RA	-0.428882	5.03897	-3.99128	0.00055943	0.0152043	-0.642506	48h
365	52	0	CUST_11954_PI428323385	CG1710	SAL_UP 48	Probe	43788	Hcf	Host cell factor	-0.428747	11.5056	-3.81836	0.00086122	0.0201729	-1.06181	48h
26	68	0	CUST_6700_PI428323385	CG13401	SAL_UP 48	Probe	34175	U26	CG13401 gene product from transcript CG13401-RA	-0.428472	8.39883	-3.77102	0.00096877	0.021785	-1.17591	48h
135	59	0	CUST_4433_PI428323385	CG12070	SAL_UP 48	Probe	43662	Sap-r	Saposin-related	-0.427862	13.2456	-4.75228	8.27e-05	0.00381827	1.23009	48h
178	14	0	CUST_12629_PI428323385	CG17490	SAL_UP 48	Probe	3355125	CG17490	CG17490 gene product from transcript CG17490-RD	-0.426645	10.4483	-4.33287	0.00023746	0.00821784	0.194409	48h
73	63	0	CUST_14417_PI428323385	CG18542	SAL_UP 24/48	Probe	41176	CG18542	CG18542 gene product from transcript CG18542-RA	-0.426592	10.1947	-4.88283	5.96174e-05	0.00503004	1.72676	24h	48h
29	147	0	CUST_10279_PI428323385	CG15365	SAL_UP 48	Probe	31829	CG15365	CG15365 gene product from transcript CG15365-RA	-0.426397	8.03086	-3.60888	0.00144727	0.0285836	-1.56407	48h
44	152	0	CUST_41207_PI428323385	CG9589	SAL_UP 48	Probe	41908	CG9589	CG9589 gene product from transcript CG9589-RA	-0.425804	5.36151	-4.31005	0.00025148	0.00852684	0.138241	48h
298	109	0	CUST_8422_PI428323385	CG1435	SAL_UP 24/48	Probe	31669	CBP	sarcoplasmic calcium-binding protein	-0.424996	12.4071	-3.94784	0.000623593	0.028287	-0.545892	24h	48h
97	31	0	CUST_16166_PI428323385	CG2914	SAL_UP 24/48	Probe	33229	Ets21C	Ets at 21C	-0.424755	5.56915	-4.34909	0.000227971	0.013798	0.425166	24h	48h
305	144	0	CUST_17592_PI428323385	CG31108	SAL_UP 48	Probe	43015	CG31108	CG31108 gene product from transcript CG31108-RA	-0.424492	9.118	-3.68383	0.00120259	0.0251878	-1.38518	48h
358	67	0	CUST_42100_PI428323385	CG9960	SAL_UP 48	Probe	3771966	CG9960	CG9960 gene product from transcript CG9960-RA	-0.424325	11.7122	-4.14744	0.00037832	0.0114818	-0.26107	48h
302	129	0	CUST_5581_PI428323385	CG12750	SAL_UP 24	Probe	35099	ncm	nucampholin	-0.423595	10.5798	-4.38562	0.000207965	0.0129589	0.514075	24h
74	160	0	CUST_16660_PI428323385	CG30170	SAL_UP 24/48	Probe	47873	bgcn	benign gonial cell neoplasm	-0.42351	5.89275	-4.37573	0.000213201	0.0131685	0.490001	24h	48h
34	97	0	CUST_8940_PI428323385	CG1464	SAL_UP 24	Probe	43812	ey	eyeless	-0.423103	5.3943	-3.61488	0.00142599	0.0496753	-1.33878	24h
310	66	0	CUST_29726_PI428323385	CG4407	SAL_UP 48	Probe	32240	CG4407	CG4407 gene product from transcript CG4407-RA	-0.422833	7.45685	-3.72783	0.00107838	0.0234498	-1.27971	48h
101	53	0	CUST_18582_PI428323385	CG31694	SAL_UP 24/48	Probe	33489	CG31694	CG31694 gene product from transcript CG31694-RA	-0.422152	9.36589	-3.90745	0.000689767	0.0302201	-0.642864	24h	48h
103	146	0	CUST_38864_PI428323385	CG8529	SAL_UP 48	Probe	36362	Dyb	Dystrobrevin-like	-0.42175	9.50166	-5.0862	3.58e-05	0.00203754	2.05511	48h
1	147	0	CUST_7987_PI428323385	CG14132	SAL_UP 48	Probe	50290	CG14132	CG14132 gene product from transcript CG14132-RB	-0.420997	10.079	-3.50974	0.00184706	0.0336878	-1.79912	48h
111	72	0	CUST_28531_PI428323385	CG43293	SAL_UP 24/48	Probe	12798363	CG43293	CG43293 gene product from transcript CG43293-RA	-0.42069	7.07042	-3.71678	0.00110834	0.0421229	-1.09782	24h	48h
269	15	0	CUST_18959_PI428323385	CG31897	SAL_UP 48	Probe	319011	CG31897	CG31897 gene product from transcript CG31897-RA	-0.420204	5.05012	-4.15742	0.00036897	0.0112628	-0.236627	48h
284	37	0	CUST_10065_PI428323385	CG15202	SAL_UP 48	Probe	32052	CG15202	CG15202 gene product from transcript CG15202-RB	-0.419853	6.45702	-3.96634	0.00059543	0.015798	-0.703218	48h
45	121	0	CUST_36681_PI428323385	CG7574	SAL_UP 48	Probe	38891	bip1	CG7574 gene product from transcript CG7574-RA	-0.419534	13.0555	-3.78669	0.00093179	0.0211576	-1.13818	48h
114	141	0	CUST_2222_PI428323385	CG10965	SAL_UP 24/48	Probe	31764	Corp	Companion of reaper	-0.419529	5.86332	-4.77326	7.84812e-05	0.00623465	1.45948	24h	48h
32	49	0	CUST_23320_PI428323385	CG34355	SAL_UP 48	Probe	42820	CG34355	CG34355 gene product from transcript CG34355-RE	-0.419447	4.7965	-3.9375	0.00063991	0.0165819	-0.773308	48h
64	132	0	CUST_1280_PI428323385	CG10583	SAL_UP 48	Probe	38640	Sse	Separase	-0.419185	9.54759	-5.11812	3.31e-05	0.00191503	2.13382	48h
31	121	0	CUST_33175_PI428323385	CG6040	SAL_UP 48	Probe	42292	CG6040	CG6040 gene product from transcript CG6040-RA	-0.417322	8.96902	-4.5603	0.00013403	0.00542616	0.755506	48h
92	3	0	CUST_14613_PI428323385	CG18734	SAL_UP 48	Probe	32604	Fur2	Furin 2	-0.416214	10.563	-3.43869	0.00219806	0.0374657	-1.96636	48h
54	162	0	CUST_16353_PI428323385	CG30011	SAL_UP 24/48	Probe	36064	gem	gemini	-0.415889	9.45609	-3.66909	0.00124727	0.0455562	-1.21081	24h	48h
3	110	0	CUST_19989_PI428323385	CG32438	SAL_UP 24/48	Probe	326215	Smc5	CG32438 gene product from transcript CG32438-RE	-0.414883	11.4025	-3.62627	0.00138648	0.0486202	-1.31194	24h	48h
173	10	0	CUST_27077_PI428323385	CG42665	SAL_UP 48	Probe	39900	Exn	Ephexin	-0.414841	10.1333	-3.8373	0.00082155	0.0195808	-1.01606	48h
160	8	0	CUST_32158_PI428323385	CG5567	SAL_UP 48	Probe	39986	CG5567	CG5567 gene product from transcript CG5567-RA	-0.41445	9.84858	-3.32139	0.00292456	0.0456753	-2.24005	48h
48	154	0	CUST_4865_PI428323385	CG12283	SAL_UP 24	Probe	34688	kek1	kekkon-1	-0.413951	10.0245	-3.63879	0.00134427	0.0477743	-1.2824	24h
66	73	0	CUST_39696_PI428323385	CG8891	SAL_UP 24	Probe	33718	CG8891	CG8891 gene product from transcript CG8891-RA	-0.413447	11.6074	-3.63599	0.00135361	0.0479456	-1.28901	24h
178	136	0	CUST_33476_PI428323385	CG6168	SAL_UP 48	Probe	39273	CG6168	CG6168 gene product from transcript CG6168-RB	-0.412713	5.7825	-3.83827	0.00081959	0.0195722	-1.01373	48h
229	25	0	CUST_27169_PI428323385	CG42671	SAL_UP 24/48	Probe	39268	CG42671	CG42671 gene product from transcript CG42671-RG	-0.41222	9.74214	-4.15919	0.000367329	0.0196651	-0.0359104	24h	48h
308	115	0	CUST_2058_PI428323385	CG10890	SAL_UP 48	Probe	3772069	mus201	mutagen-sensitive 201	-0.4117	10.3055	-4.87833	6.03e-05	0.00297142	1.54176	48h
136	12	0	CUST_554_PI428323385	CG10244	SAL_UP 48	Probe	43026	Cad96Ca	CG10244 gene product from transcript CG10244-RA	-0.41142	10.5589	-3.36046	0.00265986	0.0429918	-2.14924	48h
69	90	0	CUST_29429_PI428323385	CG4381	SAL_UP 24/48	Probe	48336	GstD3	Glutathione S transferase D3	-0.411035	12.8185	-4.37662	0.000212724	0.0131583	0.49217	24h	48h
17	98	0	CUST_17759_PI428323385	CG31174	SAL_UP 24	Probe	318616	CG31174	CG31174 gene product from transcript CG31174-RA	-0.41092	5.71315	-3.66582	0.00125738	0.0457275	-1.21853	24h
74	87	0	CUST_14377_PI428323385	CG18507	SAL_UP 48	Probe	34775	CG18507	CG18507 gene product from transcript CG18507-RB	-0.410765	9.40834	-3.80736	0.0008851	0.0205497	-1.08834	48h
147	65	0	CUST_4664_PI428323385	CG12178	SAL_UP 48	Probe	33167	Nhe1	Na[+]/H[+] hydrogen exchanger 1	-0.410763	6.86167	-3.65329	0.00129696	0.02656	-1.45819	48h
202	25	0	CUST_33000_PI428323385	CG5946	SAL_UP 48	Probe	39336	CG5946	CG5946 gene product from transcript CG5946-RB	-0.410633	9.95905	-3.49082	0.00193478	0.0345119	-1.84376	48h
15	131	0	CUST_17272_PI428323385	CG3090	SAL_UP 48	Probe	37822	Sox14	Sox box protein 14	-0.41026	11.5342	-4.26034	0.00028494	0.00933849	0.0159951	48h
150	44	0	CUST_4010_PI428323385	CG11880	SAL_UP 48	Probe	43440	CG11880	CG11880 gene product from transcript CG11880-RA	-0.410206	8.15444	-3.27599	0.00326432	0.0489662	-2.34509	48h
33	125	0	CUST_38463_PI428323385	CG8354	SAL_UP 48	Probe	43159	m6	E(spl) region transcript m6	-0.40997	6.10819	-4.61544	0.00011668	0.00491225	0.891768	48h
170	45	0	CUST_24876_PI428323385	CG3980	SAL_UP 24/48	Probe	33610	Cep97	CG3980 gene product from transcript CG3980-RC	-0.409183	9.70835	-5.37492	1.74703e-05	0.00203675	2.92213	24h	48h
167	130	0	CUST_1338_PI428323385	CG10605	SAL_UP 24/48	Probe	39440	caup	caupolican	-0.408943	10.2642	-3.72707	0.00108044	0.041663	-1.07341	24h	48h
66	102	0	CUST_30592_PI428323385	CG4832	SAL_UP 48	Probe	36491	cnn	centrosomin	-0.408605	8.28561	-3.36247	0.0026469	0.0428482	-2.14457	48h
322	65	0	CUST_17966_PI428323385	CG31296	SAL_UP 48	Probe	318668	CG31296	CG31296 gene product from transcript CG31296-RA	-0.40835	4.50685	-3.36096	0.00265668	0.042957	-2.1481	48h
149	133	0	CUST_11898_PI428323385	CG17065	SAL_UP 48	Probe	33026	CG17065	CG17065 gene product from transcript CG17065-RA	-0.408168	5.96123	-3.64691	0.00131758	0.0268389	-1.47343	48h
95	89	0	CUST_39747_PI428323385	CG8922	SAL_UP 48	Probe	32700	RpS5a	Ribosomal protein S5a	-0.407993	15.8305	-4.7562	8.19e-05	0.00379326	1.2398	48h
266	44	0	CUST_25180_PI428323385	CG40498	SAL_UP 24/48	Probe	3354890	CG40498	CG40498 gene product from transcript CG40498-RF	-0.407163	4.51014	-3.90559	0.000692974	0.0303255	-0.647323	24h	48h
26	31	0	CUST_35591_PI428323385	CG7097	SAL_UP 24/48	Probe	37203	hppy	happyhour	-0.407092	8.01945	-3.77368	0.0009624	0.0384104	-0.96257	24h	48h
309	5	0	CUST_25399_PI428323385	CG4132	SAL_UP 48	Probe	34957	pkaap	CG4132 gene product from transcript CG4132-RA	-0.406581	8.89147	-3.44274	0.00217644	0.0372023	-1.95687	48h
375	53	0	CUST_30756_PI428323385	CG4896	SAL_UP 48	Probe	33305	CG4896	CG4896 gene product from transcript CG4896-RC	-0.406088	10.9428	-3.83243	0.00083159	0.0197283	-1.02784	48h
1	42	0	CUST_4734_PI428323385	CG12210	SAL_UP 24/48	Probe	36080	Syb	Synaptobrevin	-0.405963	8.42405	-3.76915	0.000973298	0.0386261	-0.973362	24h	48h
281	152	0	CUST_30289_PI428323385	CG4694	SAL_UP 24/48	Probe	34992	her	hermaphrodite	-0.403329	11.131	-3.74256	0.0010397	0.0405744	-1.0366	24h	48h
383	34	0	CUST_24934_PI428323385	CG40005	SAL_UP 48	Probe	3355118	CG40005	CG40005 gene product from transcript CG40005-RC	-0.40317	10.5478	-4.17423	0.00035372	0.0108954	-0.195409	48h
269	113	0	CUST_33997_PI428323385	CG6405	SAL_UP 48	Probe	34654	CG6405	CG6405 gene product from transcript CG6405-RA	-0.402446	4.99437	-3.52638	0.00177315	0.0328511	-1.75981	48h
61	54	0	CUST_39057_PI428323385	CG8601	SAL_UP 48	Probe	38809	mus312	mutagen-sensitive 312	-0.401382	10.4353	-3.93715	0.00064047	0.0165861	-0.774154	48h
74	1	0	CUST_16509_PI428323385	CG30084	SAL_UP 48	Probe	36740	Zasp52	Z band alternatively spliced PDZ-motif protein 52	-0.401116	9.99457	-4.24403	0.00029686	0.0096037	-0.0240956	48h
102	28	0	CUST_34770_PI428323385	CG6752	SAL_UP 48	Probe	41826	CG6752	CG6752 gene product from transcript CG6752-RA	-0.400925	7.66138	-3.28108	0.00322441	0.0485456	-2.33334	48h
322	117	0	CUST_40312_PI428323385	CG9177	SAL_UP 48	Probe	32566	eIF5	CG9177 gene product from transcript CG9177-RE	-0.399441	12.6492	-4.07576	0.0004528	0.0130746	-0.436455	48h
257	21	0	CUST_33016_PI428323385	CG5953	SAL_UP 24/48	Probe	34985	CG5953	CG5953 gene product from transcript CG5953-RA	-0.398985	4.96239	-4.202	0.0003299	0.0180508	0.0678543	24h	48h
250	143	0	CUST_23657_PI428323385	CG34415	SAL_UP 48	Probe	2768848	mute	muscle wasted	-0.397359	10.7013	-3.71656	0.00110894	0.0238926	-1.30676	48h
343	131	0	CUST_5887_PI428323385	CG12945	SAL_UP 48	Probe	41204	CG12945	CG12945 gene product from transcript CG12945-RB	-0.397267	10.0724	-3.82058	0.00085647	0.0201167	-1.05645	48h
227	143	0	CUST_17150_PI428323385	CG3048	SAL_UP 24/48	Probe	33638	Traf4	TNF-receptor-associated factor 4	-0.39646	9.01139	-5.70218	7.79606e-06	0.0010474	3.70899	24h	48h
321	51	0	CUST_27874_PI428323385	CG4294	SAL_UP 48	Probe	37579	CG4294	CG4294 gene product from transcript CG4294-RB	-0.39632	9.14787	-4.03553	0.00050079	0.0140656	-0.534659	48h
21	117	0	CUST_6367_PI428323385	CG13213	SAL_UP 48	Probe	36201	fbl6	CG13213 gene product from transcript CG13213-RB	-0.395851	8.66382	-3.32213	0.00291935	0.0456132	-2.23834	48h
38	16	0	CUST_9532_PI428323385	CG14969	SAL_UP 48	Probe	38415	CG14969	CG14969 gene product from transcript CG14969-RA	-0.39504	9.65966	-3.88382	0.00073165	0.0180288	-0.903527	48h
242	68	0	CUST_14479_PI428323385	CG18596	SAL_UP 48	Probe	42622	CG18596	CG18596 gene product from transcript CG18596-RA	-0.394612	10.5723	-3.95706	0.0006094	0.0160575	-0.725776	48h
76	93	0	CUST_91_PI428323385	CG10045	SAL_UP 48	Probe	41503	GstD1	Glutathione S transferase D1	-0.394341	15.153	-4.30063	0.0002575	0.0087043	0.115074	48h
113	116	0	CUST_17369_PI428323385	CG31028	SAL_UP 48	Probe	43586	CG31028	CG31028 gene product from transcript CG31028-RC	-0.394199	10.5043	-3.32303	0.00291297	0.0455472	-2.23625	48h
33	19	0	CUST_41180_PI428323385	CG9575	SAL_UP 48	Probe	33014	Rab35	CG9575 gene product from transcript CG9575-RA	-0.394113	8.19608	-3.86313	0.00077036	0.0186924	-0.953605	48h
56	127	0	CUST_9652_PI428323385	CG15009	SAL_UP 48	Probe	38513	ImpL2	Ecdysone-inducible gene L2	-0.39399	12.4308	-3.28593	0.00318683	0.0481862	-2.32214	48h
87	50	0	CUST_16814_PI428323385	CG30295	SAL_UP 48	Probe	37360	Ipk1	CG30295 gene product from transcript CG30295-RB	-0.39357	10.1202	-3.79284	0.00091765	0.0210366	-1.12336	48h
78	114	0	CUST_1640_PI428323385	CG10704	SAL_UP 24/48	Probe	39418	toe	twin of eyg	-0.39316	11.5309	-5.2993	2.10767e-05	0.00230946	2.73921	24h	48h
248	67	0	CUST_28983_PI428323385	CG4364	SAL_UP 24/48	Probe	34287	CG4364	CG4364 gene product from transcript CG4364-RA	-0.393	13.2132	-5.7411	7.08711e-06	0.000973865	3.80199	24h	48h
27	31	0	CUST_36178_PI428323385	CG7352	SAL_UP 48	Probe	40997	CG7352	CG7352 gene product from transcript CG7352-RC	-0.392109	9.57636	-3.32013	0.00293355	0.0456953	-2.24298	48h
216	139	0	CUST_9289_PI428323385	CG14827	SAL_UP 48	Probe	38797	mei-P22	meiotic P22	-0.391738	5.6176	-3.34081	0.00278992	0.0442797	-2.19495	48h
173	122	0	CUST_12419_PI428323385	CG17327	SAL_UP 48	Probe	41598	CG17327	CG17327 gene product from transcript CG17327-RB	-0.391571	13.4894	-3.9715	0.0005878	0.0157337	-0.69066	48h
207	124	0	CUST_19162_PI428323385	CG32018	SAL_UP 48	Probe	317824	Zyx	Zyxin	-0.39156	11.774	-3.38786	0.00248831	0.041117	-2.08536	48h
259	58	0	CUST_36625_PI428323385	CG7546	SAL_UP 24/48	Probe	38844	CG7546	CG7546 gene product from transcript CG7546-RD	-0.390445	10.3531	-3.66621	0.00125619	0.0457237	-1.21762	24h	48h
66	107	0	CUST_35403_PI428323385	CG7014	SAL_UP 48	Probe	41807	RpS5b	Ribosomal protein S5b	-0.389896	15.9443	-4.64017	0.00010964	0.0046816	0.952891	48h
60	100	0	CUST_41148_PI428323385	CG9553	SAL_UP 48	Probe	33834	chic	chickadee	-0.389872	15.8872	-3.50191	0.00188287	0.0340029	-1.8176	48h
142	15	0	CUST_14104_PI428323385	CG18331	SAL_UP 48	Probe	2768980	Muc68Ca	Mucin 68Ca	-0.389657	4.37016	-3.74797	0.00102583	0.0226811	-1.23134	48h
83	143	0	CUST_36319_PI428323385	CG7414	SAL_UP 24/48	Probe	40431	CG7414	CG7414 gene product from transcript CG7414-RC	-0.389231	9.30096	-3.61392	0.00142938	0.0497524	-1.34104	24h	48h
64	70	0	CUST_37980_PI428323385	CG8170	SAL_UP 48	Probe	35908	CG8170	CG8170 gene product from transcript CG8170-RB	-0.388393	9.25589	-3.42678	0.00226298	0.038217	-1.99431	48h
265	55	0	CUST_9839_PI428323385	CG15102	SAL_UP 48	Probe	37181	Jheh2	Juvenile hormone epoxide hydrolase 2	-0.387895	13.11	-4.1289	0.00039632	0.0118577	-0.306465	48h
107	145	0	CUST_34450_PI428323385	CG6613	SAL_UP 48	Probe	37520	CG6613	CG6613 gene product from transcript CG6613-RA	-0.387268	9.43878	-3.52726	0.00176931	0.0327943	-1.75773	48h
172	136	0	CUST_39836_PI428323385	CG8961	SAL_UP 48	Probe	36920	tef	teflon	-0.386598	9.03415	-3.68803	0.00119015	0.0250287	-1.37512	48h
124	34	0	CUST_33342_PI428323385	CG6117	SAL_UP 24/48	Probe	39733	Pka-C3	cAMP-dependent protein kinase 3	-0.386553	8.47307	-4.28692	0.000266532	0.0154941	0.273988	24h	48h
79	162	0	CUST_38938_PI428323385	CG8561	SAL_UP 48	Probe	36588	conv	convoluted	-0.386188	10.8606	-4.34648	0.00022947	0.00802029	0.227933	48h
109	107	0	CUST_30277_PI428323385	CG4686	SAL_UP 24/48	Probe	42361	CG4686	CG4686 gene product from transcript CG4686-RA	-0.385641	12.0133	-4.82923	6.81958e-05	0.00555343	1.59603	24h	48h
16	161	0	CUST_26835_PI428323385	CG42576	SAL_UP 48	Probe	38558	NT1	Neurotrophin 1	-0.384516	5.48121	-3.46905	0.00204079	0.0357083	-1.89505	48h
13	66	0	CUST_12601_PI428323385	CG17461	SAL_UP 48	Probe	43820	Kif3C	CG17461 gene product from transcript CG17461-RA	-0.384021	4.46606	-3.28226	0.00321524	0.0484768	-2.33062	48h
337	85	0	CUST_6705_PI428323385	CG13404	SAL_UP 48	Probe	32382	CG13404	CG13404 gene product from transcript CG13404-RB	-0.383229	5.411	-3.96881	0.00059176	0.0157759	-0.697197	48h
121	125	0	CUST_26755_PI428323385	CG42553	SAL_UP 48	Probe	38094	CG42553	CG42553 gene product from transcript CG42553-RA	-0.38292	9.94655	-4.6984	9.47e-05	0.00418837	1.09686	48h
256	134	0	CUST_13063_PI428323385	CG17754	SAL_UP 48	Probe	31873	CG17754	CG17754 gene product from transcript CG17754-RC	-0.382453	12.653	-4.41608	0.00019263	0.00707254	0.399456	48h
72	61	0	CUST_24118_PI428323385	CG3616	SAL_UP 48	Probe	37941	Cyp9c1	Cytochrome P450-9c1	-0.382364	9.80146	-3.65364	0.00129582	0.0265495	-1.45734	48h
377	109	0	CUST_9797_PI428323385	CG15085	SAL_UP 48	Probe	37149	edl	ETS-domain lacking	-0.382203	9.66246	-3.61827	0.00141414	0.0280645	-1.54172	48h
100	110	0	CUST_9830_PI428323385	CG15098	SAL_UP 48	Probe	37174	CG15098	CG15098 gene product from transcript CG15098-RA	-0.382164	12.3132	-4.28221	0.0002697	0.00898719	0.069756	48h
198	40	0	CUST_21571_PI428323385	CG33261	SAL_UP 48	Probe	2768981	Trl	Trithorax-like	-0.381558	8.73035	-3.29112	0.00314703	0.0479445	-2.31014	48h
28	104	0	CUST_2093_PI428323385	CG10904	SAL_UP 24/48	Probe	37817	CG10904	CG10904 gene product from transcript CG10904-RA	-0.379228	10.6863	-4.10197	0.000424011	0.0216553	-0.174364	24h	48h
283	64	0	CUST_34697_PI428323385	CG6718	SAL_UP 48	Probe	39160	iPLA2-VIA	calcium-independent phospholipase A2 VIA	-0.378891	8.41887	-3.91637	0.00067458	0.0171226	-0.824605	48h
226	31	0	CUST_24649_PI428323385	CG3879	SAL_UP 48	Probe	36428	Mdr49	Multi drug resistance 49	-0.378758	11.2821	-4.02569	0.00051329	0.0143022	-0.55867	48h
24	153	0	CUST_21730_PI428323385	CG3335	SAL_UP 48	Probe	39119	CG3335	CG3335 gene product from transcript CG3335-RA	-0.378597	9.85702	-4.20788	0.00032507	0.0102034	-0.112868	48h
94	109	0	CUST_2790_PI428323385	CG11217	SAL_UP 48	Probe	46456	CanB2	Calcineurin B2	-0.37842	11.4821	-4.07333	0.00045556	0.0131005	-0.442384	48h
161	66	0	CUST_25942_PI428323385	CG42294	SAL_UP 48	Probe	7354416	Ir7d	Ionotropic receptor 7d	-0.378361	4.32955	-4.16205	0.0003647	0.0111649	-0.225268	48h
255	31	0	CUST_6365_PI428323385	CG13209	SAL_UP 48	Probe	36213	sha	shavenoid	-0.378083	4.69056	-3.63257	0.00136506	0.0274628	-1.50762	48h
57	65	0	CUST_24741_PI428323385	CG3921	SAL_UP 48	Probe	33604	CG3921	CG3921 gene product from transcript CG3921-RB	-0.378036	8.10769	-3.30103	0.00307243	0.0470125	-2.28721	48h
247	120	0	CUST_30013_PI428323385	CG4573	SAL_UP 48	Probe	39828	CG4573	CG4573 gene product from transcript CG4573-RA	-0.377961	9.51013	-4.66068	0.00010413	0.00449636	1.00361	48h
162	33	0	CUST_15767_PI428323385	CG2595	SAL_UP 48	Probe	117503	RacGAP84C	CG2595 gene product from transcript CG2595-RA	-0.377226	4.4518	-3.47554	0.00200858	0.0353206	-1.87975	48h
140	159	0	CUST_25015_PI428323385	CG40160	SAL_UP 24/48	Probe	3354965	CG40160	CG40160 gene product from transcript CG40160-RE	-0.37683	13.137	-4.59352	0.000123288	0.00868282	1.02087	24h	48h
53	112	0	CUST_20809_PI428323385	CG32792	SAL_UP 24/48	Probe	318213	CG32792	CG32792 gene product from transcript CG32792-RG	-0.376289	4.88169	-3.91541	0.00067619	0.0297764	-0.623756	24h	48h
140	106	0	CUST_17505_PI428323385	CG31072	SAL_UP 48	Probe	43223	Lerp	lysosomal enzyme receptor protein	-0.376142	5.82673	-3.52195	0.00179254	0.0331086	-1.77029	48h
304	116	0	CUST_40327_PI428323385	CG9186	SAL_UP 24/48	Probe	38150	CG9186	CG9186 gene product from transcript CG9186-RB	-0.375985	11.4314	-4.24491	0.000296203	0.016529	0.171951	24h	48h
294	60	0	CUST_24356_PI428323385	CG3714	SAL_UP 24/48	Probe	33626	CG3714	CG3714 gene product from transcript CG3714-RC	-0.375058	8.17022	-4.09464	0.000431878	0.0219773	-0.192093	24h	48h
321	101	0	CUST_34642_PI428323385	CG6703	SAL_UP 48	Probe	42567	CASK	CASK ortholog	-0.374275	9.93975	-3.31267	0.00298707	0.0461735	-2.26027	48h
143	8	0	CUST_31157_PI428323385	CG5059	SAL_UP 24/48	Probe	40278	CG5059	CG5059 gene product from transcript CG5059-RD	-0.374023	12.0627	-3.65819	0.00128134	0.0463988	-1.23658	24h	48h
358	99	0	CUST_15297_PI428323385	CG2129	SAL_UP 48	Probe	31741	CG2129	CG2129 gene product from transcript CG2129-RA	-0.374018	8.53007	-3.27386	0.00328114	0.0491086	-2.35	48h
47	106	0	CUST_13279_PI428323385	CG17806	SAL_UP 24/48	Probe	42142	CG17806	CG17806 gene product from transcript CG17806-RA	-0.373851	9.04297	-4.10589	0.00041987	0.0215482	-0.1649	24h	48h
232	62	0	CUST_19132_PI428323385	CG32000	SAL_UP 48	Probe	317815	CG32000	CG32000 gene product from transcript CG32000-RH	-0.373776	11.5735	-3.31973	0.00293637	0.0456953	-2.2439	48h
263	57	0	CUST_13299_PI428323385	CG17818	SAL_UP 48	Probe	37011	rdgBbeta	CG17818 gene product from transcript CG17818-RA	-0.373745	7.59234	-4.47405	0.0001665	0.00640276	0.542489	48h
120	2	0	CUST_40091_PI428323385	CG9089	SAL_UP 48	Probe	32683	wus	wurst	-0.373015	11.1969	-3.67321	0.00123461	0.0257075	-1.41058	48h
58	32	0	CUST_13857_PI428323385	CG18145	SAL_UP 48	Probe	34351	Ripalpha	RPA-interacting protein alpha	-0.372787	8.6557	-3.3722	0.00258498	0.0421368	-2.12189	48h
219	103	0	CUST_41311_PI428323385	CG9633	SAL_UP 48	Probe	40972	RpA-70	Replication Protein A 70	-0.37153	13.0313	-4.5056	0.0001538	0.00603538	0.620378	48h
27	117	0	CUST_9484_PI428323385	CG1494	SAL_UP 48	Probe	33102	CG1494	CG1494 gene product from transcript CG1494-RA	-0.371239	4.50446	-3.66962	0.00124563	0.0258731	-1.41917	48h
195	151	0	CUST_40716_PI428323385	CG9358	SAL_UP 48	Probe	37997	Phk-3	Pherokine 3	-0.371237	13.4323	-3.77504	0.00095915	0.0215916	-1.16623	48h
348	129	0	CUST_763_PI428323385	CG10334	SAL_UP 48	Probe	35253	spi	spitz	-0.370894	11.5625	-3.27323	0.00328613	0.0491562	-2.35145	48h
62	109	0	CUST_18742_PI428323385	CG31764	SAL_UP 48	Probe	34652	vir-1	virus-induced RNA 1	-0.369997	9.90828	-3.84108	0.00081386	0.0194523	-1.00692	48h
325	56	0	CUST_933_PI428323385	CG10417	SAL_UP 48	Probe	35492	CG10417	CG10417 gene product from transcript CG10417-RA	-0.369453	12.789	-3.92249	0.00066435	0.0169895	-0.809758	48h
44	61	0	CUST_14457_PI428323385	CG18578	SAL_UP 48	Probe	53510	Ugt86Da	CG18578 gene product from transcript CG18578-RA	-0.369315	11.1821	-4.2406	0.00029943	0.00964255	-0.0325335	48h
16	136	0	CUST_36510_PI428323385	CG7504	SAL_UP 48	Probe	38904	CG7504	CG7504 gene product from transcript CG7504-RC	-0.369113	9.59996	-3.6848	0.0011997	0.0251488	-1.38285	48h
59	67	0	CUST_24210_PI428323385	CG3653	SAL_UP 24/48	Probe	31292	kirre	kin of irre	-0.368656	8.83472	-4.52567	0.000146226	0.00996493	0.855357	24h	48h
272	110	0	CUST_40129_PI428323385	CG9099	SAL_UP 48	Probe	32679	CG9099	CG9099 gene product from transcript CG9099-RA	-0.36848	12.8157	-3.53522	0.00173503	0.0323949	-1.73889	48h
107	156	0	CUST_35266_PI428323385	CG6963	SAL_UP 48	Probe	49701	gish	gilgamesh	-0.368366	11.9642	-3.32379	0.00290762	0.0455111	-2.23449	48h
43	131	0	CUST_8317_PI428323385	CG14299	SAL_UP 48	Probe	42256	CG14299	CG14299 gene product from transcript CG14299-RD	-0.367377	11.9654	-3.73594	0.00105691	0.02315	-1.26025	48h
182	145	0	CUST_13659_PI428323385	CG18028	SAL_UP 48	Probe	3355130	lt	light	-0.366609	10.864	-3.88349	0.00073224	0.018033	-0.90432	48h
178	54	0	CUST_25813_PI428323385	CG42268	SAL_UP 24	Probe	39145	CG42268	CG42268 gene product from transcript CG42268-RD	-0.366198	9.46921	-3.68341	0.00120385	0.0442865	-1.17692	24h
102	125	0	CUST_36012_PI428323385	CG7266	SAL_UP 24/48	Probe	39675	Eip71CD	Ecdysone-induced protein 28/29kD	-0.365312	10.3569	-3.99574	0.000553223	0.0260181	-0.430671	24h	48h
7	141	0	CUST_18991_PI428323385	CG31919	SAL_UP 48	Probe	326173	CG31919	CG31919 gene product from transcript CG31919-RC	-0.364937	11.6596	-4.45203	0.00017598	0.00664016	0.488158	48h
244	43	0	CUST_3027_PI428323385	CG11328	SAL_UP 48	Probe	33939	Nhe3	Na[+]/H[+] hydrogen exchanger 3	-0.364672	9.39801	-3.75098	0.00101821	0.0225482	-1.22412	48h
51	62	0	CUST_8613_PI428323385	CG14450	SAL_UP 48	Probe	40490	CG14450	CG14450 gene product from transcript CG14450-RA	-0.364276	9.2235	-4.42213	0.00018972	0.00700222	0.414389	48h
355	37	0	CUST_27706_PI428323385	CG42806	SAL_UP 24/48	Probe	10178814	CG42806	CG42806 gene product from transcript CG42806-RB	-0.362557	12.6681	-3.81564	0.000867072	0.0354785	-0.862543	24h	48h
9	52	0	CUST_37523_PI428323385	CG7978	SAL_UP 48	Probe	40180	Ac76E	Adenylyl cyclase 76E	-0.361955	5.69717	-3.38991	0.00247593	0.0409728	-2.08058	48h
131	120	0	CUST_16189_PI428323385	CG2928	SAL_UP 24/48	Probe	37968	Reg-5	Rhythmically expressed gene 5	-0.361924	10.5397	-4.22346	0.000312601	0.0172384	0.119887	24h	48h
96	65	0	CUST_35788_PI428323385	CG7163	SAL_UP 48	Probe	38955	mkg-p	monkey king protein	-0.361588	10.7553	-4.69244	9.61e-05	0.00423818	1.08214	48h
47	67	0	CUST_25581_PI428323385	CG4208	SAL_UP 48	Probe	31451	XRCC1	CG4208 gene product from transcript CG4208-RA	-0.36106	9.5523	-3.74442	0.00103493	0.0228173	-1.23989	48h
320	48	0	CUST_39663_PI428323385	CG8882	SAL_UP 48	Probe	33710	Trip1	CG8882 gene product from transcript CG8882-RA	-0.361052	15.3449	-5.57184	1.07e-05	0.00077576	3.24727	48h
58	112	0	CUST_18410_PI428323385	CG31633	SAL_UP 48	Probe	33931	CG31633	CG31633 gene product from transcript CG31633-RA	-0.360736	7.94993	-4.06953	0.00045992	0.0131809	-0.451667	48h
331	56	0	CUST_9814_PI428323385	CG15094	SAL_UP 48	Probe	37168	CG15094	CG15094 gene product from transcript CG15094-RA	-0.360608	9.7476	-3.47219	0.00202513	0.0354785	-1.88764	48h
152	56	0	CUST_345_PI428323385	CG10151	SAL_UP 24/48	Probe	36639	CG10151	CG10151 gene product from transcript CG10151-RA	-0.360046	7.4921	-3.67239	0.00123712	0.045243	-1.20299	24h	48h
157	32	0	CUST_3957_PI428323385	CG11847	SAL_UP 24/48	Probe	43018	Clbn	Caliban	-0.360028	12.4959	-4.29639	0.000260262	0.0151859	0.29701	24h	48h
131	6	0	CUST_4552_PI428323385	CG1212	SAL_UP 48	Probe	38021	p130CAS	CG1212 gene product from transcript CG1212-RD	-0.359373	8.80685	-3.48289	0.00197278	0.0349827	-1.86247	48h
232	19	0	CUST_37851_PI428323385	CG8110	SAL_UP 48	Probe	43905	syd	sunday driver	-0.358426	8.94254	-4.27522	0.00027448	0.0091175	0.0525777	48h
179	130	0	CUST_17218_PI428323385	CG3059	SAL_UP 48	Probe	33495	NTPase	CG3059 gene product from transcript CG3059-RD	-0.358094	8.5961	-3.88887	0.00072249	0.0179203	-0.891295	48h
227	131	0	CUST_25065_PI428323385	CG40263	SAL_UP 48	Probe	3354861	CG40263	CG40263 gene product from transcript CG40263-RF	-0.356817	10.429	-3.50778	0.00185595	0.0337334	-1.80374	48h
42	109	0	CUST_23603_PI428323385	CG34409	SAL_UP 48	Probe	5740854	CG34409	CG34409 gene product from transcript CG34409-RA	-0.356553	5.20168	-3.34892	0.00273553	0.043812	-2.1761	48h
88	7	0	CUST_13896_PI428323385	CG18177	SAL_UP 48	Probe	39142	Naa60	N(alpha)-acetyltransferase 60	-0.355944	5.15936	-4.13156	0.00039369	0.0118041	-0.299965	48h
211	6	0	CUST_39886_PI428323385	CG8994	SAL_UP 48	Probe	37345	exu	exuperantia	-0.354444	5.29109	-3.49727	0.00190445	0.0342207	-1.82856	48h
310	125	0	CUST_3856_PI428323385	CG11791	SAL_UP 48	Probe	43000	CG11791	CG11791 gene product from transcript CG11791-RB	-0.354353	12.1071	-3.60683	0.0014546	0.0287016	-1.56895	48h
8	112	0	CUST_17893_PI428323385	CG31251	SAL_UP 24/48	Probe	318645	CG31251	CG31251 gene product from transcript CG31251-RA	-0.35406	10.7943	-3.92511	0.000660018	0.0294329	-0.600485	24h	48h
183	133	0	CUST_25985_PI428323385	CG42310	SAL_UP 24	Probe	246493	prom	prominin	-0.354047	4.46636	-3.65537	0.00129031	0.046524	-1.24325	24h
171	141	0	CUST_7882_PI428323385	CG14080	SAL_UP 48	Probe	40081	Mkp3	Mitogen-activated protein kinase phosphatase 3	-0.353897	7.57653	-3.79932	0.00090299	0.020816	-1.10774	48h
292	90	0	CUST_18023_PI428323385	CG31342	SAL_UP 48	Probe	41592	CG31342	CG31342 gene product from transcript CG31342-RC	-0.35345	10.4371	-3.76735	0.00097765	0.0219028	-1.18474	48h
345	127	0	CUST_28617_PI428323385	CG43340	SAL_UP 48	Probe	35698	CG43340	CG43340 gene product from transcript CG43340-RH	-0.353315	5.9954	-3.5041	0.00187279	0.0339079	-1.81243	48h
185	142	0	CUST_37369_PI428323385	CG7922	SAL_UP 24/48	Probe	42543	CG7922	CG7922 gene product from transcript CG7922-RA	-0.35289	9.86535	-4.07515	0.000453496	0.0226298	-0.239183	24h	48h
124	73	0	CUST_37368_PI428323385	CG7921	SAL_UP 48	Probe	43563	Mgat2	CG7921 gene product from transcript CG7921-RA	-0.352713	7.84815	-3.92013	0.00066827	0.0170138	-0.815477	48h
149	6	0	CUST_13078_PI428323385	CG17762	SAL_UP 48	Probe	32217	tomosyn	CG17762 gene product from transcript CG17762-RI	-0.352507	9.0975	-3.86964	0.00075796	0.0184722	-0.937847	48h
309	105	0	CUST_22194_PI428323385	CG33694	SAL_UP 24/48	Probe	3771934	cana	CENP-ana	-0.352449	8.47203	-3.62168	0.00140229	0.049059	-1.32277	24h	48h
90	111	0	CUST_10367_PI428323385	CG15415	SAL_UP 24/48	Probe	33578	Spindly	CG15415 gene product from transcript CG15415-RB	-0.352347	11.151	-4.31769	0.000246697	0.0145963	0.348784	24h	48h
319	75	0	CUST_38421_PI428323385	CG8334	SAL_UP 48	Probe	40169	CG8334	CG8334 gene product from transcript CG8334-RA	-0.3522	8.6745	-3.69016	0.0011839	0.0249504	-1.37003	48h
9	38	0	CUST_37243_PI428323385	CG7869	SAL_UP 48	Probe	45739	SuUR	Suppressor of Under-Replication	-0.35198	7.98388	-3.52784	0.00176678	0.0327806	-1.75635	48h
3	124	0	CUST_25433_PI428323385	CG4143	SAL_UP 48	Probe	39842	mbf1	multiprotein bridging factor 1	-0.351912	12.4779	-4.04172	0.0004931	0.0139077	-0.519566	48h
101	23	0	CUST_4720_PI428323385	CG12206	SAL_UP 48	Probe	31316	CG12206	CG12206 gene product from transcript CG12206-RA	-0.351752	10.2922	-3.46063	0.00208326	0.0361665	-1.91484	48h
213	121	0	CUST_33256_PI428323385	CG6072	SAL_UP 48	Probe	47384	sra	sarah	-0.351112	7.49367	-3.34624	0.00275342	0.0440038	-2.18235	48h
5	84	0	CUST_32332_PI428323385	CG5651	SAL_UP 48	Probe	39027	pix	pixie	-0.350949	13.793	-3.43819	0.00220075	0.0374964	-1.96754	48h
316	125	0	CUST_6064_PI428323385	CG13040	SAL_UP 48	Probe	39804	CG13040	CG13040 gene product from transcript CG13040-RA	-0.35065	5.29914	-3.28186	0.00321833	0.0484973	-2.33154	48h
102	146	0	CUST_5053_PI428323385	CG12384	SAL_UP 48	Probe	36224	CG12384	CG12384 gene product from transcript CG12384-RA	-0.350467	6.26654	-3.28638	0.00318338	0.0481845	-2.32111	48h
301	72	0	CUST_40222_PI428323385	CG9138	SAL_UP 48	Probe	33983	uif	uninflatable	-0.349735	11.8509	-3.92821	0.00065492	0.0168057	-0.795858	48h
244	150	0	CUST_19556_PI428323385	CG32179	SAL_UP 48	Probe	326198	Krn	Keren	-0.348982	9.99884	-4.23913	0.00030053	0.00966494	-0.0361251	48h
161	142	0	CUST_37312_PI428323385	CG7899	SAL_UP 48	Probe	48445	Acph-1	Acid phosphatase 1	-0.347485	10.1311	-3.35579	0.00269024	0.0433421	-2.16012	48h
102	63	0	CUST_11259_PI428323385	CG1664	SAL_UP 48	Probe	43944	sbr	small bristles	-0.347439	8.84595	-3.30734	0.00302587	0.0465874	-2.27261	48h
49	96	0	CUST_11285_PI428323385	CG16708	SAL_UP 48	Probe	40640	Cerk	Ceramide kinase	-0.346808	9.75255	-3.54707	0.00168522	0.0317224	-1.71084	48h
121	138	0	CUST_41659_PI428323385	CG9775	SAL_UP 48	Probe	40576	CG9775	CG9775 gene product from transcript CG9775-RA	-0.346126	13.6662	-3.40325	0.00239672	0.0400587	-2.0494	48h
97	106	0	CUST_218_PI428323385	CG10096	SAL_UP 48	Probe	3772183	CG10096	CG10096 gene product from transcript CG10096-RA	-0.345925	4.98759	-3.6747	0.00123007	0.0256636	-1.40702	48h
65	24	0	CUST_18906_PI428323385	CG31864	SAL_UP 24/48	Probe	318990	Qtzl	Quetzalcoatl	-0.345866	10.9808	-4.29819	0.000259086	0.0151403	0.301389	24h	48h
70	107	0	CUST_22469_PI428323385	CG3396	SAL_UP 24/48	Probe	39621	Ocho	CG3396 gene product from transcript CG3396-RB	-0.343916	9.99809	-4.19663	0.000334382	0.0182487	0.0548232	24h	48h
22	152	0	CUST_38153_PI428323385	CG8222	SAL_UP 24/48	Probe	34127	Pvr	PDGF- and VEGF-receptor related	-0.343644	8.54149	-3.72955	0.0010738	0.0414902	-1.06751	24h	48h
79	124	0	CUST_17223_PI428323385	CG3060	SAL_UP 48	Probe	45906	mr	morula	-0.343283	12.1348	-4.90196	5.68e-05	0.00284039	1.60014	48h
233	131	0	CUST_1025_PI428323385	CG10473	SAL_UP 24/48	Probe	35173	Acn	Acinus	-0.34232	11.4455	-3.69021	0.00118375	0.0438003	-1.16081	24h	48h
56	94	0	CUST_915_PI428323385	CG10399	SAL_UP 24	Probe	33978	CG10399	CG10399 gene product from transcript CG10399-RA	-0.341829	10.4567	-3.69226	0.00117776	0.043694	-1.15596	24h
44	32	0	CUST_21492_PI428323385	CG3322	SAL_UP 48	Probe	39118	LanB2	Laminin B2	-0.341634	10.2458	-3.60492	0.00146148	0.0287834	-1.5735	48h
254	4	0	CUST_6908_PI428323385	CG13532	SAL_UP 24	Probe	37632	CG13532	CG13532 gene product from transcript CG13532-RA	-0.340884	4.91627	-3.84563	0.000804691	0.0337107	-0.790891	24h
354	90	0	CUST_39915_PI428323385	CG9005	SAL_UP 48	Probe	36243	CG9005	CG9005 gene product from transcript CG9005-RC	-0.340625	7.6375	-4.08015	0.00044785	0.0130057	-0.425718	48h
82	55	0	CUST_31618_PI428323385	CG5300	SAL_UP 48	Probe	34422	Klp31E	CG5300 gene product from transcript CG5300-RD	-0.340351	7.73177	-3.41615	0.00232247	0.0389721	-2.01921	48h
259	36	0	CUST_19579_PI428323385	CG32189	SAL_UP 48	Probe	317902	CG32189	CG32189 gene product from transcript CG32189-RA	-0.339515	4.66774	-3.27916	0.0032394	0.0487366	-2.33777	48h
206	21	0	CUST_9974_PI428323385	CG15154	SAL_UP 48	Probe	35085	Socs36E	Suppressor of cytokine signaling at 36E	-0.337631	9.59995	-3.51323	0.0018313	0.0335164	-1.79088	48h
369	128	0	CUST_33797_PI428323385	CG6303	SAL_UP 48	Probe	41260	Bruce	CG6303 gene product from transcript CG6303-RA	-0.335865	10.9279	-3.28783	0.00317222	0.0481216	-2.31775	48h
256	64	0	CUST_27526_PI428323385	CG42750	SAL_UP 48	Probe	35090	CG42750	CG42750 gene product from transcript CG42750-RB	-0.335708	4.24837	-3.26568	0.00334664	0.0497994	-2.36887	48h
36	157	0	CUST_2531_PI428323385	CG11111	SAL_UP 48	Probe	32340	rdgB	retinal degeneration B	-0.335499	5.74608	-3.65015	0.00130707	0.0267282	-1.4657	48h
68	2	0	CUST_16593_PI428323385	CG30118	SAL_UP 24/48	Probe	37119	CG30118	CG30118 gene product from transcript CG30118-RB	-0.335373	10.5302	-4.28115	0.000270421	0.0155422	0.259983	24h	48h
309	109	0	CUST_31843_PI428323385	CG5414	SAL_UP 48	Probe	39762	CG5414	CG5414 gene product from transcript CG5414-RB	-0.335003	10.4334	-4.87047	6.15e-05	0.00301301	1.52231	48h
48	147	0	CUST_38599_PI428323385	CG8412	SAL_UP 48	Probe	41191	CG8412	CG8412 gene product from transcript CG8412-RA	-0.334854	9.21247	-3.91333	0.00067971	0.0171838	-0.831973	48h
107	71	0	CUST_41342_PI428323385	CG9646	SAL_UP 48	Probe	36918	CG9646	CG9646 gene product from transcript CG9646-RA	-0.334126	9.6379	-4.91622	5.48e-05	0.00277021	1.63539	48h
150	131	0	CUST_25139_PI428323385	CG40440	SAL_UP 48	Probe	3355180	Ppr-Y	CG40440 gene product from transcript CG40440-RA	-0.33361	4.3664	-3.26382	0.00336173	0.0499711	-2.37317	48h
85	105	0	CUST_14310_PI428323385	CG18468	SAL_UP 24/48	Probe	36957	Lhr	Lethal hybrid rescue	-0.333555	9.34166	-3.86139	0.00077371	0.0328263	-0.753196	24h	48h
149	134	0	CUST_5561_PI428323385	CG12740	SAL_UP 48	Probe	38397	RpL28	Ribosomal protein L28	-0.333376	15.7986	-4.39606	0.00020258	0.00733548	0.350106	48h
125	152	0	CUST_23203_PI428323385	CG34303	SAL_UP 48	Probe	5740723	CG34303	CG34303 gene product from transcript CG34303-RA	-0.33219	4.74468	-3.53934	0.00171754	0.0321742	-1.72913	48h
355	43	0	CUST_24374_PI428323385	CG3726	SAL_UP 48	Probe	31525	CG3726	CG3726 gene product from transcript CG3726-RA	-0.331351	8.02917	-3.31253	0.00298804	0.0461735	-2.26058	48h
142	48	0	CUST_3727_PI428323385	CG11710	SAL_UP 48	Probe	33044	CG11710	CG11710 gene product from transcript CG11710-RA	-0.3313	10.9915	-4.0227	0.00051714	0.014362	-0.565947	48h
163	86	0	CUST_14523_PI428323385	CG1864	SAL_UP 24	Probe	35332	Hr38	Hormone receptor-like in 38	-0.330632	4.6965	-3.94709	0.000624773	0.0282941	-0.547711	24h
47	50	0	CUST_9424_PI428323385	CG14906	SAL_UP 48	Probe	42030	CG14906	CG14906 gene product from transcript CG14906-RB	-0.330624	9.84895	-3.33576	0.00282434	0.0447251	-2.20669	48h
11	20	0	CUST_19596_PI428323385	CG32196	SAL_UP 24/48	Probe	317908	CG32196	CG32196 gene product from transcript CG32196-RB	-0.330126	5.32788	-4.08302	0.000444639	0.0223437	-0.22017	24h	48h
328	47	0	CUST_20189_PI428323385	CG32491	SAL_UP 24	Probe	49228	mod(mdg4)	modifier of mdg4	-0.328815	11.0934	-3.69582	0.00116742	0.0435444	-1.14752	24h
64	140	0	CUST_31495_PI428323385	CG5235	SAL_UP 24/48	Probe	39758	CG5235	CG5235 gene product from transcript CG5235-RA	-0.32808	9.73179	-3.99863	0.000549239	0.0259153	-0.423713	24h	48h
215	37	0	CUST_23304_PI428323385	CG34349	SAL_UP 48	Probe	43002	CG34349	CG34349 gene product from transcript CG34349-RC	-0.327965	10.9969	-3.69205	0.00117836	0.0248932	-1.3655	48h
257	46	0	CUST_17387_PI428323385	CG31033	SAL_UP 24	Probe	326115	CG31033	CG31033 gene product from transcript CG31033-RC	-0.32716	8.28085	-5.05209	3.90258e-05	0.00366746	2.13909	24h
104	135	0	CUST_12950_PI428323385	CG17698	SAL_UP 48	Probe	4379919	CG17698	CG17698 gene product from transcript CG17698-RB	-0.326639	10.6674	-3.26417	0.00335888	0.0499463	-2.37236	48h
10	96	0	CUST_32785_PI428323385	CG5848	SAL_UP 48	Probe	34969	cact	cactus	-0.324911	12.0683	-3.59041	0.00151468	0.0294598	-1.60799	48h
80	63	0	CUST_12896_PI428323385	CG17678	SAL_UP 48	Probe	3355131	cta	concertina	-0.324714	10.5875	-3.48859	0.0019454	0.0346282	-1.84903	48h
60	149	0	CUST_56_PI428323385	CG10033	SAL_UP 48	Probe	44817	for	foraging	-0.32233	8.96949	-3.92429	0.00066138	0.0169405	-0.805396	48h
250	15	0	CUST_10876_PI428323385	CG15745	SAL_UP 24/48	Probe	32283	CG15745	CG15745 gene product from transcript CG15745-RB	-0.321708	5.95706	-3.90847	0.000688007	0.0302201	-0.640409	24h	48h
128	138	0	CUST_11958_PI428323385	CG17100	SAL_UP 48	Probe	44669	cwo	clockwork orange	-0.321319	8.45908	-3.65683	0.00128564	0.0263923	-1.44973	48h
48	103	0	CUST_13357_PI428323385	CG17840	SAL_UP 48	Probe	33658	CG17840	CG17840 gene product from transcript CG17840-RA	-0.320936	10.3326	-4.46351	0.00017097	0.006493	0.516486	48h
10	153	0	CUST_37952_PI428323385	CG8153	SAL_UP 24/48	Probe	36697	mus210	mutagen-sensitive 210	-0.320794	11.9575	-4.06467	0.000465554	0.0230479	-0.264478	24h	48h
39	32	0	CUST_15474_PI428323385	CG2219	SAL_UP 48	Probe	43771	CG2219	CG2219 gene product from transcript CG2219-RA	-0.320452	12.035	-3.46079	0.00208246	0.0361665	-1.91447	48h
234	17	0	CUST_39861_PI428323385	CG8979	SAL_UP 48	Probe	36277	CG8979	CG8979 gene product from transcript CG8979-RC	-0.318248	12.3576	-3.27517	0.00327083	0.0490346	-2.34699	48h
87	85	0	CUST_5157_PI428323385	CG12449	SAL_UP 48	Probe	3354921	Gfat1	Glutamine:fructose-6-phosphate aminotransferase 1	-0.318156	14.1955	-3.41264	0.00234247	0.0392696	-2.02743	48h
244	115	0	CUST_12936_PI428323385	CG17691	SAL_UP 48	Probe	3355069	CG17691	CG17691 gene product from transcript CG17691-RC	-0.316629	12.945	-4.43898	0.00018185	0.00678883	0.455963	48h
258	46	0	CUST_15913_PI428323385	CG2699	SAL_UP 48	Probe	33203	Pi3K21B	CG2699 gene product from transcript CG2699-RA	-0.316181	6.70934	-3.98602	0.00056684	0.0152991	-0.655313	48h
213	88	0	CUST_28577_PI428323385	CG43324	SAL_UP 48	Probe	12798331	CG43324	CG43324 gene product from transcript CG43324-RA	-0.315986	4.70918	-3.30802	0.00302092	0.0465451	-2.27105	48h
25	155	0	CUST_9276_PI428323385	CG14821	SAL_UP 24	Probe	38755	tow	target of wingless	-0.31585	5.63726	-3.66623	0.00125613	0.0457237	-1.21758	24h
274	40	0	CUST_12609_PI428323385	CG17471	SAL_UP 48	Probe	3885565	CG17471	CG17471 gene product from transcript CG17471-RB	-0.315405	13.1593	-3.65841	0.00128064	0.0263281	-1.44596	48h
48	23	0	CUST_19600_PI428323385	CG32199	SAL_UP 48	Probe	40028	CG32199	CG32199 gene product from transcript CG32199-RA	-0.315048	4.50633	-3.38647	0.00249675	0.0412081	-2.08861	48h
66	137	0	CUST_24444_PI428323385	CG3764	SAL_UP 48	Probe	39902	CG3764	CG3764 gene product from transcript CG3764-RA	-0.314452	9.12842	-3.76984	0.00097162	0.0218359	-1.17875	48h
267	48	0	CUST_24735_PI428323385	CG3920	SAL_UP 48	Probe	47399	l(2)k16918	lethal (2) k16918	-0.312956	6.84052	-3.47561	0.00200828	0.0353206	-1.87961	48h
25	33	0	CUST_1770_PI428323385	CG10747	SAL_UP 48	Probe	35295	CG10747	CG10747 gene product from transcript CG10747-RA	-0.312286	9.3243	-3.56037	0.00163097	0.0310069	-1.67931	48h
13	118	0	CUST_37849_PI428323385	CG8108	SAL_UP 24/48	Probe	39161	CG8108	CG8108 gene product from transcript CG8108-RA	-0.311493	11.0743	-4.01808	0.000523157	0.0250226	-0.376868	24h	48h
273	23	0	CUST_34620_PI428323385	CG6694	SAL_UP 48	Probe	38968	ZC3H3	CG6694 gene product from transcript CG6694-RA	-0.31108	11.1844	-3.68526	0.00119834	0.0251488	-1.38175	48h
18	141	0	CUST_33648_PI428323385	CG6218	SAL_UP 48	Probe	41863	CG6218	CG6218 gene product from transcript CG6218-RA	-0.310388	9.10276	-3.70488	0.00114152	0.0243708	-1.33477	48h
176	96	0	CUST_26849_PI428323385	CG42581	SAL_UP 24/48	Probe	8673991	CG42581	CG42581 gene product from transcript CG42581-RA	-0.309458	4.30447	-3.76268	0.000989066	0.0390099	-0.988764	24h	48h
148	145	0	CUST_8379_PI428323385	CG14322	SAL_UP 48	Probe	42124	CG14322	CG14322 gene product from transcript CG14322-RA	-0.308812	9.63893	-3.46852	0.00204344	0.0357398	-1.89629	48h
40	141	0	CUST_26087_PI428323385	CG42321	SAL_UP 48	Probe	36488	CG42321	CG42321 gene product from transcript CG42321-RM	-0.308256	6.79989	-4.22764	0.00030933	0.00988599	-0.0643528	48h
31	32	0	CUST_14687_PI428323385	CG18789	SAL_UP 24/48	Probe	317813	CG18789	CG18789 gene product from transcript CG18789-RA	-0.307866	9.01762	-4.10735	0.000418332	0.0215225	-0.16136	24h	48h
138	156	0	CUST_1796_PI428323385	CG1076	SAL_UP 48	Probe	40748	Vha14-2	Vacuolar H[+] ATPase subunit 14-2	-0.307757	4.6291	-3.342	0.00278193	0.0442362	-2.19221	48h
74	108	0	CUST_31013_PI428323385	CG5002	SAL_UP 48	Probe	37025	CG5002	CG5002 gene product from transcript CG5002-RA	-0.306273	4.80307	-3.54244	0.0017045	0.0319725	-1.7218	48h
116	101	0	CUST_1763_PI428323385	CG10741	SAL_UP 24/48	Probe	39521	CG10741	CG10741 gene product from transcript CG10741-RB	-0.306158	11.3942	-4.16431	0.000362639	0.0194635	-0.0235059	24h	48h
109	45	0	CUST_38762_PI428323385	CG8485	SAL_UP 48	Probe	36579	CG8485	CG8485 gene product from transcript CG8485-RA	-0.30455	10.5047	-3.54919	0.00167646	0.0316152	-1.70582	48h
284	108	0	CUST_12565_PI428323385	CG17436	SAL_UP 24/48	Probe	3354896	vtd	verthandi	-0.304068	12.5279	-3.85713	0.000781965	0.0329588	-0.763386	24h	48h
20	111	0	CUST_24084_PI428323385	CG3595	SAL_UP 48	Probe	31554	sqh	spaghetti squash	-0.301889	13.9789	-3.91719	0.0006732	0.0170978	-0.822613	48h
213	32	0	CUST_26874_PI428323385	CG42592	SAL_UP 48	Probe	8673955	CG42592	CG42592 gene product from transcript CG42592-RA	-0.300959	4.93154	-3.88481	0.00072984	0.0180052	-0.901121	48h
37	137	0	CUST_6681_PI428323385	CG13391	SAL_UP 48	Probe	34156	Aats-ala	Alanyl-tRNA synthetase	-0.299665	13.7596	-3.27311	0.0032871	0.0491562	-2.35173	48h
347	116	0	CUST_31934_PI428323385	CG5466	SAL_UP 48	Probe	42444	CG5466	CG5466 gene product from transcript CG5466-RA	-0.299254	8.79624	-3.3735	0.00257684	0.0420365	-2.11886	48h
370	111	0	CUST_24060_PI428323385	CG3584	SAL_UP 48	Probe	37559	qkr58E-3	quaking related 58E-3	-0.298004	11.9263	-3.29463	0.00312042	0.0476087	-2.30202	48h
72	140	0	CUST_36762_PI428323385	CG7611	SAL_UP 48	Probe	40386	CG7611	CG7611 gene product from transcript CG7611-RJ	-0.295849	9.94553	-3.28267	0.00321202	0.0484629	-2.32966	48h
128	23	0	CUST_30663_PI428323385	CG4859	SAL_UP 24/48	Probe	37949	Mmp1	Matrix metalloproteinase 1	-0.295742	9.33866	-3.74162	0.00104212	0.0405998	-1.03883	24h	48h
117	54	0	CUST_37643_PI428323385	CG8038	SAL_UP 24/48	Probe	38889	CG8038	CG8038 gene product from transcript CG8038-RA	-0.295404	11.2627	-4.28202	0.000269834	0.0155296	0.262085	24h	48h
158	124	0	CUST_16003_PI428323385	CG2803	SAL_UP 48	Probe	37989	Tina-1	Troponin C-akin-1	-0.295286	13.3774	-3.45642	0.00210485	0.0364064	-1.92474	48h
9	115	0	CUST_3549_PI428323385	CG11593	SAL_UP 48	Probe	38477	CG11593	CG11593 gene product from transcript CG11593-RB	-0.294835	9.89733	-3.62859	0.00137857	0.027641	-1.51713	48h
67	129	0	CUST_4721_PI428323385	CG12207	SAL_UP 48	Probe	41738	CG12207	CG12207 gene product from transcript CG12207-RB	-0.29474	8.26453	-3.46107	0.002081	0.0361665	-1.9138	48h
14	45	0	CUST_19219_PI428323385	CG32045	SAL_UP 48	Probe	39122	fry	furry	-0.293897	10.8357	-3.73105	0.00106981	0.0233476	-1.27198	48h
176	127	0	CUST_3124_PI428323385	CG11372	SAL_UP 24/48	Probe	33162	galectin	CG11372 gene product from transcript CG11372-RD	-0.293272	11.3652	-3.77061	0.000969756	0.0385581	-0.969868	24h	48h
71	120	0	CUST_32734_PI428323385	CG5823	SAL_UP 48	Probe	42105	CG5823	CG5823 gene product from transcript CG5823-RA	-0.292235	10.4281	-4.18463	0.00034461	0.0106973	-0.169907	48h
281	56	0	CUST_3854_PI428323385	CG11790	SAL_UP 48	Probe	42999	CG11790	CG11790 gene product from transcript CG11790-RB	-0.291769	13.7791	-3.57741	0.001564	0.0301824	-1.63889	48h
195	120	0	CUST_33248_PI428323385	CG6066	SAL_UP 48	Probe	43267	CG6066	CG6066 gene product from transcript CG6066-RA	-0.291282	11.1223	-3.44575	0.00216047	0.0370645	-1.9498	48h
184	52	0	CUST_19736_PI428323385	CG3227	SAL_UP 24/48	Probe	33441	CG3227	CG3227 gene product from transcript CG3227-RA	-0.291178	10.6886	-3.83814	0.000819846	0.0342097	-0.8088	24h	48h
64	69	0	CUST_35416_PI428323385	CG7018	SAL_UP 48	Probe	38700	Ets65A	Ets at 65A	-0.290547	4.55709	-3.44124	0.00218442	0.0373034	-1.96038	48h
5	138	0	CUST_32953_PI428323385	CG5931	SAL_UP 48	Probe	39737	l(3)72Ab	lethal (3) 72Ab	-0.288423	13.1138	-3.43282	0.00222982	0.0378084	-1.98014	48h
184	140	0	CUST_36328_PI428323385	CG7417	SAL_UP 48	Probe	37216	Tab2	TAK1-associated binding protein 2	-0.287378	4.88657	-3.4639	0.00206664	0.0359964	-1.90714	48h
283	89	0	CUST_26936_PI428323385	CG42610	SAL_UP 48	Probe	39004	Fhos	CG42610 gene product from transcript CG42610-RC	-0.286867	7.31207	-3.37744	0.00255227	0.0418624	-2.10969	48h
51	137	0	CUST_20908_PI428323385	CG32843	SAL_UP 24/48	Probe	36475	Dh31-R1	Diuretic hormone 31 receptor 1	-0.284711	5.84428	-3.7366	0.00105519	0.0409355	-1.05076	24h	48h
32	56	0	CUST_39830_PI428323385	CG8959	SAL_UP 48	Probe	32528	CG8959	CG8959 gene product from transcript CG8959-RA	-0.283154	5.61061	-3.26754	0.00333161	0.0496459	-2.36457	48h
48	108	0	CUST_16300_PI428323385	CG2991	SAL_UP 48	Probe	33488	CG2991	CG2991 gene product from transcript CG2991-RA	-0.282271	8.40241	-3.51979	0.00180205	0.0331972	-1.77538	48h
35	122	0	CUST_35346_PI428323385	CG6995	SAL_UP 48	Probe	42958	Saf-B	Scaffold attachment factor B	-0.279935	11.8966	-3.44327	0.00217362	0.0371692	-1.95563	48h
124	149	0	CUST_19059_PI428323385	CG31958	SAL_UP 48	Probe	33603	CG31958	CG31958 gene product from transcript CG31958-RA	-0.278784	4.78077	-3.45176	0.00212898	0.0366728	-1.9357	48h
69	146	0	CUST_16007_PI428323385	CG2807	SAL_UP 24/48	Probe	33235	CG2807	CG2807 gene product from transcript CG2807-RA	-0.278494	12.0545	-4.38042	0.000210704	0.0131032	0.501406	24h	48h
283	55	0	CUST_30849_PI428323385	CG4921	SAL_UP 48	Probe	36992	Rab4	Rab-protein 4	-0.278442	11.0246	-3.48036	0.00198502	0.0350992	-1.86841	48h
115	35	0	CUST_14683_PI428323385	CG18787	SAL_UP 24/48	Probe	59163	CG18787	CG18787 gene product from transcript CG18787-RA	-0.275144	8.98911	-3.8035	0.000893644	0.0363542	-0.891499	24h	48h
79	111	0	CUST_32582_PI428323385	CG5748	SAL_UP 48	Probe	37068	Hsf	Heat shock factor	-0.274639	10.8621	-3.45085	0.00213368	0.0367095	-1.93782	48h
16	156	0	CUST_35318_PI428323385	CG6980	SAL_UP 48	Probe	42955	CG6980	CG6980 gene product from transcript CG6980-RA	-0.274531	4.78628	-3.63298	0.00136368	0.0274628	-1.50665	48h
258	102	0	CUST_11029_PI428323385	CG1587	SAL_UP 48	Probe	43775	Crk	CG1587 gene product from transcript CG1587-RD	-0.273805	11.5888	-3.33507	0.0028291	0.0447668	-2.2083	48h
113	63	0	CUST_23047_PI428323385	CG3423	SAL_UP 24	Probe	33974	SA	Stromalin	-0.273788	11.3238	-3.62787	0.00138102	0.0485498	-1.30817	24h
275	113	0	CUST_40518_PI428323385	CG9261	SAL_UP 48	Probe	33953	nrv2	nervana 2	-0.27336	12.0126	-3.28164	0.00322005	0.0484973	-2.33205	48h
281	108	0	CUST_38191_PI428323385	CG8233	SAL_UP 48	Probe	36560	Rcd1	Reduction in Cnn dots 1	-0.273247	12.2336	-3.51557	0.00182081	0.0334258	-1.78535	48h
229	113	0	CUST_31813_PI428323385	CG5408	SAL_UP 48	Probe	43999	trbl	tribbles	-0.273246	10.0589	-3.50147	0.00188493	0.0340256	-1.81865	48h
91	116	0	CUST_11234_PI428323385	CG1647	SAL_UP 48	Probe	43401	CG1647	CG1647 gene product from transcript CG1647-RA	-0.27293	9.03794	-3.48912	0.00194288	0.034624	-1.84778	48h
52	119	0	CUST_6197_PI428323385	CG1311	SAL_UP 24/48	Probe	38523	CG1311	CG1311 gene product from transcript CG1311-RA	-0.272897	12.21	-4.05874	0.000472528	0.0232875	-0.278809	24h	48h
143	135	0	CUST_33207_PI428323385	CG6046	SAL_UP 48	Probe	41965	Bin1	Bicoid interacting protein 1	-0.272183	13.4638	-3.3639	0.00263775	0.0427328	-2.14125	48h
234	116	0	CUST_39705_PI428323385	CG8902	SAL_UP 24/48	Probe	33992	Nuf2	CG8902 gene product from transcript CG8902-RA	-0.271822	11.6837	-3.92979	0.000652352	0.0291218	-0.589252	24h	48h
93	115	0	CUST_5786_PI428323385	CG12877	SAL_UP 48	Probe	43333	CG12877	CG12877 gene product from transcript CG12877-RC	-0.270956	10.7588	-3.35505	0.0026951	0.0433952	-2.16185	48h
72	98	0	CUST_31360_PI428323385	CG5174	SAL_UP 48	Probe	37117	CG5174	CG5174 gene product from transcript CG5174-RM	-0.270664	12.6785	-3.61969	0.00140918	0.0280157	-1.53833	48h
101	130	0	CUST_27040_PI428323385	CG4265	SAL_UP 48	Probe	33397	Uch	Ubiquitin carboxy-terminal hydrolase	-0.268864	13.389	-3.49529	0.00191372	0.0343128	-1.83324	48h
46	88	0	CUST_15051_PI428323385	CG2013	SAL_UP 24/48	Probe	40610	UbcD6	Ubiquitin conjugating enzyme	-0.267006	11.1293	-3.63687	0.00135064	0.0478808	-1.28692	24h	48h
87	117	0	CUST_1915_PI428323385	CG10837	SAL_UP 48	Probe	3355041	eIF-4B	Eukaryotic initiation factor 4B	-0.265536	13.3211	-3.51736	0.00181286	0.033309	-1.78114	48h
297	95	0	CUST_5859_PI428323385	CG12924	SAL_UP 48	Probe	36013	Lsm11	CG12924 gene product from transcript CG12924-RA	-0.264831	9.54779	-3.33169	0.00285238	0.0450001	-2.21614	48h
149	131	0	CUST_25573_PI428323385	CG4204	SAL_UP 48	Probe	42435	Elongin-B	Elongin B	-0.264311	11.3467	-3.27012	0.00331097	0.049443	-2.35864	48h
85	155	0	CUST_34776_PI428323385	CG6754	SAL_UP 24/48	Probe	44259	nbs	CG6754 gene product from transcript CG6754-RD	-0.254799	11.083	-3.77412	0.00096134	0.0384104	-0.961514	24h	48h
94	107	0	CUST_15601_PI428323385	CG2292	SAL_UP 48	Probe	36049	CG2292	CG2292 gene product from transcript CG2292-RA	-0.253399	7.38366	-3.48098	0.00198203	0.0350843	-1.86696	48h
315	119	0	CUST_24385_PI428323385	CG3732	SAL_UP 48	Probe	37588	CG3732	CG3732 gene product from transcript CG3732-RA	-0.252915	12.2763	-3.55144	0.00166722	0.0314831	-1.70049	48h
75	101	0	CUST_7155_PI428323385	CG13671	SAL_UP 48	Probe	38932	CG13671	CG13671 gene product from transcript CG13671-RA	-0.250594	10.9649	-3.53438	0.00173862	0.0324394	-1.74088	48h
298	17	0	CUST_15997_PI428323385	CG2791	SAL_UP 24/48	Probe	40941	CD98hc	CD98 heavy chain	-0.248563	13.7124	-3.61251	0.00143435	0.0497941	-1.34436	24h	48h
318	46	0	CUST_30518_PI428323385	CG4800	SAL_UP 48	Probe	41341	Tctp	Translationally controlled tumor protein	-0.247857	15.4312	-3.2739	0.00328084	0.0491086	-2.34991	48h
31	112	0	CUST_2882_PI428323385	CG11276	SAL_UP 48	Probe	39484	RpS4	Ribosomal protein S4	-0.247638	17.3592	-3.59323	0.00150421	0.0293428	-1.6013	48h
202	113	0	CUST_8571_PI428323385	CG14430	SAL_UP 48	Probe	31644	bou	boudin	-0.246626	13.1389	-3.30626	0.00303383	0.0466758	-2.27512	48h
93	12	0	CUST_36575_PI428323385	CG7530	SAL_UP 48	Probe	41784	CG7530	CG7530 gene product from transcript CG7530-RB	-0.245188	4.94315	-3.64694	0.00131747	0.0268389	-1.47335	48h
108	139	0	CUST_14735_PI428323385	CG1882	SAL_UP 48	Probe	35733	CG1882	CG1882 gene product from transcript CG1882-RA	-0.231557	9.77928	-3.289	0.00316326	0.0480538	-2.31505	48h
141	123	0	CUST_3839_PI428323385	CG11783	SAL_UP 48	Probe	42993	Hr96	Hormone receptor-like in 96	-0.229697	10.3488	-3.41694	0.00231798	0.0389376	-2.01735	48h
70	63	0	CUST_33704_PI428323385	CG6241	SAL_UP 48	Probe	41242	CG6241	CG6241 gene product from transcript CG6241-RA	-0.22262	9.70543	-3.28648	0.00318254	0.0481845	-2.32086	48h
227	44	0	CUST_35090_PI428323385	CG6891	SAL_UP 48	Probe	32865	CG6891	CG6891 gene product from transcript CG6891-RA	-0.220876	15.3312	-3.59587	0.00149443	0.0292413	-1.59501	48h
297	63	0	CUST_7822_PI428323385	CG14048	SAL_DOWN 48	Probe	31222	mRpL14	mitochondrial ribosomal protein L14	0.229655	12.4095	3.37004	0.0025986	0.0422283	-2.12692	48h
44	47	0	CUST_305_PI428323385	CG10130	SAL_DOWN 48	Probe	46080	Sec61beta	CG10130 gene product from transcript CG10130-RA	0.230149	14.8081	3.69304	0.00117549	0.0248852	-1.36313	48h
77	146	0	CUST_38165_PI428323385	CG8223	SAL_DOWN 48	Probe	41045	CG8223	CG8223 gene product from transcript CG8223-RB	0.236547	12.236	3.45111	0.00213234	0.0367013	-1.93721	48h
108	112	0	CUST_16249_PI428323385	CG2968	SAL_DOWN 48	Probe	31950	l(1)G0230	lethal (1) G0230	0.240743	13.8274	3.88882	0.00072257	0.0179203	-0.891399	48h
69	72	0	CUST_30137_PI428323385	CG4621	SAL_DOWN 48	Probe	34516	YL-1	CG4621 gene product from transcript CG4621-RA	0.240922	10.9746	3.44548	0.0021619	0.037066	-1.95044	48h
74	85	0	CUST_40640_PI428323385	CG9324	SAL_DOWN 48	Probe	35342	Pomp	CG9324 gene product from transcript CG9324-RA	0.244046	13.7912	3.76747	0.00097735	0.0219028	-1.18445	48h
203	149	0	CUST_4929_PI428323385	CG12317	SAL_DOWN 48	Probe	34624	JhI-21	CG12317 gene product from transcript CG12317-RB	0.244452	11.7981	3.50539	0.0018669	0.0338668	-1.8094	48h
271	60	0	CUST_25298_PI428323385	CG4097	SAL_DOWN 48	Probe	39855	Pros26	Proteasome 26kD subunit	0.246153	13.4474	3.97093	0.00058864	0.0157367	-0.692057	48h
291	26	0	CUST_33166_PI428323385	CG6030	SAL_DOWN 48	Probe	42291	ATPsyn-d	ATP synthase, subunit d	0.246715	14.5088	3.3149	0.00297094	0.0460315	-2.2551	48h
321	33	0	CUST_37659_PI428323385	CG8048	SAL_DOWN 48	Probe	36826	Vha44	Vacuolar H[+] ATPase 44kD C subunit	0.247482	9.05383	3.48448	0.00196507	0.03489	-1.8587	48h
90	69	0	CUST_4767_PI428323385	CG12225	SAL_DOWN 48	Probe	44000	Spt6	CG12225 gene product from transcript CG12225-RA	0.247685	12.2179	3.63997	0.00134035	0.0271455	-1.48998	48h
93	22	0	CUST_2883_PI428323385	CG11278	SAL_DOWN 24/48	Probe	39485	Syx13	Syntaxin 13	0.250331	10.8929	3.62162	0.00140248	0.049059	-1.3229	24h	48h
39	88	0	CUST_13029_PI428323385	CG17734	SAL_DOWN 48	Probe	41359	CG17734	CG17734 gene product from transcript CG17734-RA	0.253025	11.4919	4.05347	0.0004788	0.01362	-0.490875	48h
114	116	0	CUST_7041_PI428323385	CG13604	SAL_DOWN 48	Probe	42840	CG13604	CG13604 gene product from transcript CG13604-RD	0.255387	6.933	3.4454	0.00216231	0.037066	-1.95062	48h
147	48	0	CUST_41569_PI428323385	CG9749	SAL_DOWN 48	Probe	41718	Abi	Abelson interacting protein	0.25567	9.21688	3.36605	0.00262394	0.0425418	-2.13622	48h
53	80	0	CUST_27869_PI428323385	CG4293	SAL_DOWN 48	Probe	31001	CG4293	CG4293 gene product from transcript CG4293-RD	0.25585	10.1765	3.43643	0.00221028	0.037607	-1.97169	48h
85	96	0	CUST_2485_PI428323385	CG1109	SAL_DOWN 48	Probe	40698	CG1109	CG1109 gene product from transcript CG1109-RA	0.258236	9.27089	3.78671	0.00093175	0.0211576	-1.13814	48h
74	84	0	CUST_33317_PI428323385	CG6105	SAL_DOWN 24/48	Probe	46069	l(2)06225	lethal (2) 06225	0.260229	15.4004	4.03658	0.000499483	0.024192	-0.332263	24h	48h
7	66	0	CUST_33670_PI428323385	CG6227	SAL_DOWN 48	Probe	32464	CG6227	CG6227 gene product from transcript CG6227-RA	0.26225	10.8995	3.70503	0.00114109	0.0243708	-1.33441	48h
62	4	0	CUST_19065_PI428323385	CG31962	SAL_DOWN 48	Probe	44382	Sr-CIII	Scavenger receptor class C, type III	0.263388	4.50976	3.49606	0.00191008	0.0342742	-1.8314	48h
52	133	0	CUST_16087_PI428323385	CG2862	SAL_DOWN 48	Probe	33471	CG2862	CG2862 gene product from transcript CG2862-RA	0.264837	12.8468	3.59998	0.00147939	0.0290285	-1.58525	48h
258	51	0	CUST_31549_PI428323385	CG5261	SAL_DOWN 48	Probe	34021	CG5261	CG5261 gene product from transcript CG5261-RB	0.265459	10.9193	3.26992	0.00331258	0.0494495	-2.3591	48h
62	85	0	CUST_23832_PI428323385	CG3460	SAL_DOWN 48	Probe	31195	Nmd3	Nonsense-mediated mRNA 3	0.265806	11.5322	3.38114	0.00252936	0.0415998	-2.10104	48h
37	51	0	CUST_8784_PI428323385	CG14550	SAL_DOWN 48	Probe	43168	CG14550	CG14550 gene product from transcript CG14550-RA	0.266816	12.4092	3.53794	0.00172349	0.032257	-1.73247	48h
77	111	0	CUST_5806_PI428323385	CG12892	SAL_DOWN 48	Probe	36107	Caf1-105	CG12892 gene product from transcript CG12892-RA	0.266838	8.96536	3.87524	0.00074747	0.0183096	-0.92431	48h
247	108	0	CUST_24456_PI428323385	CG3771	SAL_DOWN 48	Probe	31127	a6	CG3771 gene product from transcript CG3771-RA	0.267894	8.03759	3.51785	0.00181067	0.0332973	-1.77997	48h
342	101	0	CUST_30288_PI428323385	CG4692	SAL_DOWN 48	Probe	37931	CG4692	CG4692 gene product from transcript CG4692-RB	0.270059	14.7032	3.71688	0.00110807	0.0238861	-1.306	48h
83	89	0	CUST_15572_PI428323385	CG2263	SAL_DOWN 48	Probe	31740	CG2263	CG2263 gene product from transcript CG2263-RA	0.270936	11.9831	3.45315	0.00212173	0.0365893	-1.93242	48h
290	59	0	CUST_36987_PI428323385	CG7740	SAL_DOWN 48	Probe	38372	prominin-like	CG7740 gene product from transcript CG7740-RD	0.27111	9.9274	3.34113	0.0027878	0.0442627	-2.19422	48h
331	89	0	CUST_11638_PI428323385	CG16916	SAL_DOWN 48	Probe	32047	Rpt3	CG16916 gene product from transcript CG16916-RA	0.271859	13.7707	4.37274	0.00021481	0.00766017	0.292626	48h
75	95	0	CUST_23824_PI428323385	CG3455	SAL_DOWN 48	Probe	31567	Rpt4	CG3455 gene product from transcript CG3455-RB	0.272219	13.2988	3.65863	0.00127993	0.0263281	-1.44542	48h
127	121	0	CUST_24384_PI428323385	CG3731	SAL_DOWN 48	Probe	41800	CG3731	CG3731 gene product from transcript CG3731-RA	0.272557	13.8696	3.61968	0.00140922	0.0280157	-1.53836	48h
17	17	0	CUST_7334_PI428323385	CG13779	SAL_DOWN 48	Probe	50428	CG13779	CG13779 gene product from transcript CG13779-RA	0.274849	13.5007	4.1707	0.00035687	0.0109809	-0.204066	48h
88	103	0	CUST_325_PI428323385	CG10140	SAL_DOWN 48	Probe	39511	CG10140	CG10140 gene product from transcript CG10140-RA	0.275223	4.67793	3.4726	0.0020231	0.0354576	-1.88668	48h
134	114	0	CUST_33608_PI428323385	CG6213	SAL_DOWN 24	Probe	42341	Vha13	Vacuolar H[+] ATPase G-subunit	0.275647	13.9276	3.613	0.00143264	0.0497941	-1.34322	24h
265	152	0	CUST_2335_PI428323385	CG1102	SAL_DOWN 48	Probe	40541	MP1	Melanization Protease 1	0.276092	12.3545	3.46312	0.00207061	0.0360412	-1.90899	48h
16	127	0	CUST_19652_PI428323385	CG32230	SAL_DOWN 48	Probe	317928	CG32230	CG32230 gene product from transcript CG32230-RA	0.280115	14.0462	3.34585	0.00275603	0.0440038	-2.18325	48h
131	148	0	CUST_12110_PI428323385	CG17176	SAL_DOWN 48	Probe	53432	ACXA	CG17176 gene product from transcript CG17176-RE	0.280263	4.42019	3.5157	0.00182022	0.0334258	-1.78504	48h
251	43	0	CUST_25319_PI428323385	CG4108	SAL_DOWN 24	Probe	40036	Chmp1	CG4108 gene product from transcript CG4108-RA	0.280812	11.511	3.9074	0.000689848	0.0302201	-0.642978	24h
165	127	0	CUST_8931_PI428323385	CG14637	SAL_DOWN 48	Probe	40530	abs	abstrakt	0.281313	10.0708	3.48084	0.00198267	0.0350843	-1.86727	48h
70	62	0	CUST_4352_PI428323385	CG12050	SAL_DOWN 24/48	Probe	35374	CG12050	CG12050 gene product from transcript CG12050-RB	0.281388	8.47559	3.68332	0.00120411	0.0442865	-1.17713	24h	48h
5	35	0	CUST_321_PI428323385	CG1014	SAL_DOWN 48	Probe	38170	robl62A	CG1014 gene product from transcript CG1014-RA	0.282047	4.75138	3.39333	0.00245535	0.040732	-2.07258	48h
331	60	0	CUST_30038_PI428323385	CG4581	SAL_DOWN 48	Probe	37784	Thiolase	CG4581 gene product from transcript CG4581-RA	0.282166	13.1621	3.80303	0.00089468	0.0206712	-1.09878	48h
79	96	0	CUST_24670_PI428323385	CG3885	SAL_DOWN 48	Probe	39940	sec3	CG3885 gene product from transcript CG3885-RA	0.282819	9.30029	3.63952	0.00134183	0.0271625	-1.49105	48h
233	58	0	CUST_729_PI428323385	CG10315	SAL_DOWN 48	Probe	37706	eIF2B-delta	CG10315 gene product from transcript CG10315-RA	0.283567	11.5533	3.29089	0.00314878	0.0479445	-2.31067	48h
308	53	0	CUST_208_PI428323385	CG10092	SAL_DOWN 48	Probe	40929	CG10092	CG10092 gene product from transcript CG10092-RA	0.284875	8.97818	3.34223	0.00278036	0.0442279	-2.19167	48h
47	103	0	CUST_19797_PI428323385	CG32315	SAL_DOWN 48	Probe	46719	dlt	discs lost	0.285016	8.92496	3.55718	0.00164384	0.0311812	-1.68688	48h
59	116	0	CUST_7494_PI428323385	CG13889	SAL_DOWN 24	Probe	38099	CG13889	CG13889 gene product from transcript CG13889-RA	0.286222	5.86866	4.03245	0.000504676	0.0243596	-0.342226	24h
68	97	0	CUST_2116_PI428323385	CG10914	SAL_DOWN 48	Probe	37075	CG10914	CG10914 gene product from transcript CG10914-RA	0.286937	10.6173	3.55539	0.00165111	0.031249	-1.69114	48h
232	163	0	CUST_16136_PI428323385	CG2903	SAL_DOWN 48	Probe	33458	Hrs	Hepatocyte growth factor regulated tyrosine kinase substrate	0.287104	10.2244	3.64731	0.00131625	0.0268389	-1.47246	48h
153	46	0	CUST_32032_PI428323385	CG5505	SAL_DOWN 48	Probe	38648	scny	scrawny	0.287845	7.95711	4.07861	0.00044957	0.0130129	-0.429474	48h
113	61	0	CUST_16238_PI428323385	CG2957	SAL_DOWN 24	Probe	40932	mRpS9	mitochondrial ribosomal protein S9	0.288565	10.864	3.74615	0.00103048	0.0403639	-1.02807	24h
93	62	0	CUST_9670_PI428323385	CG15015	SAL_DOWN 48	Probe	38534	Cip4	CG15015 gene product from transcript CG15015-RG	0.289499	8.36531	3.3667	0.00261982	0.0425076	-2.13471	48h
96	104	0	CUST_41726_PI428323385	CG9809	SAL_DOWN 48	Probe	40562	Spargel	CG9809 gene product from transcript CG9809-RB	0.290323	9.92083	3.33088	0.002858	0.0450402	-2.21802	48h
232	14	0	CUST_7685_PI428323385	CG13993	SAL_DOWN 48	Probe	33857	CG13993	CG13993 gene product from transcript CG13993-RA	0.29182	12.3752	3.92525	0.00065978	0.0169201	-0.803044	48h
204	109	0	CUST_33733_PI428323385	CG6265	SAL_DOWN 48	Probe	43255	Nep5	Neprilysin 5	0.292021	4.56886	3.52067	0.00179818	0.0331713	-1.77331	48h
86	160	0	CUST_31680_PI428323385	CG5341	SAL_DOWN 24/48	Probe	37142	sec6	CG5341 gene product from transcript CG5341-RA	0.292721	9.68865	4.33335	0.000237172	0.014192	0.386878	24h	48h
72	90	0	CUST_9539_PI428323385	CG14977	SAL_DOWN 48	Probe	38454	CG14977	CG14977 gene product from transcript CG14977-RA	0.293787	10.5664	3.62166	0.00140233	0.027971	-1.53363	48h
19	71	0	CUST_8076_PI428323385	CG14181	SAL_DOWN 24/48	Probe	39051	Use1	CG14181 gene product from transcript CG14181-RA	0.295636	11.2846	3.95959	0.000605565	0.0277075	-0.517671	24h	48h
234	53	0	CUST_37155_PI428323385	CG7824	SAL_DOWN 24/48	Probe	43530	CG7824	CG7824 gene product from transcript CG7824-RC	0.295742	10.8662	3.78955	0.000925186	0.0373523	-0.924764	24h	48h
97	90	0	CUST_2331_PI428323385	CG11015	SAL_DOWN 48	Probe	33918	CG11015	CG11015 gene product from transcript CG11015-RA	0.296869	15.3646	4.12178	0.00040347	0.0120202	-0.323899	48h
248	99	0	CUST_25782_PI428323385	CG42260	SAL_DOWN 48	Probe	37614	CG42260	CG42260 gene product from transcript CG42260-RB	0.29708	4.95417	3.9153	0.00067638	0.0171478	-0.827203	48h
153	125	0	CUST_1016_PI428323385	CG10466	SAL_DOWN 48	Probe	35268	CG10466	CG10466 gene product from transcript CG10466-RA	0.298015	10.5996	3.38576	0.00250105	0.0412629	-2.09025	48h
3	5	0	CUST_41220_PI428323385	CG9595	SAL_DOWN 48	Probe	33917	osm-6	CG9595 gene product from transcript CG9595-RA	0.298597	4.89893	3.32446	0.00290284	0.0455111	-2.23292	48h
163	119	0	CUST_35054_PI428323385	CG6866	SAL_DOWN 48	Probe	34751	loqs	loquacious	0.299358	8.71755	3.49328	0.00192315	0.0343772	-1.83796	48h
41	42	0	CUST_34822_PI428323385	CG6767	SAL_DOWN 48	Probe	39132	CG6767	CG6767 gene product from transcript CG6767-RA	0.300827	9.33609	3.2707	0.00330635	0.0493916	-2.35731	48h
235	122	0	CUST_7075_PI428323385	CG1362	SAL_DOWN 48	Probe	36051	cdc2rk	cdc2-related-kinase	0.301705	11.5541	3.85765	0.00078095	0.0188907	-0.966865	48h
236	44	0	CUST_8188_PI428323385	CG14228	SAL_DOWN 48	Probe	32979	Mer	Merlin	0.30237	7.41517	3.57707	0.00156531	0.0301939	-1.6397	48h
173	132	0	CUST_27600_PI428323385	CG42774	SAL_DOWN 24/48	Probe	10178960	pre-mod(mdg4)-AE	CG42774 gene product from transcript CG42774-RA	0.302382	9.35411	3.83023	0.00083615	0.0344808	-0.827699	24h	48h
276	89	0	CUST_2725_PI428323385	CG11188	SAL_DOWN 24/48	Probe	33943	CG11188	CG11188 gene product from transcript CG11188-RA	0.303707	10.06	3.63521	0.00135621	0.0479976	-1.29085	24h	48h
97	112	0	CUST_34661_PI428323385	CG6707	SAL_DOWN 48	Probe	39168	CG6707	CG6707 gene product from transcript CG6707-RA	0.303876	12.2558	4.3323	0.0002378	0.0082229	0.193002	48h
59	54	0	CUST_11462_PI428323385	CG16788	SAL_DOWN 48	Probe	41147	RnpS1	RNA-binding protein S1	0.30417	11.6579	3.46076	0.00208262	0.0361665	-1.91454	48h
132	2	0	CUST_33698_PI428323385	CG6238	SAL_DOWN 48	Probe	42986	ssh	slingshot	0.304701	6.00838	4.16272	0.00036409	0.0111543	-0.223631	48h
109	69	0	CUST_38641_PI428323385	CG8428	SAL_DOWN 48	Probe	45380	spin	spinster	0.307461	9.07541	4.31513	0.00024829	0.00844748	0.150744	48h
198	112	0	CUST_11120_PI428323385	CG15920	SAL_DOWN 24	Probe	36880	resilin	CG15920 gene product from transcript CG15920-RA	0.308248	4.68459	3.67357	0.00123352	0.0451712	-1.20021	24h
5	76	0	CUST_40230_PI428323385	CG9143	SAL_DOWN 48	Probe	37296	CG9143	CG9143 gene product from transcript CG9143-RA	0.308506	10.4321	3.5329	0.00174496	0.0325001	-1.74439	48h
279	73	0	CUST_31606_PI428323385	CG5289	SAL_DOWN 48	Probe	42828	Pros26.4	Proteasome 26S subunit subunit 4 ATPase	0.310604	14.6006	5.13927	3.14e-05	0.00184187	2.18595	48h
61	16	0	CUST_18754_PI428323385	CG31774	SAL_DOWN 48	Probe	33613	fred	friend of echinoid	0.311657	4.51047	3.52032	0.0017997	0.0331828	-1.77412	48h
276	124	0	CUST_34290_PI428323385	CG6543	SAL_DOWN 48	Probe	36536	CG6543	CG6543 gene product from transcript CG6543-RA	0.311794	13.5018	3.26955	0.00331549	0.0494755	-2.35994	48h
162	132	0	CUST_8659_PI428323385	CG14478	SAL_DOWN 48	Probe	36964	CG14478	CG14478 gene product from transcript CG14478-RA	0.312952	8.96212	4.26094	0.00028451	0.00933849	0.017458	48h
361	30	0	CUST_33771_PI428323385	CG6291	SAL_DOWN 48	Probe	35029	ApepP	Aminopeptidase P	0.313293	13.0626	3.7831	0.00094014	0.0212659	-1.14683	48h
108	111	0	CUST_4176_PI428323385	CG11980	SAL_DOWN 48	Probe	41078	CG11980	CG11980 gene product from transcript CG11980-RB	0.313831	12.5093	3.74455	0.00103459	0.0228173	-1.23957	48h
54	23	0	CUST_32827_PI428323385	CG5866	SAL_DOWN 48	Probe	42097	CG5866	CG5866 gene product from transcript CG5866-RB	0.313975	4.47129	3.61871	0.00141258	0.0280645	-1.54066	48h
152	108	0	CUST_1789_PI428323385	CG10757	SAL_DOWN 48	Probe	35299	mRpS18B	mitochondrial ribosomal protein S18B	0.314201	12.081	4.22646	0.00031025	0.00989285	-0.0672507	48h
19	88	0	CUST_10966_PI428323385	CG15822	SAL_DOWN 48	Probe	38273	CG15822	CG15822 gene product from transcript CG15822-RD	0.314717	6.85794	3.72489	0.00108628	0.023567	-1.28677	48h
78	76	0	CUST_25790_PI428323385	CG42262	SAL_DOWN 48	Probe	50410	CG42262	CG42262 gene product from transcript CG42262-RA	0.315278	4.47119	3.78623	0.00093285	0.0211576	-1.13928	48h
36	111	0	CUST_29816_PI428323385	CG4451	SAL_DOWN 48	Probe	42380	Hs6st	Heparan sulfate 6-O-sulfotransferase	0.316001	7.325	3.26684	0.00333731	0.0497131	-2.3662	48h
81	77	0	CUST_27892_PI428323385	CG4303	SAL_DOWN 48	Probe	32268	Bap60	Brahma associated protein 60kD	0.316561	12.4415	3.44646	0.00215672	0.0370304	-1.94813	48h
22	105	0	CUST_35730_PI428323385	CG7137	SAL_DOWN 24	Probe	37204	CG7137	CG7137 gene product from transcript CG7137-RA	0.316875	11.3663	3.78393	0.000938199	0.0377301	-0.938155	24h
98	55	0	CUST_37299_PI428323385	CG7893	SAL_DOWN 48	Probe	32920	vav	CG7893 gene product from transcript CG7893-RB	0.318084	7.30823	3.40033	0.00241383	0.0402648	-2.05622	48h
297	78	0	CUST_11779_PI428323385	CG17002	SAL_DOWN 48	Probe	35610	CG17002	CG17002 gene product from transcript CG17002-RB	0.318323	10.9948	3.9966	0.00055205	0.0150707	-0.629574	48h
11	36	0	CUST_41414_PI428323385	CG9669	SAL_DOWN 48	Probe	39882	CG9669	CG9669 gene product from transcript CG9669-RB	0.318887	13.8439	3.29359	0.00312833	0.0476949	-2.30444	48h
230	52	0	CUST_15567_PI428323385	CG2261	SAL_DOWN 48	Probe	43734	CstF-50	CG2261 gene product from transcript CG2261-RA	0.319024	11.2188	3.39944	0.00241909	0.0403367	-2.05831	48h
90	87	0	CUST_1754_PI428323385	CG10738	SAL_DOWN 48	Probe	39516	CG10738	CG10738 gene product from transcript CG10738-RD	0.319889	6.34683	4.50427	0.00015431	0.00604986	0.617112	48h
62	102	0	CUST_27594_PI428323385	CG42771	SAL_DOWN 48	Probe	10178885	pre-mod(mdg4)-Y	CG42771 gene product from transcript CG42771-RA	0.319921	9.86759	4.40581	0.00019767	0.0072136	0.374136	48h
106	109	0	CUST_30090_PI428323385	CG4603	SAL_DOWN 48	Probe	38603	CG4603	CG4603 gene product from transcript CG4603-RA	0.319997	12.1578	3.70642	0.00113716	0.0243266	-1.33107	48h
295	41	0	CUST_26202_PI428323385	CG42336	SAL_DOWN 48	Probe	36205	CG42336	CG42336 gene product from transcript CG42336-RB	0.32038	13.0759	3.79708	0.00090803	0.0209062	-1.11314	48h
132	6	0	CUST_25520_PI428323385	CG4168	SAL_DOWN 48	Probe	34889	CG4168	CG4168 gene product from transcript CG4168-RB	0.321009	4.51174	3.63484	0.00135744	0.027395	-1.50222	48h
170	3	0	CUST_26978_PI428323385	CG42618	SAL_DOWN 48	Probe	5740372	CG42618	CG42618 gene product from transcript CG42618-RB	0.32206	4.26847	3.57178	0.00158581	0.0304641	-1.65225	48h
36	37	0	CUST_18574_PI428323385	CG31692	SAL_DOWN 24/48	Probe	35265	fbp	fructose-1,6-bisphosphatase	0.32231	11.9819	4.24348	0.000297266	0.016546	0.168489	24h	48h
117	136	0	CUST_7772_PI428323385	CG14028	SAL_DOWN 48	Probe	46040	cype	cyclope	0.322378	14.0976	3.57609	0.00156909	0.0302404	-1.64203	48h
172	126	0	CUST_37423_PI428323385	CG7943	SAL_DOWN 24/48	Probe	43574	CG7943	CG7943 gene product from transcript CG7943-RB	0.323146	9.31347	3.68715	0.00119274	0.044022	-1.16805	24h	48h
128	154	0	CUST_10813_PI428323385	CG15706	SAL_DOWN 48	Probe	36799	CG15706	CG15706 gene product from transcript CG15706-RA	0.323719	10.0089	3.32537	0.00289649	0.0454412	-2.23082	48h
99	114	0	CUST_40315_PI428323385	CG9181	SAL_DOWN 48	Probe	38160	Ptp61F	Protein tyrosine phosphatase 61F	0.324072	10.5938	4.00531	0.00054015	0.0148275	-0.608356	48h
11	100	0	CUST_36416_PI428323385	CG7447	SAL_DOWN 24/48	Probe	38540	slow	slowdown	0.325535	10.0836	4.45469	0.000174804	0.0113451	0.682317	24h	48h
187	125	0	CUST_39972_PI428323385	CG9027	SAL_DOWN 24/48	Probe	36232	CG9027	CG9027 gene product from transcript CG9027-RD	0.325752	12.9233	4.56258	0.000133262	0.0092616	0.945392	24h	48h
252	54	0	CUST_2044_PI428323385	CG10882	SAL_DOWN 24/48	Probe	33409	gho	ghost	0.325961	9.36185	3.76315	0.000987902	0.0390099	-0.987636	24h	48h
274	103	0	CUST_24014_PI428323385	CG3560	SAL_DOWN 48	Probe	32586	CG3560	CG3560 gene product from transcript CG3560-RA	0.326027	13.8323	3.56459	0.00161416	0.0308261	-1.66932	48h
6	63	0	CUST_15690_PI428323385	CG2467	SAL_DOWN 48	Probe	32154	pot	papillote	0.326101	9.47068	3.61821	0.00141434	0.0280645	-1.54186	48h
85	85	0	CUST_2247_PI428323385	CG1098	SAL_DOWN 48	Probe	40710	Madm	MLF1-adaptor molecule	0.326485	9.10787	3.48774	0.00194944	0.0346854	-1.85102	48h
36	134	0	CUST_25793_PI428323385	CG42264	SAL_DOWN 48	Probe	31504	CG42264	CG42264 gene product from transcript CG42264-RB	0.326557	4.53851	3.78435	0.00093722	0.0212315	-1.14382	48h
300	65	0	CUST_3472_PI428323385	CG11537	SAL_DOWN 24	Probe	38373	CG11537	CG11537 gene product from transcript CG11537-RB	0.329029	7.87776	3.70205	0.00114955	0.0430685	-1.13276	24h
231	127	0	CUST_2550_PI428323385	CG11121	SAL_DOWN 48	Probe	35662	so	sine oculis	0.329897	6.01351	4.22194	0.0003138	0.00997571	-0.0783577	48h
83	152	0	CUST_20331_PI428323385	CG3254	SAL_DOWN 24	Probe	33556	pgant2	polypeptide GalNAc transferase 2	0.330623	5.22536	3.72643	0.00108215	0.0416908	-1.07492	24h
42	147	0	CUST_13968_PI428323385	CG18250	SAL_DOWN 48	Probe	36773	Dg	Dystroglycan	0.330959	5.88015	3.78062	0.00094594	0.0213627	-1.15279	48h
31	11	0	CUST_6814_PI428323385	CG13465	SAL_DOWN 24	Probe	50282	CG13465	CG13465 gene product from transcript CG13465-RA	0.332585	4.73473	3.86071	0.00077502	0.0328263	-0.754819	24h
56	138	0	CUST_28733_PI428323385	CG43373	SAL_DOWN 48	Probe	39835	CG43373	CG43373 gene product from transcript CG43373-RB	0.3327	4.96302	3.46488	0.0020617	0.0359548	-1.90484	48h
113	61	0	CUST_16238_PI428323385	CG2957	SAL_DOWN 48	Probe	40932	mRpS9	mitochondrial ribosomal protein S9	0.333044	10.864	4.32358	0.00024307	0.00833098	0.171544	48h
373	66	0	CUST_3501_PI428323385	CG11563	SAL_DOWN 24	Probe	43735	CG11563	CG11563 gene product from transcript CG11563-RA	0.333105	12.4237	4.20826	0.000324764	0.017816	0.0830125	24h
2	140	0	CUST_23498_PI428323385	CG34392	SAL_DOWN 48	Probe	35588	Epac	CG34392 gene product from transcript CG34392-RC	0.333456	5.70054	3.49706	0.00190543	0.0342207	-1.82906	48h
113	153	0	CUST_16252_PI428323385	CG2969	SAL_DOWN 48	Probe	33636	Atet	ABC transporter expressed in trachea	0.333499	7.44868	3.27648	0.00326043	0.0489472	-2.34395	48h
168	50	0	CUST_38119_PI428323385	CG8207	SAL_DOWN 48	Probe	36730	CG8207	CG8207 gene product from transcript CG8207-RA	0.333855	9.06575	3.36612	0.00262353	0.0425418	-2.13607	48h
236	35	0	CUST_26262_PI428323385	CG42342	SAL_DOWN 48	Probe	7354466	CG42342	CG42342 gene product from transcript CG42342-RI	0.334264	8.77055	3.38978	0.00247666	0.0409728	-2.08086	48h
215	140	0	CUST_22946_PI428323385	CG34181	SAL_DOWN 48	Probe	5740634	CG34181	CG34181 gene product from transcript CG34181-RA	0.335127	4.54454	3.59997	0.00147943	0.0290285	-1.58528	48h
227	18	0	CUST_37004_PI428323385	CG7748	SAL_DOWN 24/48	Probe	43005	OstStt3	Oligosaccharyl transferase 3	0.335223	14.5032	3.69311	0.00117528	0.043661	-1.15394	24h	48h
253	62	0	CUST_30645_PI428323385	CG4849	SAL_DOWN 24/48	Probe	43358	CG4849	CG4849 gene product from transcript CG4849-RA	0.335756	12.1925	3.82301	0.000851299	0.0350028	-0.844929	24h	48h
190	147	0	CUST_17121_PI428323385	CG30464	SAL_DOWN 24	Probe	36716	Ir52d	Ionotropic receptor 52d	0.336854	4.35808	3.61516	0.00142501	0.0496753	-1.33812	24h
43	110	0	CUST_1782_PI428323385	CG10753	SAL_DOWN 48	Probe	44668	SmD1	Small ribonucleoprotein particle protein SmD1	0.339226	10.6579	3.56575	0.00160953	0.0307934	-1.66655	48h
90	139	0	CUST_26810_PI428323385	CG42572	SAL_DOWN 24/48	Probe	36272	MCPH1	Microcephalin	0.339521	7.71253	3.99777	0.000550423	0.0259153	-0.425786	24h	48h
278	49	0	CUST_8535_PI428323385	CG14411	SAL_DOWN 48	Probe	32408	CG14411	CG14411 gene product from transcript CG14411-RA	0.340231	10.3647	3.93369	0.00064603	0.0166876	-0.782557	48h
289	83	0	CUST_14306_PI428323385	CG18466	SAL_DOWN 24/48	Probe	47895	Nmdmc	NAD-dependent methylenetetrahydrofolate dehydrogenase	0.340382	11.6278	3.68231	0.00120712	0.0443585	-1.17952	24h	48h
95	127	0	CUST_26497_PI428323385	CG42455	SAL_DOWN 48	Probe	8673988	CG42455	CG42455 gene product from transcript CG42455-RC	0.341112	10.249	3.54561	0.00169127	0.0317809	-1.71429	48h
128	62	0	CUST_41548_PI428323385	CG9739	SAL_DOWN 48	Probe	40090	fz2	frizzled 2	0.34171	7.49008	3.27381	0.00328159	0.0491086	-2.35013	48h
22	61	0	CUST_25697_PI428323385	CG42250	SAL_DOWN 48	Probe	42632	lqfR	liquid facets-Related	0.341765	9.1021	4.60453	0.00011992	0.00501383	0.864803	48h
54	51	0	CUST_1087_PI428323385	CG10498	SAL_DOWN 48	Probe	42453	cdc2c	CG10498 gene product from transcript CG10498-RC	0.341896	10.2241	3.9068	0.00069088	0.017339	-0.847814	48h
355	77	0	CUST_24798_PI428323385	CG3944	SAL_DOWN 24/48	Probe	44207	ND23	NADH:ubiquinone reductase 23kD subunit precursor	0.343404	10.3481	3.87247	0.000752646	0.032202	-0.726687	24h	48h
106	32	0	CUST_7199_PI428323385	CG13695	SAL_DOWN 24/48	Probe	50263	gk	geko	0.343541	8.46888	3.88299	0.000733154	0.031657	-0.701482	24h	48h
37	113	0	CUST_7230_PI428323385	CG1371	SAL_DOWN 24/48	Probe	36053	CG1371	CG1371 gene product from transcript CG1371-RA	0.345147	9.76814	4.26543	0.000281316	0.0159607	0.221794	24h	48h
230	120	0	CUST_38486_PI428323385	CG8363	SAL_DOWN 48	Probe	40167	Papss	PAPS synthetase	0.346396	10.1997	3.78075	0.00094563	0.0213627	-1.15247	48h
164	153	0	CUST_17618_PI428323385	CG31120	SAL_DOWN 48	Probe	42979	CG31120	CG31120 gene product from transcript CG31120-RB	0.347354	10.4526	3.55562	0.00165016	0.0312457	-1.69058	48h
31	71	0	CUST_3635_PI428323385	CG11654	SAL_DOWN 48	Probe	32471	Ahcy13	Adenosylhomocysteinase at 13	0.348614	13.7741	4.58902	0.00012469	0.00515698	0.826474	48h
301	138	0	CUST_9561_PI428323385	CG14985	SAL_DOWN 24	Probe	38470	CG14985	CG14985 gene product from transcript CG14985-RB	0.348949	10.4589	3.6336	0.00136161	0.048108	-1.29465	24h
85	37	0	CUST_9525_PI428323385	CG14966	SAL_DOWN 48	Probe	38390	CG14966	CG14966 gene product from transcript CG14966-RA	0.349834	10.808	3.50883	0.00185118	0.0337165	-1.80127	48h
86	54	0	CUST_17406_PI428323385	CG31038	SAL_DOWN 48	Probe	43535	CG31038	CG31038 gene product from transcript CG31038-RA	0.350421	7.10657	3.96798	0.000593	0.0157871	-0.69923	48h
250	69	0	CUST_28481_PI428323385	CG4326	SAL_DOWN 24/48	Probe	37872	mRpS17	mitochondrial ribosomal protein S17	0.350438	10.0527	3.65155	0.00130254	0.0468476	-1.25226	24h	48h
143	123	0	CUST_22747_PI428323385	CG34106	SAL_DOWN 48	Probe	4379891	CG34106	CG34106 gene product from transcript CG34106-RA	0.350454	4.67538	3.29083	0.00314925	0.0479445	-2.31081	48h
346	101	0	CUST_886_PI428323385	CG10384	SAL_DOWN 48	Probe	37567	CG10384	CG10384 gene product from transcript CG10384-RB	0.350774	5.41674	3.58863	0.00152135	0.0295592	-1.61223	48h
156	115	0	CUST_14606_PI428323385	CG18731	SAL_DOWN 24/48	Probe	59246	CG18731	CG18731 gene product from transcript CG18731-RA	0.351339	12.0303	4.58487	0.000125996	0.00882938	0.999783	24h	48h
318	111	0	CUST_30046_PI428323385	CG4584	SAL_DOWN 48	Probe	34529	dUTPase	Deoxyuridine triphosphatase	0.353321	10.9405	3.47753	0.00199884	0.0352521	-1.87508	48h
15	44	0	CUST_35365_PI428323385	CG7001	SAL_DOWN 48	Probe	45970	Pk17E	Protein kinase-like 17E	0.353954	8.25803	3.3183	0.00294653	0.0457835	-2.24721	48h
65	153	0	CUST_33676_PI428323385	CG6232	SAL_DOWN 24	Probe	34435	CG6232	CG6232 gene product from transcript CG6232-RB	0.354085	5.2205	3.97086	0.000588735	0.0272329	-0.490552	24h
192	135	0	CUST_28789_PI428323385	CG43395	SAL_DOWN 24	Probe	32468	cngl	CNG channel-like	0.354095	4.66277	4.19938	0.000332083	0.0181467	0.0614858	24h
115	147	0	CUST_28452_PI428323385	CG43244	SAL_DOWN 24	Probe	12798420	CG43244	CG43244 gene product from transcript CG43244-RA	0.354426	4.39255	3.99789	0.00055026	0.0259153	-0.425502	24h
36	102	0	CUST_14322_PI428323385	CG18471	SAL_DOWN 24	Probe	36862	gprs	CG18471 gene product from transcript CG18471-RA	0.355025	4.54212	3.72544	0.0010848	0.0416995	-1.07726	24h
43	55	0	CUST_23153_PI428323385	CG34283	SAL_DOWN 48	Probe	5740817	CG34283	CG34283 gene product from transcript CG34283-RA	0.355074	4.79465	3.43384	0.00222429	0.0377602	-1.97775	48h
94	52	0	CUST_5807_PI428323385	CG12895	SAL_DOWN 24/48	Probe	36103	CG12895	CG12895 gene product from transcript CG12895-RA	0.355467	10.6022	3.66825	0.00124987	0.0456117	-1.2128	24h	48h
33	71	0	CUST_41603_PI428323385	CG9761	SAL_DOWN 24/48	Probe	40588	Nep2	Neprilysin 2	0.355581	12.0777	4.76262	8.06055e-05	0.00637978	1.43353	24h	48h
331	98	0	CUST_3388_PI428323385	CG11500	SAL_DOWN 48	Probe	50096	Spase12	Spase 12-subunit	0.355889	13.2337	4.80999	7.16e-05	0.00339619	1.37279	48h
220	29	0	CUST_38236_PI428323385	CG8253	SAL_DOWN 24/48	Probe	36743	tun	tungus	0.355952	9.01535	3.92365	0.000662429	0.0294781	-0.60399	24h	48h
166	24	0	CUST_9051_PI428323385	CG14694	SAL_DOWN 24/48	Probe	41307	CG14694	CG14694 gene product from transcript CG14694-RA	0.356001	4.64031	3.9566	0.000610095	0.0278544	-0.524841	24h	48h
70	57	0	CUST_21506_PI428323385	CG33230	SAL_DOWN 24	Probe	2768998	CG33230	CG33230 gene product from transcript CG33230-RA	0.356724	9.45803	4.07557	0.000453016	0.0226298	-0.238163	24h
335	23	0	CUST_34354_PI428323385	CG6574	SAL_DOWN 48	Probe	41308	CG6574	CG6574 gene product from transcript CG6574-RA	0.360006	8.97402	3.41661	0.00231983	0.0389433	-2.01812	48h
228	5	0	CUST_23110_PI428323385	CG34261	SAL_DOWN 24/48	Probe	5740205	CG34261	CG34261 gene product from transcript CG34261-RB	0.360365	9.23691	4.74775	8.36722e-05	0.00653817	1.39725	24h	48h
146	137	0	CUST_14464_PI428323385	CG18584	SAL_DOWN 48	Probe	35594	koi	klaroid	0.362774	6.36726	3.4887	0.00194488	0.0346282	-1.84877	48h
144	28	0	CUST_5228_PI428323385	CG1250	SAL_DOWN 48	Probe	40694	sec23	CG1250 gene product from transcript CG1250-RA	0.362817	12.3208	4.36101	0.00022124	0.00781438	0.263717	48h
88	10	0	CUST_17076_PI428323385	CG30448	SAL_DOWN 24	Probe	246667	Obp56i	Odorant-binding protein 56i	0.363264	5.11214	4.58725	0.000125247	0.00879143	1.00558	24h
120	46	0	CUST_5908_PI428323385	CG12954	SAL_DOWN 48	Probe	36688	mRpL41	mitochondrial ribosomal protein L41	0.364439	12.0314	3.43324	0.00222754	0.0377849	-1.97915	48h
102	62	0	CUST_30481_PI428323385	CG4780	SAL_DOWN 48	Probe	38614	membrin	CG4780 gene product from transcript CG4780-RA	0.365113	12.2976	3.2657	0.00334646	0.0497994	-2.36882	48h
165	130	0	CUST_14291_PI428323385	CG18446	SAL_DOWN 24/48	Probe	36023	CG18446	CG18446 gene product from transcript CG18446-RA	0.365462	4.85137	3.79145	0.000920821	0.0372443	-0.920229	24h	48h
318	44	0	CUST_10204_PI428323385	CG15304	SAL_DOWN 24/48	Probe	50417	Neb-cGP	CG15304 gene product from transcript CG15304-RA	0.366102	13.5138	3.7749	0.000959493	0.0384104	-0.95967	24h	48h
100	95	0	CUST_377_PI428323385	CG10165	SAL_DOWN 24	Probe	35242	CG10165	CG10165 gene product from transcript CG10165-RC	0.366322	8.8947	4.85476	6.39649e-05	0.00530142	1.65831	24h
63	68	0	CUST_24147_PI428323385	CG3629	SAL_DOWN 48	Probe	37973	Dll	Distal-less	0.367024	10.9429	3.38897	0.00248159	0.0410382	-2.08277	48h
268	92	0	CUST_33163_PI428323385	CG6028	SAL_DOWN 48	Probe	42589	CG6028	CG6028 gene product from transcript CG6028-RA	0.36707	12.8276	3.65664	0.00128627	0.0263923	-1.4502	48h
241	24	0	CUST_14567_PI428323385	CG18661	SAL_DOWN 24/48	Probe	50438	CG18661	CG18661 gene product from transcript CG18661-RA	0.367112	10.1917	3.69678	0.00116464	0.0434793	-1.14524	24h	48h
170	25	0	CUST_7910_PI428323385	CG1410	SAL_DOWN 48	Probe	3771960	waw	waclaw	0.367976	5.29115	3.57802	0.00156165	0.0301786	-1.63744	48h
214	112	0	CUST_37034_PI428323385	CG7762	SAL_DOWN 48	Probe	40174	Rpn1	CG7762 gene product from transcript CG7762-RA	0.36811	12.1723	4.73562	8.63e-05	0.00392349	1.18889	48h
357	16	0	CUST_8665_PI428323385	CG14482	SAL_DOWN 48	Probe	36991	CG14482	CG14482 gene product from transcript CG14482-RA	0.368222	13.7229	3.2993	0.00308535	0.0471588	-2.29122	48h
151	117	0	CUST_41857_PI428323385	CG9884	SAL_DOWN 48	Probe	33435	oaf	out at first	0.368783	7.78248	3.28611	0.00318544	0.0481845	-2.32173	48h
92	50	0	CUST_32068_PI428323385	CG5519	SAL_DOWN 24/48	Probe	37123	Prp19	CG5519 gene product from transcript CG5519-RA	0.36998	12.735	5.17427	2.87686e-05	0.00289472	2.43606	24h	48h
2	71	0	CUST_22237_PI428323385	CG33722	SAL_DOWN 48	Probe	3772658	CG33722	CG33722 gene product from transcript CG33722-RC	0.370464	10.8403	3.37441	0.00257113	0.0419975	-2.11674	48h
224	44	0	CUST_35108_PI428323385	CG6898	SAL_DOWN 24/48	Probe	41975	Zip3	Zinc/iron regulated transporter-related protein 3	0.371532	8.78716	4.10268	0.00042326	0.0216432	-0.172654	24h	48h
48	64	0	CUST_1058_PI428323385	CG10489	SAL_DOWN 48	Probe	38661	Pole2	CG10489 gene product from transcript CG10489-RA	0.371942	9.9244	3.49462	0.00191686	0.0343229	-1.83481	48h
12	153	0	CUST_34751_PI428323385	CG6745	SAL_DOWN 48	Probe	38969	CG6745	CG6745 gene product from transcript CG6745-RA	0.373981	8.39242	3.99086	0.00056003	0.0152043	-0.643548	48h
85	129	0	CUST_5863_PI428323385	CG12929	SAL_DOWN 48	Probe	35987	CG12929	CG12929 gene product from transcript CG12929-RA	0.374137	10.9597	3.28827	0.00316884	0.0481038	-2.31673	48h
169	49	0	CUST_40259_PI428323385	CG9151	SAL_DOWN 48	Probe	47080	acj6	abnormal chemosensory jump 6	0.374747	4.77594	3.32617	0.00289084	0.0453863	-2.22895	48h
11	6	0	CUST_31052_PI428323385	CG5018	SAL_DOWN 24	Probe	39774	l(3)72Dn	lethal (3) 72Dn	0.374843	9.88159	4.23491	0.000303736	0.0168598	0.147683	24h
50	48	0	CUST_40868_PI428323385	CG9427	SAL_DOWN 24/48	Probe	41164	CG9427	CG9427 gene product from transcript CG9427-RA	0.375154	12.7224	3.93134	0.000649838	0.0290947	-0.585538	24h	48h
231	140	0	CUST_37305_PI428323385	CG7896	SAL_DOWN 48	Probe	43552	CG7896	CG7896 gene product from transcript CG7896-RA	0.375757	9.81564	3.63358	0.00136166	0.0274585	-1.50522	48h
180	119	0	CUST_3210_PI428323385	CG11409	SAL_DOWN 24	Probe	31078	CG11409	CG11409 gene product from transcript CG11409-RB	0.375826	8.417	3.91737	0.000672898	0.0296698	-0.619065	24h
8	74	0	CUST_10903_PI428323385	CG1577	SAL_DOWN 48	Probe	35711	mRpL52	mitochondrial ribosomal protein L52	0.376481	12.8809	3.50821	0.00185401	0.0337176	-1.80274	48h
383	49	0	CUST_36535_PI428323385	CG7510	SAL_DOWN 24	Probe	39965	CG7510	CG7510 gene product from transcript CG7510-RA	0.376866	8.22384	3.65989	0.00127596	0.0462833	-1.23255	24h
290	67	0	CUST_21215_PI428323385	CG33130	SAL_DOWN 48	Probe	36978	Patronin	CG33130 gene product from transcript CG33130-RD	0.377537	6.74598	4.74616	8.4e-05	0.00385631	1.21496	48h
304	96	0	CUST_27075_PI428323385	CG42663	SAL_DOWN 24/48	Probe	36403	CG42663	CG42663 gene product from transcript CG42663-RB	0.377889	5.99825	4.17028	0.000357244	0.0192474	-0.00903585	24h	48h
223	129	0	CUST_25717_PI428323385	CG42253	SAL_DOWN 48	Probe	34005	Ndae1	Na[+]-driven anion exchanger 1	0.379002	4.6878	3.96548	0.0005967	0.0158218	-0.705294	48h
190	41	0	CUST_5656_PI428323385	CG12792	SAL_DOWN 24/48	Probe	46662	l(2)09851	lethal (2) 09851	0.379069	11.6971	5.04056	4.01672e-05	0.0037406	2.11102	24h	48h
79	75	0	CUST_15065_PI428323385	CG2021	SAL_DOWN 48	Probe	38229	CG2021	CG2021 gene product from transcript CG2021-RA	0.379095	12.7317	4.20121	0.00033056	0.0103528	-0.129247	48h
95	49	0	CUST_9155_PI428323385	CG14757	SAL_DOWN 24/48	Probe	35797	CG14757	CG14757 gene product from transcript CG14757-RA	0.379953	6.96826	4.58404	0.00012626	0.00883317	0.997756	24h	48h
317	88	0	CUST_33885_PI428323385	CG6342	SAL_DOWN 24/48	Probe	41269	Irp-1B	Iron regulatory protein 1B	0.380789	12.4963	4.59558	0.000122649	0.00865229	1.02591	24h	48h
15	129	0	CUST_137_PI428323385	CG10073	SAL_DOWN 24	Probe	37225	CG10073	CG10073 gene product from transcript CG10073-RB	0.383336	4.96323	4.26084	0.000284579	0.0160242	0.210647	24h
110	118	0	CUST_39083_PI428323385	CG8611	SAL_DOWN 48	Probe	32725	CG8611	CG8611 gene product from transcript CG8611-RA	0.383368	9.47087	3.69275	0.00117633	0.0248853	-1.36383	48h
98	115	0	CUST_32538_PI428323385	CG5731	SAL_DOWN 24	Probe	34355	CG5731	CG5731 gene product from transcript CG5731-RA	0.383639	10.1039	3.73341	0.00106356	0.0411627	-1.05833	24h
133	102	0	CUST_33570_PI428323385	CG6199	SAL_DOWN 24	Probe	39265	Plod	procollagen lysyl hydroxylase	0.384301	8.2695	3.89713	0.000707756	0.0307491	-0.667606	24h
150	122	0	CUST_19057_PI428323385	CG31957	SAL_DOWN 48	Probe	319046	CG31957	CG31957 gene product from transcript CG31957-RA	0.385198	10.3055	3.66567	0.00125785	0.0260096	-1.42861	48h
63	116	0	CUST_34447_PI428323385	CG6612	SAL_DOWN 24	Probe	41318	Adk3	Adenylate kinase-3	0.385575	10.5245	4.95151	5.01927e-05	0.00441131	1.89416	24h
92	1	0	CUST_20889_PI428323385	CG32822	SAL_DOWN 24/48	Probe	318230	CG32822	CG32822 gene product from transcript CG32822-RA	0.387034	5.39015	4.17051	0.000357043	0.0192474	-0.00849353	24h	48h
127	32	0	CUST_9566_PI428323385	CG14987	SAL_DOWN 48	Probe	3772638	Gr64d	Gustatory receptor 64d	0.387282	5.29408	3.91426	0.00067814	0.0171717	-0.829728	48h
151	10	0	CUST_21636_PI428323385	CG3329	SAL_DOWN 48	Probe	39628	Prosbeta2	Proteasome beta2 subunit	0.38772	10.6048	4.02188	0.0005182	0.0143821	-0.567948	48h
170	116	0	CUST_25976_PI428323385	CG42308	SAL_DOWN 24/48	Probe	7354414	CG42308	CG42308 gene product from transcript CG42308-RA	0.389	11.4752	4.11893	0.000406361	0.0210444	-0.133356	24h	48h
99	133	0	CUST_26410_PI428323385	CG42388	SAL_DOWN 48	Probe	8673992	CG42388	CG42388 gene product from transcript CG42388-RC	0.389903	6.47027	4.33589	0.00023566	0.00817243	0.201849	48h
114	164	0	CUST_31480_PI428323385	CG5224	SAL_DOWN 48	Probe	37128	CG5224	CG5224 gene product from transcript CG5224-RA	0.390675	14.0653	3.38691	0.00249406	0.0411959	-2.08757	48h
48	9	0	CUST_28979_PI428323385	CG43630	SAL_DOWN 48	Probe	12797893	CG43630	CG43630 gene product from transcript CG43630-RA	0.390784	6.01024	3.53326	0.00174342	0.0324897	-1.74354	48h
46	131	0	CUST_8281_PI428323385	CG14283	SAL_DOWN 48	Probe	42290	mRpL55	mitochondrial ribosomal protein L55	0.391059	12.063	4.18887	0.00034096	0.0106231	-0.159503	48h
108	26	0	CUST_18269_PI428323385	CG31523	SAL_DOWN 48	Probe	326148	CG31523	CG31523 gene product from transcript CG31523-RC	0.39111	8.60691	3.72828	0.00107719	0.0234382	-1.27864	48h
95	154	0	CUST_31593_PI428323385	CG5282	SAL_DOWN 48	Probe	40256	CG5282	CG5282 gene product from transcript CG5282-RA	0.391214	5.30791	3.32961	0.00286681	0.0451141	-2.22097	48h
121	130	0	CUST_14618_PI428323385	CG18740	SAL_DOWN 48	Probe	41942	mor	moira	0.391295	9.38537	4.95929	4.92e-05	0.00257316	1.74182	48h
98	140	0	CUST_40294_PI428323385	CG9165	SAL_DOWN 48	Probe	46140	l(3)02640	lethal (3) 02640	0.391564	7.53795	3.55346	0.00165896	0.0313553	-1.69571	48h
303	42	0	CUST_1868_PI428323385	CG10805	SAL_DOWN 24	Probe	33960	l(2)k09022	lethal (2) k09022	0.391854	10.5399	4.44886	0.000177383	0.0114487	0.668125	24h
309	50	0	CUST_13071_PI428323385	CG17759	SAL_DOWN 48	Probe	36384	Galpha49B	G protein alpha49B	0.39193	8.63544	3.34682	0.00274954	0.0439696	-2.18099	48h
159	122	0	CUST_3774_PI428323385	CG11738	SAL_DOWN 24	Probe	33033	l(1)G0004	lethal (1) G0004	0.392208	10.7165	4.13345	0.000391828	0.0205465	-0.0982193	24h
379	101	0	CUST_10627_PI428323385	CG15579	SAL_DOWN 24	Probe	50380	CG15579	CG15579 gene product from transcript CG15579-RA	0.393371	6.71685	3.77104	0.00096872	0.0385532	-0.968843	24h
12	39	0	CUST_39048_PI428323385	CG8596	SAL_DOWN 24/48	Probe	38813	CG8596	CG8596 gene product from transcript CG8596-RA	0.393508	10.8682	4.34742	0.00022893	0.0138362	0.421103	24h	48h
1	11	0	CUST_32859_PI428323385	CG5883	SAL_DOWN 48	Probe	39352	CG5883	CG5883 gene product from transcript CG5883-RA	0.394569	4.91235	3.49175	0.00193037	0.0344479	-1.84157	48h
264	137	0	CUST_32758_PI428323385	CG5836	SAL_DOWN 48	Probe	43912	SF1	Splicing factor 1	0.394764	8.76301	3.41713	0.00231693	0.0389376	-2.01692	48h
194	11	0	CUST_41736_PI428323385	CG9813	SAL_DOWN 48	Probe	41644	CG9813	CG9813 gene product from transcript CG9813-RC	0.395264	4.29521	3.566	0.00160854	0.0307884	-1.66596	48h
30	49	0	CUST_3988_PI428323385	CG11865	SAL_DOWN 48	Probe	34917	CG11865	CG11865 gene product from transcript CG11865-RA	0.395314	4.39749	3.37018	0.00259771	0.0422283	-2.12659	48h
322	76	0	CUST_10738_PI428323385	CG15641	SAL_DOWN 48	Probe	32477	CG15641	CG15641 gene product from transcript CG15641-RA	0.3955	5.54102	3.30482	0.00304436	0.0467696	-2.27844	48h
226	25	0	CUST_16158_PI428323385	CG2913	SAL_DOWN 24/48	Probe	31340	yin	CG2913 gene product from transcript CG2913-RA	0.395541	6.60828	3.63846	0.00134537	0.0477743	-1.28318	24h	48h
51	103	0	CUST_39721_PI428323385	CG8912	SAL_DOWN 48	Probe	36889	Psi	P-element somatic inhibitor	0.395704	8.14428	3.95307	0.0006155	0.016178	-0.735479	48h
358	136	0	CUST_25195_PI428323385	CG4058	SAL_DOWN 48	Probe	42449	Nep4	Neprilysin 4	0.397897	4.55381	3.57395	0.00157736	0.0303156	-1.6471	48h
118	113	0	CUST_5789_PI428323385	CG12878	SAL_DOWN 48	Probe	43331	btz	barentsz	0.39809	9.78754	3.94674	0.00062531	0.0162936	-0.750858	48h
196	60	0	CUST_7429_PI428323385	CG1385	SAL_DOWN 48	Probe	36047	Def	Defensin	0.398656	6.47855	3.43772	0.0022033	0.0375246	-1.96865	48h
338	120	0	CUST_8201_PI428323385	CG14235	SAL_DOWN 48	Probe	32989	CG14235	CG14235 gene product from transcript CG14235-RA	0.399458	11.194	4.07294	0.00045601	0.0131044	-0.443333	48h
275	133	0	CUST_8055_PI428323385	CG1417	SAL_DOWN 48	Probe	33117	slgA	sluggish A	0.39987	10.002	4.21768	0.00031717	0.0100375	-0.0888098	48h
16	106	0	CUST_25524_PI428323385	CG4170	SAL_DOWN 48	Probe	34885	vig	vasa intronic gene	0.400911	10.7611	4.05877	0.00047249	0.0134861	-0.477954	48h
186	91	0	CUST_34877_PI428323385	CG6793	SAL_DOWN 48	Probe	39369	CG6793	CG6793 gene product from transcript CG6793-RA	0.401753	5.38168	3.90102	0.00070091	0.0175274	-0.861828	48h
157	158	0	CUST_3106_PI428323385	CG11369	SAL_DOWN 48	Probe	31675	CG11369	CG11369 gene product from transcript CG11369-RA	0.401845	4.37915	3.64098	0.001337	0.027117	-1.48757	48h
39	148	0	CUST_13823_PI428323385	CG18131	SAL_DOWN 24	Probe	33331	CG18131	CG18131 gene product from transcript CG18131-RF	0.404037	5.00193	4.03177	0.000505537	0.0243733	-0.343869	24h
308	54	0	CUST_5511_PI428323385	CG12708	SAL_DOWN 48	Probe	32502	CG12708	CG12708 gene product from transcript CG12708-RA	0.40447	10.3454	3.73331	0.00106385	0.0232656	-1.26657	48h
168	127	0	CUST_41687_PI428323385	CG9790	SAL_DOWN 48	Probe	41034	Cks85A	Cyclin-dependent kinase subunit 85A	0.405055	8.83528	3.63803	0.0013468	0.0272238	-1.49462	48h
280	68	0	CUST_936_PI428323385	CG10418	SAL_DOWN 48	Probe	39408	CG10418	CG10418 gene product from transcript CG10418-RA	0.405468	12.4032	3.81412	0.00087035	0.0203304	-1.07204	48h
12	50	0	CUST_1066_PI428323385	CG10492	SAL_DOWN 48	Probe	35177	CG10492	CG10492 gene product from transcript CG10492-RA	0.405968	6.01099	4.52439	0.0001467	0.00580782	0.666789	48h
43	55	0	CUST_23153_PI428323385	CG34283	SAL_DOWN 24	Probe	5740817	CG34283	CG34283 gene product from transcript CG34283-RA	0.40651	4.79465	3.93127	0.000649944	0.0290947	-0.585695	24h
178	3	0	CUST_17116_PI428323385	CG30463	SAL_DOWN 48	Probe	246627	CG30463	CG30463 gene product from transcript CG30463-RB	0.406813	7.01287	3.3503	0.00272636	0.0437317	-2.17289	48h
157	141	0	CUST_4845_PI428323385	CG12269	SAL_DOWN 48	Probe	42271	CG12269	CG12269 gene product from transcript CG12269-RA	0.407313	6.18277	3.66572	0.00125769	0.0260096	-1.42848	48h
307	99	0	CUST_31979_PI428323385	CG5488	SAL_DOWN 48	Probe	32723	B-H2	BarH2	0.408575	6.23115	3.57548	0.00157144	0.0302569	-1.64347	48h
349	73	0	CUST_30273_PI428323385	CG4683	SAL_DOWN 48	Probe	41321	CG4683	CG4683 gene product from transcript CG4683-RA	0.408658	4.72661	3.51501	0.00182333	0.0334537	-1.78668	48h
246	162	0	CUST_37419_PI428323385	CG7941	SAL_DOWN 48	Probe	39223	Cpr67Fa1	Cuticular protein 67Fa1	0.409874	10.6895	3.42834	0.00225439	0.0380872	-1.99066	48h
45	115	0	CUST_5510_PI428323385	CG12703	SAL_DOWN 24/48	Probe	32992	CG12703	CG12703 gene product from transcript CG12703-RA	0.410025	9.93145	5.75548	6.84199e-06	0.000946348	3.83632	24h	48h
270	31	0	CUST_26397_PI428323385	CG42381	SAL_DOWN 48	Probe	7354409	CG42381	CG42381 gene product from transcript CG42381-RA	0.410225	7.37617	3.62097	0.00140473	0.0279792	-1.53528	48h
327	74	0	CUST_12870_PI428323385	CG17657	SAL_DOWN 24/48	Probe	33349	frtz	fritz	0.411795	9.78571	5.14413	3.10137e-05	0.00304266	2.36286	24h	48h
34	67	0	CUST_31435_PI428323385	CG5201	SAL_DOWN 48	Probe	42059	Dad	Daughters against dpp	0.412885	9.52373	3.32416	0.002905	0.0455111	-2.23363	48h
79	116	0	CUST_34582_PI428323385	CG6677	SAL_DOWN 24/48	Probe	42936	ash2	absent, small, or homeotic discs 2	0.413089	10.419	6.02776	3.52736e-06	0.000564358	4.48259	24h	48h
102	45	0	CUST_17281_PI428323385	CG3095	SAL_DOWN 24/48	Probe	31120	hfw	halfway	0.413416	10.0973	4.47773	0.000164962	0.0109077	0.738475	24h	48h
66	8	0	CUST_17012_PI428323385	CG30415	SAL_DOWN 48	Probe	246602	CG30415	CG30415 gene product from transcript CG30415-RA	0.414905	13.4813	3.65796	0.00128208	0.0263319	-1.44704	48h
79	68	0	CUST_36331_PI428323385	CG7421	SAL_DOWN 24/48	Probe	40433	Nopp140	CG7421 gene product from transcript CG7421-RB	0.416128	8.38823	5.52365	1.2094e-05	0.00150946	3.28074	24h	48h
158	43	0	CUST_41762_PI428323385	CG9834	SAL_DOWN 48	Probe	37218	endoB	endophilin B	0.41634	9.58034	4.64718	0.00010773	0.00461063	0.970224	48h
82	161	0	CUST_37437_PI428323385	CG7950	SAL_DOWN 24	Probe	43579	CG7950	CG7950 gene product from transcript CG7950-RB	0.416649	10.472	3.61217	0.00143556	0.0497941	-1.34516	24h
338	108	0	CUST_28776_PI428323385	CG43389	SAL_DOWN 24	Probe	12798574	CG43389	CG43389 gene product from transcript CG43389-RA	0.418116	5.67613	3.72911	0.00107497	0.0414902	-1.06855	24h
165	59	0	CUST_2886_PI428323385	CG11279	SAL_DOWN 24/48	Probe	39486	CG11279	CG11279 gene product from transcript CG11279-RA	0.418331	10.6233	3.83521	0.000825843	0.0343006	-0.815796	24h	48h
153	121	0	CUST_11468_PI428323385	CG16790	SAL_DOWN 24/48	Probe	41155	CG16790	CG16790 gene product from transcript CG16790-RA	0.41888	8.81929	4.24608	0.000295335	0.016529	0.174788	24h	48h
171	53	0	CUST_5742_PI428323385	CG12848	SAL_DOWN 48	Probe	50139	CG12848	CG12848 gene product from transcript CG12848-RA	0.419134	11.9	4.40294	0.0001991	0.00724691	0.367078	48h
108	76	0	CUST_37115_PI428323385	CG7803	SAL_DOWN 48	Probe	31230	z	zeste	0.42017	11.9066	4.17598	0.00035217	0.0108601	-0.191115	48h
203	146	0	CUST_27222_PI428323385	CG42677	SAL_DOWN 24/48	Probe	43946	wb	wing blister	0.420454	8.33583	3.90232	0.000698652	0.0305107	-0.655165	24h	48h
124	114	0	CUST_2109_PI428323385	CG10911	SAL_DOWN 24	Probe	37058	CG10911	CG10911 gene product from transcript CG10911-RA	0.420508	4.3583	4.08354	0.00044406	0.0223437	-0.218912	24h
231	112	0	CUST_34414_PI428323385	CG6598	SAL_DOWN 24/48	Probe	41311	Fdh	Formaldehyde dehydrogenase	0.420913	12.7537	4.55268	0.000136621	0.00943289	0.921245	24h	48h
315	67	0	CUST_4055_PI428323385	CG11900	SAL_DOWN 24/48	Probe	43456	Mesh1	Metazoan SpoT homolog-1	0.422944	9.30335	4.08616	0.000441149	0.022252	-0.212573	24h	48h
229	118	0	CUST_4825_PI428323385	CG12256	SAL_DOWN 24	Probe	41483	CG12256	CG12256 gene product from transcript CG12256-RA	0.422949	7.35381	3.69066	0.00118244	0.0437949	-1.15975	24h
263	100	0	CUST_13977_PI428323385	CG18255	SAL_DOWN 48	Probe	36753	Strn-Mlck	Stretchin-Mlck	0.423639	4.76279	4.28821	0.00026567	0.00889485	0.0845098	48h
57	139	0	CUST_13766_PI428323385	CG18094	SAL_DOWN 48	Probe	35232	CG18094	CG18094 gene product from transcript CG18094-RA	0.423741	7.17617	4.07669	0.00045174	0.0130529	-0.434166	48h
18	35	0	CUST_19591_PI428323385	CG32195	SAL_DOWN 24/48	Probe	317907	CG32195	CG32195 gene product from transcript CG32195-RA	0.423858	7.72497	4.46191	0.000171657	0.0111752	0.699922	24h	48h
190	149	0	CUST_14195_PI428323385	CG1840	SAL_DOWN 24/48	Probe	32150	CG1840	CG1840 gene product from transcript CG1840-RA	0.424289	8.24794	3.80597	0.000888181	0.0362017	-0.885617	24h	48h
301	68	0	CUST_11870_PI428323385	CG17051	SAL_DOWN 48	Probe	33111	dod	dodo	0.424434	10.8565	4.05396	0.00047822	0.0136128	-0.489702	48h
52	154	0	CUST_540_PI428323385	CG10238	SAL_DOWN 24/48	Probe	43017	Mocs2	Molybdopterin synthase 2	0.4246	9.44441	3.62956	0.00137527	0.0484689	-1.30418	24h	48h
184	154	0	CUST_41288_PI428323385	CG9623	SAL_DOWN 48	Probe	32661	if	inflated	0.425343	5.62437	3.53512	0.00173547	0.0323949	-1.73913	48h
209	96	0	CUST_4856_PI428323385	CG12275	SAL_DOWN 24/48	Probe	43321	RpS10a	Ribosomal protein S10a	0.426664	5.20843	3.86074	0.000774958	0.0328263	-0.754743	24h	48h
206	147	0	CUST_37111_PI428323385	CG7802	SAL_DOWN 48	Probe	43523	neo	neyo	0.42691	9.81139	3.97573	0.00058161	0.0155783	-0.680362	48h
59	135	0	CUST_37135_PI428323385	CG7809	SAL_DOWN 48	Probe	40177	Grasp65	CG7809 gene product from transcript CG7809-RA	0.427285	10.8412	5.2084	2.64e-05	0.0016149	2.35623	48h
16	14	0	CUST_26841_PI428323385	CG42578	SAL_DOWN 48	Probe	8674106	CG42578	CG42578 gene product from transcript CG42578-RA	0.428672	4.42099	3.68488	0.00119946	0.0251488	-1.38266	48h
208	111	0	CUST_19751_PI428323385	CG3228	SAL_DOWN 24	Probe	31205	kz	kurz	0.429711	7.89329	3.734	0.00106201	0.0411405	-1.05693	24h
135	147	0	CUST_9945_PI428323385	CG15140	SAL_DOWN 48	Probe	5740546	CG15140	CG15140 gene product from transcript CG15140-RB	0.430512	4.78524	3.48016	0.00198601	0.0350992	-1.86889	48h
11	121	0	CUST_25759_PI428323385	CG42256	SAL_DOWN 24	Probe	38788	Dscam2	Down syndrome cell adhesion molecule 2	0.430628	4.80873	4.21584	0.000318633	0.0175253	0.10142	24h
131	111	0	CUST_33296_PI428323385	CG6098	SAL_DOWN 24/48	Probe	34449	Lrr47	Leucine-rich repeat 47	0.431495	10.2445	5.7492	6.94797e-06	0.000957867	3.82133	24h	48h
228	139	0	CUST_41868_PI428323385	CG9889	SAL_DOWN 24	Probe	37703	yellow-d	CG9889 gene product from transcript CG9889-RA	0.432519	8.63364	3.65909	0.00127849	0.0463352	-1.23444	24h
74	112	0	CUST_17156_PI428323385	CG30483	SAL_DOWN 48	Probe	50225	Prosap	CG30483 gene product from transcript CG30483-RB	0.432985	6.87441	3.37645	0.00255842	0.0418777	-2.11199	48h
106	60	0	CUST_20938_PI428323385	CG32856	SAL_DOWN 48	Probe	318251	CG32856	CG32856 gene product from transcript CG32856-RB	0.43334	10.4762	3.82324	0.00085083	0.0200185	-1.05004	48h
56	72	0	CUST_3796_PI428323385	CG11759	SAL_DOWN 24/48	Probe	32071	Kap3	Kinesin associated protein 3	0.433431	7.38262	3.72236	0.00109311	0.0418457	-1.08457	24h	48h
20	83	0	CUST_7378_PI428323385	CG13800	SAL_DOWN 24/48	Probe	38305	CG13800	CG13800 gene product from transcript CG13800-RB	0.433529	7.67283	4.44803	0.000177758	0.0114487	0.666082	24h	48h
314	26	0	CUST_23880_PI428323385	CG3495	SAL_DOWN 24/48	Probe	37638	Gmer	GDP-4-keto-6-deoxy-D-mannose 3,5-epimerase/4-reductase	0.433948	11.6451	4.2473	0.00029443	0.0165171	0.177755	24h	48h
178	114	0	CUST_4955_PI428323385	CG12338	SAL_DOWN 24/48	Probe	36128	CG12338	CG12338 gene product from transcript CG12338-RA	0.434136	8.30269	4.05221	0.00048031	0.023479	-0.294549	24h	48h
345	97	0	CUST_22311_PI428323385	CG33795	SAL_DOWN 48	Probe	3772625	CG33795	CG33795 gene product from transcript CG33795-RA	0.434696	5.5571	3.57571	0.00157054	0.0302533	-1.64291	48h
188	15	0	CUST_38134_PI428323385	CG8213	SAL_DOWN 24	Probe	35902	CG8213	CG8213 gene product from transcript CG8213-RB	0.434757	5.47748	4.85966	6.31829e-05	0.00526766	1.67027	24h
223	157	0	CUST_24628_PI428323385	CG3861	SAL_DOWN 24/48	Probe	31579	kdn	knockdown	0.436442	9.27883	3.98715	0.000565239	0.0264652	-0.451357	24h	48h
286	74	0	CUST_1712_PI428323385	CG10731	SAL_DOWN 24	Probe	3772305	CG10731	CG10731 gene product from transcript CG10731-RA	0.436648	9.25969	4.1528	0.000373265	0.019882	-0.0513824	24h
325	38	0	CUST_20024_PI428323385	CG32447	SAL_DOWN 48	Probe	40412	CG32447	CG32447 gene product from transcript CG32447-RB	0.436808	7.89165	3.62502	0.00139077	0.0278062	-1.52564	48h
86	139	0	CUST_22912_PI428323385	CG34164	SAL_DOWN 48	Probe	5740394	CG34164	CG34164 gene product from transcript CG34164-RB	0.437226	8.48132	3.64079	0.00133766	0.027117	-1.48804	48h
49	76	0	CUST_38682_PI428323385	CG8444	SAL_DOWN 24	Probe	41104	VhaM8.9	CG8444 gene product from transcript CG8444-RA	0.440574	12.5756	4.98251	4.64443e-05	0.00417761	1.96969	24h
104	22	0	CUST_16350_PI428323385	CG30010	SAL_DOWN 48	Probe	246389	CG30010	CG30010 gene product from transcript CG30010-RA	0.44161	9.61243	3.44363	0.0021717	0.0371692	-1.95478	48h
350	77	0	CUST_32019_PI428323385	CG5504	SAL_DOWN 24/48	Probe	48844	l(2)tid	lethal (2) tumorous imaginal discs	0.441781	9.91518	3.90117	0.000700663	0.0305669	-0.657927	24h	48h
307	151	0	CUST_34488_PI428323385	CG6632	SAL_DOWN 48	Probe	32853	Ing3	CG6632 gene product from transcript CG6632-RA	0.442474	8.68848	3.3707	0.00259445	0.0422095	-2.12539	48h
133	108	0	CUST_40572_PI428323385	CG9290	SAL_DOWN 48	Probe	40121	Cpr76Bb	Cuticular protein 76Bb	0.442528	4.48677	3.78865	0.00092726	0.0211103	-1.13346	48h
182	53	0	CUST_19046_PI428323385	CG31950	SAL_DOWN 48	Probe	319043	CG31950	CG31950 gene product from transcript CG31950-RA	0.442831	11.2332	3.48506	0.00196231	0.0348671	-1.85735	48h
183	138	0	CUST_2505_PI428323385	CG11100	SAL_DOWN 24	Probe	40514	Mes2	CG11100 gene product from transcript CG11100-RB	0.444277	8.87562	3.64155	0.00133514	0.0476113	-1.27589	24h
374	19	0	CUST_5406_PI428323385	CG12611	SAL_DOWN 48	Probe	32798	Andorra	CG12611 gene product from transcript CG12611-RA	0.444395	4.5666	4.81263	7.11e-05	0.00338514	1.37933	48h
130	6	0	CUST_12412_PI428323385	CG17323	SAL_DOWN 24	Probe	35138	CG17323	CG17323 gene product from transcript CG17323-RD	0.444943	9.33229	4.1534	0.000372702	0.0198772	-0.0499279	24h
377	54	0	CUST_38491_PI428323385	CG8366	SAL_DOWN 24/48	Probe	36754	CG8366	CG8366 gene product from transcript CG8366-RA	0.445037	10.5114	4.46979	0.00016829	0.0110584	0.71912	24h	48h
205	127	0	CUST_31339_PI428323385	CG5166	SAL_DOWN 48	Probe	41883	Atx2	Ataxin-2	0.446213	10.17	4.35479	0.00022473	0.00788715	0.248399	48h
70	153	0	CUST_2427_PI428323385	CG11061	SAL_DOWN 24/48	Probe	37524	GM130	CG11061 gene product from transcript CG11061-RB	0.448025	10.8011	5.34765	1.86927e-05	0.00212385	2.8562	24h	48h
248	45	0	CUST_16448_PI428323385	CG3006	SAL_DOWN 24	Probe	37814	Fmo-1	Flavin-containing monooxygenase 1	0.448336	4.67558	3.90771	0.000689309	0.0302201	-0.642227	24h
7	70	0	CUST_23894_PI428323385	CG3501	SAL_DOWN 24/48	Probe	37635	CG3501	CG3501 gene product from transcript CG3501-RA	0.448828	10.9163	3.9817	0.000572991	0.0267192	-0.464467	24h	48h
11	148	0	CUST_30232_PI428323385	CG4670	SAL_DOWN 24/48	Probe	36464	CG4670	CG4670 gene product from transcript CG4670-RA	0.450549	11.0906	4.89637	5.7628e-05	0.00493122	1.75977	24h	48h
84	25	0	CUST_36838_PI428323385	CG7659	SAL_DOWN 48	Probe	39935	tap	target of Poxn	0.450784	4.48371	3.68469	0.00120003	0.0251488	-1.38312	48h
137	32	0	CUST_17164_PI428323385	CG30486	SAL_DOWN 48	Probe	246645	CG30486	CG30486 gene product from transcript CG30486-RB	0.450829	4.77469	3.51916	0.00180486	0.0332265	-1.77688	48h
10	15	0	CUST_2372_PI428323385	CG11034	SAL_DOWN 48	Probe	33810	CG11034	CG11034 gene product from transcript CG11034-RB	0.451241	6.91327	3.32687	0.00288598	0.0453268	-2.22734	48h
163	130	0	CUST_36213_PI428323385	CG7366	SAL_DOWN 24	Probe	38918	CG7366	CG7366 gene product from transcript CG7366-RA	0.452995	4.74535	3.70306	0.00114668	0.0430685	-1.13037	24h
187	132	0	CUST_11502_PI428323385	CG16824	SAL_DOWN 24	Probe	5740834	CG16824	CG16824 gene product from transcript CG16824-RA	0.453318	6.04876	3.7252	0.00108544	0.0416995	-1.07783	24h
130	131	0	CUST_14979_PI428323385	CG1976	SAL_DOWN 48	Probe	43758	RhoGAP100F	CG1976 gene product from transcript CG1976-RD	0.453866	5.40734	3.73405	0.00106189	0.023235	-1.2648	48h
193	2	0	CUST_6524_PI428323385	CG1331	SAL_DOWN 48	Probe	40820	Ccp84Af	CG1331 gene product from transcript CG1331-RA	0.453888	5.1516	3.47279	0.00202219	0.0354565	-1.88625	48h
199	136	0	CUST_16245_PI428323385	CG2962	SAL_DOWN 24/48	Probe	31952	CG2962	CG2962 gene product from transcript CG2962-RA	0.45443	5.60286	4.16011	0.000366478	0.0196445	-0.0336718	24h	48h
37	53	0	CUST_38325_PI428323385	CG8295	SAL_DOWN 48	Probe	36750	Mlf	Myelodysplasia/myeloid leukemia factor	0.454552	7.98264	4.96921	4.8e-05	0.00252572	1.76631	48h
125	116	0	CUST_19533_PI428323385	CG32169	SAL_DOWN 48	Probe	39919	Rbp6	RNA-binding protein 6	0.455037	6.10282	3.7443	0.00103523	0.0228173	-1.24018	48h
259	96	0	CUST_22249_PI428323385	CG33748	SAL_DOWN 48	Probe	3772179	primo-1	CG33748 gene product from transcript CG33748-RA	0.455184	12.9879	3.80561	0.00088897	0.0205986	-1.09257	48h
88	45	0	CUST_363_PI428323385	CG10158	SAL_DOWN 24/48	Probe	33971	CG10158	CG10158 gene product from transcript CG10158-RA	0.455359	8.77543	4.53396	0.000143209	0.00979158	0.875573	24h	48h
267	53	0	CUST_27330_PI428323385	CG42699	SAL_DOWN 24/48	Probe	31507	CG42699	CG42699 gene product from transcript CG42699-RC	0.455725	6.66213	4.55798	0.000134813	0.00933865	0.934166	24h	48h
379	153	0	CUST_8410_PI428323385	CG14340	SAL_DOWN 48	Probe	33287	CG14340	CG14340 gene product from transcript CG14340-RA	0.456434	5.9087	3.31366	0.00297987	0.0461075	-2.25796	48h
199	3	0	CUST_41088_PI428323385	CG9523	SAL_DOWN 24/48	Probe	33897	l(2)k11101	lethal (2) k11101	0.457229	9.97633	4.69029	9.66672e-05	0.00732563	1.25701	24h	48h
74	149	0	CUST_18796_PI428323385	CG31794	SAL_DOWN 48	Probe	35215	Pax	Paxillin	0.457307	10.183	5.56917	1.08e-05	0.00077822	3.24076	48h
260	46	0	CUST_17263_PI428323385	CG3083	SAL_DOWN 24/48	Probe	33493	Prx6005	Peroxiredoxin 6005	0.459158	11.6658	4.68035	9.9112e-05	0.00736116	1.23275	24h	48h
346	164	0	CUST_35943_PI428323385	CG7228	SAL_DOWN 24/48	Probe	34087	pes	peste	0.459421	6.62618	3.74528	0.00103272	0.0403766	-1.03015	24h	48h
275	127	0	CUST_3932_PI428323385	CG11835	SAL_DOWN 48	Probe	33232	CG11835	CG11835 gene product from transcript CG11835-RA	0.459771	8.70795	3.84387	0.00080823	0.0193837	-1.00019	48h
107	89	0	CUST_4834_PI428323385	CG12263	SAL_DOWN 48	Probe	37118	CG12263	CG12263 gene product from transcript CG12263-RA	0.460264	11.1741	4.44513	0.00017906	0.0067264	0.471122	48h
366	48	0	CUST_15309_PI428323385	CG2139	SAL_DOWN 48	Probe	43616	aralar1	CG2139 gene product from transcript CG2139-RC	0.46086	8.35666	3.87336	0.00075098	0.0183444	-0.928859	48h
234	29	0	CUST_16986_PI428323385	CG3040	SAL_DOWN 24	Probe	31642	CG3040	CG3040 gene product from transcript CG3040-RA	0.461153	10.9955	4.30401	0.000255328	0.0149601	0.315522	24h
33	13	0	CUST_11856_PI428323385	CG17046	SAL_DOWN 48	Probe	38067	klar	klarsicht	0.462291	7.90142	3.32899	0.00287114	0.0451611	-2.22241	48h
298	64	0	CUST_13087_PI428323385	CG17767	SAL_DOWN 48	Probe	3772213	Tim9b	Translocase of inner membrane 9b	0.463215	9.62668	3.49195	0.00192943	0.0344475	-1.8411	48h
365	74	0	CUST_9995_PI428323385	CG15168	SAL_DOWN 48	Probe	35159	CG15168	CG15168 gene product from transcript CG15168-RA	0.464207	11.7865	4.63064	0.0001123	0.00477096	0.929334	48h
75	157	0	CUST_11749_PI428323385	CG16986	SAL_DOWN 24/48	Probe	38325	CG16986	CG16986 gene product from transcript CG16986-RA	0.46442	8.97329	4.18722	0.000342373	0.0185886	0.0320164	24h	48h
298	34	0	CUST_9000_PI428323385	CG14670	SAL_DOWN 24/48	Probe	40659	Hcs	Holocarboxylase synthetase	0.464844	8.56265	5.15847	2.99242e-05	0.00297031	2.3977	24h	48h
150	46	0	CUST_33457_PI428323385	CG6155	SAL_DOWN 48	Probe	36508	Roe1	CG6155 gene product from transcript CG6155-RA	0.466631	8.54146	3.61837	0.00141379	0.0280645	-1.54148	48h
51	107	0	CUST_4862_PI428323385	CG12279	SAL_DOWN 24/48	Probe	41570	CG12279	CG12279 gene product from transcript CG12279-RA	0.466714	11.8229	4.05301	0.000479351	0.023479	-0.292624	24h	48h
271	25	0	CUST_4316_PI428323385	CG12029	SAL_DOWN 48	Probe	38436	dar1	dendritic arbor reduction 1	0.468983	7.6054	3.87439	0.00074904	0.0183096	-0.926348	48h
170	42	0	CUST_18233_PI428323385	CG31495	SAL_DOWN 24/48	Probe	261626	CG31495	CG31495 gene product from transcript CG31495-RA	0.469562	9.18699	3.72282	0.00109188	0.0418365	-1.08349	24h	48h
262	118	0	CUST_36157_PI428323385	CG7341	SAL_DOWN 24/48	Probe	40004	CG7341	CG7341 gene product from transcript CG7341-RB	0.469582	8.98662	4.6447	0.000108402	0.00786561	1.14575	24h	48h
102	131	0	CUST_1071_PI428323385	CG10494	SAL_DOWN 24/48	Probe	37453	CG10494	CG10494 gene product from transcript CG10494-RA	0.470299	8.44647	4.6097	0.000118373	0.00846388	1.06035	24h	48h
61	124	0	CUST_38679_PI428323385	CG8443	SAL_DOWN 48	Probe	36793	clu	clueless	0.470765	9.01583	3.7246	0.00108705	0.023567	-1.28747	48h
125	100	0	CUST_12051_PI428323385	CG1715	SAL_DOWN 48	Probe	43672	l(3)03670	lethal (3) 03670	0.472929	11.2959	3.37147	0.00258959	0.0421793	-2.12359	48h
192	159	0	CUST_12315_PI428323385	CG17264	SAL_DOWN 24/48	Probe	33511	CG17264	CG17264 gene product from transcript CG17264-RA	0.473301	5.4569	4.0028	0.00054354	0.0257638	-0.413672	24h	48h
115	62	0	CUST_24437_PI428323385	CG3760	SAL_DOWN 48	Probe	37987	CG3760	CG3760 gene product from transcript CG3760-RC	0.473471	9.58599	4.08369	0.00044389	0.0129323	-0.417068	48h
315	65	0	CUST_15691_PI428323385	CG2469	SAL_DOWN 24/48	Probe	38149	CG2469	CG2469 gene product from transcript CG2469-RB	0.473483	9.08095	3.87663	0.000744883	0.0319671	-0.716728	24h	48h
343	126	0	CUST_37625_PI428323385	CG8028	SAL_DOWN 48	Probe	32923	CG8028	CG8028 gene product from transcript CG8028-RA	0.474028	5.45673	3.55107	0.00166873	0.0314976	-1.70136	48h
357	135	0	CUST_38252_PI428323385	CG8262	SAL_DOWN 24/48	Probe	35878	ana2	anastral spindle 2	0.475714	10.6305	3.7467	0.00102907	0.0403461	-1.02675	24h	48h
55	20	0	CUST_11694_PI428323385	CG16959	SAL_DOWN 48	Probe	39648	CG16959	CG16959 gene product from transcript CG16959-RB	0.476245	9.56195	4.47965	0.00016417	0.00631899	0.55631	48h
258	63	0	CUST_6412_PI428323385	CG13232	SAL_DOWN 48	Probe	36167	BBS4	CG13232 gene product from transcript CG13232-RA	0.476409	4.89288	4.24598	0.00029541	0.00957383	-0.019304	48h
195	131	0	CUST_12324_PI428323385	CG17267	SAL_DOWN 24	Probe	42454	CG17267	CG17267 gene product from transcript CG17267-RA	0.477922	4.52501	4.13987	0.000385569	0.0203067	-0.0826827	24h
209	45	0	CUST_34378_PI428323385	CG6584	SAL_DOWN 24	Probe	41309	SelR	CG6584 gene product from transcript CG6584-RI	0.47869	8.76687	5.36688	1.78222e-05	0.00205422	2.90269	24h
279	58	0	CUST_36377_PI428323385	CG7437	SAL_DOWN 48	Probe	40436	mub	mushroom-body expressed	0.478704	10.1255	4.21348	0.00032053	0.0101016	-0.0991143	48h
101	122	0	CUST_21336_PI428323385	CG3318	SAL_DOWN 48	Probe	37867	Dat	Dopamine N acetyltransferase	0.479542	5.56005	4.07511	0.00045353	0.0130867	-0.438022	48h
38	5	0	CUST_17460_PI428323385	CG31055	SAL_DOWN 48	Probe	318574	CG31055	CG31055 gene product from transcript CG31055-RA	0.479581	4.49045	3.77152	0.00096758	0.0217697	-1.17471	48h
359	151	0	CUST_11846_PI428323385	CG17044	SAL_DOWN 24/48	Probe	41652	yellow-e2	CG17044 gene product from transcript CG17044-RB	0.481139	10.5822	3.69296	0.00117572	0.043661	-1.1543	24h	48h
16	29	0	CUST_14890_PI428323385	CG1942	SAL_DOWN 48	Probe	35719	CG1942	CG1942 gene product from transcript CG1942-RA	0.482756	4.48371	3.50953	0.001848	0.0336905	-1.79961	48h
81	152	0	CUST_29978_PI428323385	CG4554	SAL_DOWN 24	Probe	37570	CG4554	CG4554 gene product from transcript CG4554-RA	0.483993	9.36629	3.89653	0.000708811	0.0307633	-0.669039	24h
176	9	0	CUST_11388_PI428323385	CG16757	SAL_DOWN 48	Probe	46194	Spn	Spinophilin	0.485115	6.95591	5.60775	9.83e-06	0.00072581	3.33485	48h
78	122	0	CUST_16049_PI428323385	CG2841	SAL_DOWN 24/48	Probe	44529	ptr	proximal to raf	0.485836	5.36061	4.887	5.89982e-05	0.00499778	1.73692	24h	48h
75	11	0	CUST_5814_PI428323385	CG12900	SAL_DOWN 48	Probe	36095	Ir47a	Ionotropic receptor 47a	0.485865	5.4964	4.01705	0.00052451	0.0145095	-0.579739	48h
98	19	0	CUST_6847_PI428323385	CG1349	SAL_DOWN 24/48	Probe	43652	dj-1beta	CG1349 gene product from transcript CG1349-RA	0.486324	12.7035	4.60811	0.000118847	0.00846904	1.05647	24h	48h
335	119	0	CUST_33809_PI428323385	CG6305	SAL_DOWN 48	Probe	36525	Cpr50Cb	Cuticular protein 50Cb	0.487613	5.74078	3.37181	0.00258743	0.0421604	-2.12279	48h
222	154	0	CUST_23043_PI428323385	CG34228	SAL_DOWN 48	Probe	5740377	CG34228	CG34228 gene product from transcript CG34228-RA	0.48785	9.74194	3.69791	0.00116139	0.0247059	-1.35147	48h
3	98	0	CUST_19054_PI428323385	CG31955	SAL_DOWN 24/48	Probe	319045	CG31955	CG31955 gene product from transcript CG31955-RB	0.488183	8.6103	4.04883	0.000484391	0.0236511	-0.302703	24h	48h
50	119	0	CUST_15179_PI428323385	CG2082	SAL_DOWN 48	Probe	40713	CG2082	CG2082 gene product from transcript CG2082-RO	0.48994	4.60865	3.45172	0.00212916	0.0366728	-1.93578	48h
375	76	0	CUST_14107_PI428323385	CG18335	SAL_DOWN 24/48	Probe	36202	CG18335	CG18335 gene product from transcript CG18335-RA	0.491123	5.72839	3.68806	0.00119005	0.0439612	-1.16589	24h	48h
153	43	0	CUST_11972_PI428323385	CG17110	SAL_DOWN 48	Probe	42729	CG17110	CG17110 gene product from transcript CG17110-RA	0.491131	4.97253	3.38497	0.00250588	0.0413264	-2.0921	48h
50	5	0	CUST_12408_PI428323385	CG17321	SAL_DOWN 24/48	Probe	35144	CG17321	CG17321 gene product from transcript CG17321-RA	0.491154	4.31898	3.79262	0.000918144	0.0371716	-0.917437	24h	48h
342	96	0	CUST_17209_PI428323385	CG3056	SAL_DOWN 48	Probe	31086	ssx	sister-of-Sex-lethal	0.491591	7.68357	4.03587	0.00050037	0.0140656	-0.533828	48h
28	105	0	CUST_21059_PI428323385	CG3307	SAL_DOWN 48	Probe	41743	pr-set7	CG3307 gene product from transcript CG3307-RC	0.492211	8.05608	4.84856	6.5e-05	0.00313944	1.46815	48h
29	32	0	CUST_20395_PI428323385	CG32571	SAL_DOWN 24	Probe	318094	TwdlX	TweedleX	0.493218	4.50455	4.15028	0.000375636	0.0199831	-0.0574945	24h
365	140	0	CUST_32274_PI428323385	CG5626	SAL_DOWN 24	Probe	39397	CG5626	CG5626 gene product from transcript CG5626-RA	0.49349	8.26191	4.04057	0.000494515	0.0240378	-0.322632	24h
242	14	0	CUST_21932_PI428323385	CG33523	SAL_DOWN 48	Probe	38668	CG33523	CG33523 gene product from transcript CG33523-RE	0.496106	4.28985	4.20655	0.00032615	0.0102298	-0.116118	48h
47	154	0	CUST_4052_PI428323385	CG11898	SAL_DOWN 48	Probe	43451	CG11898	CG11898 gene product from transcript CG11898-RB	0.496385	4.73806	3.72298	0.00109145	0.0236123	-1.29137	48h
358	24	0	CUST_834_PI428323385	CG10363	SAL_DOWN 24/48	Probe	35248	TepIV	Thiolester containing protein IV	0.496702	12.2511	3.75479	0.00100861	0.0396176	-1.00752	24h	48h
148	48	0	CUST_24927_PI428323385	CG3999	SAL_DOWN 48	Probe	41253	CG3999	CG3999 gene product from transcript CG3999-RA	0.498265	5.67308	4.36047	0.00022154	0.00781438	0.262385	48h
155	154	0	CUST_16585_PI428323385	CG30116	SAL_DOWN 48	Probe	37126	CG30116	CG30116 gene product from transcript CG30116-RC	0.498585	6.19621	3.76328	0.00098758	0.0220855	-1.19453	48h
116	14	0	CUST_37333_PI428323385	CG7910	SAL_DOWN 48	Probe	40956	CG7910	CG7910 gene product from transcript CG7910-RA	0.498721	4.48152	4.34046	0.00023297	0.00810583	0.213106	48h
284	81	0	CUST_6187_PI428323385	CG13109	SAL_DOWN 48	Probe	34242	tai	taiman	0.499223	10.1269	3.60145	0.00147402	0.0289493	-1.58175	48h
336	144	0	CUST_35888_PI428323385	CG7203	SAL_DOWN 24	Probe	34055	CG7203	CG7203 gene product from transcript CG7203-RB	0.499455	5.4982	4.40808	0.000196542	0.0123751	0.568778	24h
258	114	0	CUST_6477_PI428323385	CG13284	SAL_DOWN 24	Probe	35021	CG13284	CG13284 gene product from transcript CG13284-RA	0.499668	7.67242	4.12688	0.000398335	0.0207459	-0.11411	24h
123	131	0	CUST_32526_PI428323385	CG5727	SAL_DOWN 24/48	Probe	34356	CG5727	CG5727 gene product from transcript CG5727-RA	0.499944	10.484	4.85621	6.37329e-05	0.00529259	1.66184	24h	48h
84	104	0	CUST_37502_PI428323385	CG7969	SAL_DOWN 48	Probe	3772692	Menl-2	Malic enzyme like-2	0.500506	5.35842	3.9916	0.00055899	0.0152043	-0.641741	48h
236	146	0	CUST_38111_PI428323385	CG8205	SAL_DOWN 48	Probe	44095	fus	fusilli	0.500662	7.31565	3.63126	0.00136951	0.0274983	-1.51076	48h
17	144	0	CUST_22586_PI428323385	CG33993	SAL_DOWN 48	Probe	3885637	CG33993	CG33993 gene product from transcript CG33993-RA	0.50102	7.26735	3.52779	0.00176701	0.0327806	-1.75648	48h
142	39	0	CUST_7491_PI428323385	CG13888	SAL_DOWN 24/48	Probe	38098	Gr61a	Gustatory receptor 61a	0.501125	8.03641	4.3582	0.000222808	0.0136026	0.447338	24h	48h
292	105	0	CUST_41445_PI428323385	CG9688	SAL_DOWN 48	Probe	43609	mRpS18C	mitochondrial ribosomal protein S18C	0.502486	7.87554	3.3108	0.00300064	0.0463003	-2.26461	48h
41	68	0	CUST_29982_PI428323385	CG4558	SAL_DOWN 24/48	Probe	31631	CG4558	CG4558 gene product from transcript CG4558-RA	0.503337	7.38109	5.05839	3.84166e-05	0.00363373	2.15441	24h	48h
257	87	0	CUST_25309_PI428323385	CG4103	SAL_DOWN 24/48	Probe	34876	l(2)35Bc	lethal (2) 35Bc	0.503615	9.30041	4.1461	0.000379596	0.0200776	-0.0676148	24h	48h
49	150	0	CUST_20726_PI428323385	CG32718	SAL_DOWN 24	Probe	318168	CG32718	CG32718 gene product from transcript CG32718-RB	0.504331	4.46896	3.64211	0.0013333	0.0475859	-1.27457	24h
148	24	0	CUST_33981_PI428323385	CG6394	SAL_DOWN 48	Probe	32836	GalNAc-T2	UDP-N-acetyl-alpha-D-galactosamine:polypeptide N-acetylgalactosaminyltransferase 2	0.504747	7.32029	4.81075	7.14e-05	0.00339356	1.37466	48h
310	153	0	CUST_22592_PI428323385	CG33998	SAL_DOWN 48	Probe	3885594	CG33998	CG33998 gene product from transcript CG33998-RA	0.504899	4.69328	3.83646	0.00082328	0.019611	-1.0181	48h
173	142	0	CUST_8576_PI428323385	CG14434	SAL_DOWN 24/48	Probe	31632	CG14434	CG14434 gene product from transcript CG14434-RA	0.505439	13.3221	4.1497	0.000376181	0.0199869	-0.058895	24h	48h
270	85	0	CUST_32863_PI428323385	CG5885	SAL_DOWN 48	Probe	34314	CG5885	CG5885 gene product from transcript CG5885-RA	0.507676	14.1833	3.95546	0.00061184	0.0161017	-0.729667	48h
17	139	0	CUST_22825_PI428323385	CG34132	SAL_DOWN 48	Probe	4379884	CG34132	CG34132 gene product from transcript CG34132-RA	0.50855	11.9984	4.34247	0.0002318	0.00807475	0.218063	48h
257	74	0	CUST_26594_PI428323385	CG42498	SAL_DOWN 48	Probe	8674046	CG42498	CG42498 gene product from transcript CG42498-RA	0.509277	7.82949	4.13215	0.00039311	0.0117951	-0.298525	48h
33	156	0	CUST_17085_PI428323385	CG30456	SAL_DOWN 24/48	Probe	36929	CG30456	CG30456 gene product from transcript CG30456-RB	0.509357	5.1909	3.88177	0.000735383	0.0316769	-0.704398	24h	48h
3	115	0	CUST_11720_PI428323385	CG16973	SAL_DOWN 48	Probe	44030	msn	misshapen	0.509833	8.56943	4.25779	0.00028677	0.00938531	0.00972217	48h
120	10	0	CUST_9279_PI428323385	CG14823	SAL_DOWN 24	Probe	38772	CG14823	CG14823 gene product from transcript CG14823-RD	0.511918	5.19071	3.778	0.000952114	0.0381805	-0.95227	24h
126	160	0	CUST_15273_PI428323385	CG2120	SAL_DOWN 24/48	Probe	31737	CG2120	CG2120 gene product from transcript CG2120-RB	0.513192	5.4422	4.42554	0.000188099	0.0119505	0.611305	24h	48h
19	108	0	CUST_4119_PI428323385	CG11940	SAL_DOWN 48	Probe	33003	pico	CG11940 gene product from transcript CG11940-RA	0.515644	9.67284	3.99157	0.00055903	0.0152043	-0.641806	48h
10	109	0	CUST_9727_PI428323385	CG15046	SAL_DOWN 24/48	Probe	32833	CG15046	CG15046 gene product from transcript CG15046-RA	0.515805	6.75012	4.58225	0.000126829	0.00885832	0.99339	24h	48h
306	49	0	CUST_33911_PI428323385	CG6357	SAL_DOWN 48	Probe	36532	CG6357	CG6357 gene product from transcript CG6357-RA	0.515975	9.35554	3.45503	0.002112	0.0364553	-1.928	48h
105	118	0	CUST_41175_PI428323385	CG9572	SAL_DOWN 48	Probe	33013	CG9572	CG9572 gene product from transcript CG9572-RA	0.516225	6.07683	3.93855	0.00063824	0.0165487	-0.770762	48h
102	110	0	CUST_27349_PI428323385	CG42702	SAL_DOWN 24/48	Probe	36609	Oaz	O/E-associated zinc finger protein	0.516751	6.86361	4.33468	0.000236378	0.0141847	0.390122	24h	48h
328	84	0	CUST_37373_PI428323385	CG7924	SAL_DOWN 48	Probe	39574	CG7924	CG7924 gene product from transcript CG7924-RA	0.516915	8.46	4.59199	0.00012376	0.00513377	0.833804	48h
99	152	0	CUST_7525_PI428323385	CG13900	SAL_DOWN 48	Probe	38093	CG13900	CG13900 gene product from transcript CG13900-RA	0.518316	9.53057	3.72139	0.00109574	0.0236687	-1.29517	48h
310	26	0	CUST_39508_PI428323385	CG8808	SAL_DOWN 24/48	Probe	35970	Pdk	Pyruvate dehydrogenase kinase	0.518803	11.1198	4.01186	0.000531369	0.0253034	-0.391866	24h	48h
64	97	0	CUST_33027_PI428323385	CG5961	SAL_DOWN 24	Probe	41541	CG5961	CG5961 gene product from transcript CG5961-RB	0.51971	6.95222	3.62917	0.00137657	0.0484742	-1.30509	24h
27	156	0	CUST_30001_PI428323385	CG4565	SAL_DOWN 48	Probe	41303	CG4565	CG4565 gene product from transcript CG4565-RB	0.520333	8.39675	4.11646	0.00040888	0.0121302	-0.336915	48h
157	135	0	CUST_18595_PI428323385	CG31705	SAL_DOWN 24/48	Probe	34577	CG31705	CG31705 gene product from transcript CG31705-RA	0.521473	10.6735	4.84411	6.56974e-05	0.00540256	1.63232	24h	48h
28	39	0	CUST_30478_PI428323385	CG4778	SAL_DOWN 24	Probe	34336	obst-B	obstructor-B	0.521611	10.9208	3.91867	0.000670721	0.0296283	-0.615949	24h
215	145	0	CUST_10580_PI428323385	CG15545	SAL_DOWN 24	Probe	43658	CG15545	CG15545 gene product from transcript CG15545-RA	0.523723	5.97853	4.12228	0.000402961	0.0209351	-0.12525	24h
93	128	0	CUST_1715_PI428323385	CG10732	SAL_DOWN 48	Probe	39513	CG10732	CG10732 gene product from transcript CG10732-RA	0.524709	7.56325	3.69773	0.00116191	0.0247059	-1.3519	48h
280	1	0	CUST_10516_PI428323385	CG15515	SAL_DOWN 48	Probe	43538	CG15515	CG15515 gene product from transcript CG15515-RA	0.524902	6.05094	3.47582	0.0020072	0.0353206	-1.87909	48h
98	39	0	CUST_29897_PI428323385	CG4495	SAL_DOWN 24/48	Probe	33999	CG4495	CG4495 gene product from transcript CG4495-RA	0.525311	9.6143	4.26513	0.000281528	0.0159607	0.221066	24h	48h
295	135	0	CUST_34784_PI428323385	CG6756	SAL_DOWN 24/48	Probe	34618	Tom70	Translocase of outer membrane 70	0.525356	9.33155	4.33473	0.000236352	0.0141847	0.390232	24h	48h
15	164	0	CUST_28380_PI428323385	CG43220	SAL_DOWN 48	Probe	12797993	CG43220	CG43220 gene product from transcript CG43220-RA	0.526898	5.47755	3.69164	0.00117957	0.0248932	-1.36649	48h
194	146	0	CUST_8136_PI428323385	CG14211	SAL_DOWN 24	Probe	32963	MKP-4	MAPK Phosphatase 4	0.527523	8.09781	3.92151	0.000665982	0.0295413	-0.609133	24h
288	116	0	CUST_14893_PI428323385	CG1944	SAL_DOWN 24	Probe	35946	Cyp4p2	CG1944 gene product from transcript CG1944-RA	0.527906	11.379	4.40102	0.000200067	0.0125783	0.551563	24h
134	120	0	CUST_4686_PI428323385	CG12191	SAL_DOWN 48	Probe	38101	dpr20	CG12191 gene product from transcript CG12191-RA	0.529265	5.26437	4.40121	0.00019997	0.00726172	0.362812	48h
213	49	0	CUST_20000_PI428323385	CG32441	SAL_DOWN 24/48	Probe	40396	CG32441	CG32441 gene product from transcript CG32441-RD	0.530553	12.6892	5.22099	2.5608e-05	0.002674	2.54944	24h	48h
259	6	0	CUST_38438_PI428323385	CG8338	SAL_DOWN 48	Probe	36570	mRpS16	mitochondrial ribosomal protein S16	0.532789	10.6356	3.5053	0.00186731	0.0338668	-1.80961	48h
284	115	0	CUST_27371_PI428323385	CG42708	SAL_DOWN 48	Probe	36396	CG42708	CG42708 gene product from transcript CG42708-RA	0.53427	7.02858	3.29364	0.00312795	0.0476949	-2.30433	48h
303	140	0	CUST_11885_PI428323385	CG17061	SAL_DOWN 24/48	Probe	38057	mthl10	methuselah-like 10	0.534887	7.31153	3.93984	0.000636177	0.0287342	-0.565107	24h	48h
179	46	0	CUST_18435_PI428323385	CG31638	SAL_DOWN 24	Probe	33910	CG31638	CG31638 gene product from transcript CG31638-RA	0.535199	7.33978	3.8598	0.000776789	0.0328682	-0.757008	24h
56	150	0	CUST_33580_PI428323385	CG6203	SAL_DOWN 48	Probe	37528	Fmr1	CG6203 gene product from transcript CG6203-RC	0.535729	9.67751	3.61668	0.0014197	0.0281577	-1.54551	48h
92	137	0	CUST_28264_PI428323385	CG43162	SAL_DOWN 48	Probe	41788	CG43162	CG43162 gene product from transcript CG43162-RA	0.535743	9.69871	3.42854	0.00225326	0.0380834	-1.99017	48h
34	80	0	CUST_18403_PI428323385	CG31628	SAL_DOWN 24/48	Probe	33986	ade3	adenosine 3	0.536968	12.19	5.41074	1.59868e-05	0.00191054	3.00864	24h	48h
23	149	0	CUST_16347_PI428323385	CG3001	SAL_DOWN 48	Probe	45875	Hex-A	Hexokinase A	0.540775	8.04196	3.56518	0.00161179	0.0308227	-1.66791	48h
31	7	0	CUST_21663_PI428323385	CG33306	SAL_DOWN 48	Probe	2768915	CG33306	CG33306 gene product from transcript CG33306-RA	0.542068	4.86825	3.36469	0.00263264	0.0426664	-2.13939	48h
267	148	0	CUST_9056_PI428323385	CG14696	SAL_DOWN 24/48	Probe	41317	CG14696	CG14696 gene product from transcript CG14696-RA	0.543407	9.8006	4.16597	0.00036113	0.0194072	-0.0194808	24h	48h
36	58	0	CUST_2313_PI428323385	CG11009	SAL_DOWN 24/48	Probe	39460	CG11009	CG11009 gene product from transcript CG11009-RB	0.544872	8.17406	4.46999	0.000168205	0.0110584	0.719606	24h	48h
287	26	0	CUST_25586_PI428323385	CG4210	SAL_DOWN 24	Probe	41832	CG4210	CG4210 gene product from transcript CG4210-RC	0.545858	10.5727	3.85881	0.000778696	0.0328829	-0.759363	24h
193	57	0	CUST_25264_PI428323385	CG4084	SAL_DOWN 48	Probe	37754	l(2)not	lethal (2) neighbor of tid	0.545946	10.8538	3.45932	0.00208994	0.0362526	-1.91792	48h
202	122	0	CUST_4641_PI428323385	CG12163	SAL_DOWN 24/48	Probe	40628	CG12163	CG12163 gene product from transcript CG12163-RB	0.546979	8.34673	5.62818	9.34895e-06	0.0012123	3.53181	24h	48h
4	137	0	CUST_26779_PI428323385	CG42562	SAL_DOWN 24/48	Probe	37008	CG42562	CG42562 gene product from transcript CG42562-RA	0.547141	6.84031	4.69707	9.50336e-05	0.00723662	1.27356	24h	48h
356	162	0	CUST_6327_PI428323385	CG13194	SAL_DOWN 24	Probe	36255	pyr	pyramus	0.547221	5.32117	4.3556	0.000224268	0.0136522	0.441016	24h
16	34	0	CUST_2133_PI428323385	CG10922	SAL_DOWN 24	Probe	35305	La	La autoantigen-like	0.548257	13.152	4.4271	0.000187363	0.0119217	0.615098	24h
138	39	0	CUST_3833_PI428323385	CG11779	SAL_DOWN 24	Probe	42298	CG11779	CG11779 gene product from transcript CG11779-RB	0.548526	7.13513	3.86709	0.000762793	0.0324714	-0.739548	24h
43	5	0	CUST_41260_PI428323385	CG9614	SAL_DOWN 24/48	Probe	40104	pip	pipe	0.548868	6.52868	4.77579	7.79838e-05	0.00621012	1.46566	24h	48h
373	64	0	CUST_25286_PI428323385	CG4094	SAL_DOWN 24	Probe	31605	l(1)G0255	lethal (1) G0255	0.549041	13.3742	4.44833	0.000177622	0.0114487	0.666822	24h
118	117	0	CUST_33286_PI428323385	CG6094	SAL_DOWN 24/48	Probe	34446	CG6094	CG6094 gene product from transcript CG6094-RA	0.550107	11.2713	5.25658	2.34379e-05	0.00250317	2.63572	24h	48h
215	138	0	CUST_16854_PI428323385	CG3033	SAL_DOWN 24/48	Probe	31517	CG3033	CG3033 gene product from transcript CG3033-RA	0.550677	12.0172	5.8042	6.07392e-06	0.000864953	3.95247	24h	48h
70	147	0	CUST_3007_PI428323385	CG11324	SAL_DOWN 48	Probe	33944	homer	CG11324 gene product from transcript CG11324-RC	0.552277	8.78149	3.81445	0.00086963	0.0203247	-1.07123	48h
9	146	0	CUST_9708_PI428323385	CG1503	SAL_DOWN 24/48	Probe	33090	CG1503	CG1503 gene product from transcript CG1503-RA	0.552829	5.89761	4.12334	0.000401887	0.0209051	-0.122676	24h	48h
58	2	0	CUST_10882_PI428323385	CG1575	SAL_DOWN 24	Probe	31731	CG1575	CG1575 gene product from transcript CG1575-RA	0.555564	10.5022	3.74013	0.001046	0.0407072	-1.04238	24h
22	93	0	CUST_32892_PI428323385	CG5896	SAL_DOWN 24/48	Probe	43273	grass	Gram-positive Specific Serine protease	0.556554	8.92594	4.51035	0.000151968	0.0102248	0.818005	24h	48h
292	6	0	CUST_3639_PI428323385	CG11655	SAL_DOWN 24	Probe	32472	CG11655	CG11655 gene product from transcript CG11655-RA	0.557956	7.15179	4.35339	0.000225518	0.0137034	0.435638	24h
273	51	0	CUST_35962_PI428323385	CG7236	SAL_DOWN 48	Probe	33798	CG7236	CG7236 gene product from transcript CG7236-RA	0.560156	4.5487	3.45608	0.0021066	0.0364199	-1.92554	48h
256	148	0	CUST_24478_PI428323385	CG3782	SAL_DOWN 24/48	Probe	33715	mRpL28	mitochondrial ribosomal protein L28	0.560211	12.2175	5.01401	4.2925e-05	0.00392805	2.04638	24h	48h
311	93	0	CUST_34526_PI428323385	CG6656	SAL_DOWN 24/48	Probe	42576	CG6656	CG6656 gene product from transcript CG6656-RA	0.560321	9.93215	7.38617	1.46941e-07	3.97361e-05	7.57696	24h	48h
106	43	0	CUST_20309_PI428323385	CG32529	SAL_DOWN 48	Probe	33000	CG32529	CG32529 gene product from transcript CG32529-RA	0.561608	6.06345	4.02457	0.00051473	0.014314	-0.561402	48h
81	145	0	CUST_40906_PI428323385	CG9438	SAL_DOWN 24/48	Probe	35587	Cyp6a2	Cytochrome P450-6a2	0.562425	4.96661	4.04051	0.000494592	0.0240378	-0.322782	24h	48h
99	118	0	CUST_27752_PI428323385	CG42827	SAL_DOWN 24	Probe	42763	CG42827	CG42827 gene product from transcript CG42827-RC	0.56455	4.46971	4.73462	8.64783e-05	0.00668164	1.3652	24h
285	49	0	CUST_2577_PI428323385	CG11133	SAL_DOWN 24	Probe	40512	CG11133	CG11133 gene product from transcript CG11133-RA	0.566103	5.35017	4.10886	0.00041675	0.0214927	-0.157706	24h
192	163	0	CUST_36876_PI428323385	CG7678	SAL_DOWN 48	Probe	42214	Vha100-4	Vacuolar H[+] ATPase subunit 100-4	0.567687	5.27127	3.34556	0.00275793	0.0440038	-2.18391	48h
236	76	0	CUST_12588_PI428323385	CG17450	SAL_DOWN 48	Probe	49952	CG17450	CG17450 gene product from transcript CG17450-RB	0.568276	5.33981	4.12931	0.00039592	0.011854	-0.305476	48h
21	120	0	CUST_12433_PI428323385	CG17332	SAL_DOWN 24/48	Probe	34997	VhaSFD	Vacuolar H[+]-ATPase SFD subunit	0.568625	7.37431	3.93336	0.00064656	0.0290787	-0.580676	24h	48h
360	31	0	CUST_28347_PI428323385	CG4320	SAL_DOWN 24/48	Probe	31543	raptor	CG4320 gene product from transcript CG4320-RA	0.569183	7.30581	5.23361	2.48161e-05	0.0026107	2.58005	24h	48h
38	8	0	CUST_11736_PI428323385	CG16979	SAL_DOWN 24/48	Probe	39687	CG16979	CG16979 gene product from transcript CG16979-RA	0.570043	10.6232	6.98618	3.65814e-07	8.47924e-05	6.69067	24h	48h
106	125	0	CUST_5942_PI428323385	CG12971	SAL_DOWN 48	Probe	40365	CG12971	CG12971 gene product from transcript CG12971-RB	0.571289	6.34308	3.90705	0.00069045	0.017339	-0.847216	48h
43	81	0	CUST_3156_PI428323385	CG11387	SAL_DOWN 48	Probe	44540	ct	cut	0.571293	7.37008	4.28694	0.00026652	0.00890244	0.0813837	48h
278	155	0	CUST_4065_PI428323385	CG11905	SAL_DOWN 24/48	Probe	39895	CG11905	CG11905 gene product from transcript CG11905-RB	0.571359	7.09647	3.71027	0.00112636	0.042654	-1.11326	24h	48h
2	114	0	CUST_11278_PI428323385	CG16705	SAL_DOWN 24	Probe	42791	SPE	Spatzle-Processing Enzyme	0.575734	7.26078	4.08924	0.000437755	0.0221428	-0.205125	24h
328	131	0	CUST_15354_PI428323385	CG2162	SAL_DOWN 24/48	Probe	38360	CG2162	CG2162 gene product from transcript CG2162-RA	0.576303	8.78574	4.88306	5.95835e-05	0.00503004	1.72731	24h	48h
133	150	0	CUST_9983_PI428323385	CG1516	SAL_DOWN 24/48	Probe	36020	CG1516	CG1516 gene product from transcript CG1516-RP	0.577504	10.2087	4.0056	0.000539746	0.0256705	-0.406928	24h	48h
214	162	0	CUST_1722_PI428323385	CG10733	SAL_DOWN 48	Probe	38698	loj	logjam	0.577956	10.7586	3.34701	0.00274828	0.0439663	-2.18056	48h
163	58	0	CUST_14450_PI428323385	CG1857	SAL_DOWN 24	Probe	45908	nec	necrotic	0.578168	6.49452	3.86595	0.000764974	0.0325286	-0.742291	24h
369	56	0	CUST_39391_PI428323385	CG8764	SAL_DOWN 48	Probe	45401	ox	oxen	0.579361	13.1581	4.71897	8.99e-05	0.00404524	1.14773	48h
89	98	0	CUST_24183_PI428323385	CG3640	SAL_DOWN 48	Probe	37942	CG3640	CG3640 gene product from transcript CG3640-RA	0.581532	5.14205	4.66445	0.00010315	0.00446322	1.01292	48h
97	83	0	CUST_31656_PI428323385	CG5325	SAL_DOWN 48	Probe	34630	CG5325	CG5325 gene product from transcript CG5325-RB	0.581842	9.26479	3.67385	0.00123265	0.0256924	-1.40905	48h
25	133	0	CUST_27509_PI428323385	CG42748	SAL_DOWN 48	Probe	35442	CG42748	CG42748 gene product from transcript CG42748-RG	0.583499	8.77499	3.37684	0.002556	0.0418777	-2.11108	48h
19	124	0	CUST_8800_PI428323385	CG14565	SAL_DOWN 24/48	Probe	40423	CG14565	CG14565 gene product from transcript CG14565-RA	0.584211	5.92303	4.14421	0.000381395	0.0201371	-0.0721779	24h	48h
205	122	0	CUST_31915_PI428323385	CG5451	SAL_DOWN 24/48	Probe	42272	CG5451	CG5451 gene product from transcript CG5451-RB	0.58641	10.8769	6.07496	3.14713e-06	0.00052254	4.59385	24h	48h
4	90	0	CUST_25266_PI428323385	CG4086	SAL_DOWN 24/48	Probe	39856	Su(P)	Suppressor of ref(2)P sterility	0.586611	10.891	4.23406	0.000304383	0.0168734	0.145628	24h	48h
348	4	0	CUST_5589_PI428323385	CG12754	SAL_DOWN 48	Probe	35516	Or42b	Odorant receptor 42b	0.587548	4.32024	4.45228	0.00017587	0.00664016	0.488772	48h
378	150	0	CUST_1177_PI428323385	CG10539	SAL_DOWN 24/48	Probe	38654	S6k	RPS6-p70-protein kinase	0.590938	9.75494	4.30951	0.000251821	0.0148164	0.328898	24h	48h
347	39	0	CUST_907_PI428323385	CG10392	SAL_DOWN 24/48	Probe	35486	sxc	super sex combs	0.591205	11.7792	5.40264	1.63109e-05	0.00193284	2.98907	24h	48h
61	140	0	CUST_24434_PI428323385	CG3759	SAL_DOWN 24	Probe	34258	CG3759	CG3759 gene product from transcript CG3759-RB	0.592144	5.16822	4.55981	0.000134194	0.00931103	0.938633	24h
383	85	0	CUST_21838_PI428323385	CG33491	SAL_DOWN 48	Probe	2768894	CG33491	CG33491 gene product from transcript CG33491-RA	0.593377	10.6511	3.80552	0.00088916	0.0205986	-1.09278	48h
65	56	0	CUST_38228_PI428323385	CG8249	SAL_DOWN 24	Probe	36742	CG8249	CG8249 gene product from transcript CG8249-RC	0.59427	7.79222	4.1571	0.000369263	0.0197436	-0.0409793	24h
7	124	0	CUST_27639_PI428323385	CG42783	SAL_DOWN 48	Probe	47594	aPKC	atypical protein kinase C	0.594608	9.73591	3.75513	0.00100776	0.0224054	-1.21413	48h
277	118	0	CUST_8683_PI428323385	CG14490	SAL_DOWN 48	Probe	37041	CG14490	CG14490 gene product from transcript CG14490-RA	0.594863	9.02033	3.5374	0.00172577	0.0322852	-1.73374	48h
359	116	0	CUST_15447_PI428323385	CG2210	SAL_DOWN 24/48	Probe	43739	awd	abnormal wing discs	0.595522	12.0092	4.3117	0.000250436	0.0147555	0.334232	24h	48h
238	67	0	CUST_42044_PI428323385	CG9928	SAL_DOWN 48	Probe	34704	CG9928	CG9928 gene product from transcript CG9928-RA	0.595528	4.59942	4.13257	0.00039269	0.0117909	-0.297486	48h
161	3	0	CUST_4798_PI428323385	CG12241	SAL_DOWN 24/48	Probe	41834	CG12241	CG12241 gene product from transcript CG12241-RA	0.598329	6.77545	5.46158	1.40973e-05	0.00171436	3.13127	24h	48h
27	18	0	CUST_551_PI428323385	CG10243	SAL_DOWN 48	Probe	36662	Cyp6a19	CG10243 gene product from transcript CG10243-RA	0.598345	6.22458	3.6402	0.0013396	0.0271433	-1.48944	48h
10	65	0	CUST_26786_PI428323385	CG42565	SAL_DOWN 48	Probe	37598	CG42565	CG42565 gene product from transcript CG42565-RA	0.59883	6.01652	3.8704	0.00075654	0.0184589	-0.936025	48h
41	131	0	CUST_38616_PI428323385	CG8420	SAL_DOWN 48	Probe	41097	CG8420	CG8420 gene product from transcript CG8420-RA	0.598865	10.4486	3.87474	0.0007484	0.0183096	-0.925512	48h
187	24	0	CUST_25998_PI428323385	CG42311	SAL_DOWN 24/48	Probe	37038	grh	grainy head	0.601391	12.9222	4.2862	0.000267013	0.0154941	0.272248	24h	48h
361	83	0	CUST_15729_PI428323385	CG2520	SAL_DOWN 48	Probe	40863	lap	like-AP180	0.603545	9.75833	3.72474	0.00108667	0.023567	-1.28713	48h
243	155	0	CUST_4409_PI428323385	CG12057	SAL_DOWN 48	Probe	31854	CG12057	CG12057 gene product from transcript CG12057-RA	0.603573	5.56225	3.83397	0.0008284	0.0196773	-1.02411	48h
78	160	0	CUST_21854_PI428323385	CG33498	SAL_DOWN 24/48	Probe	2768887	CG33498	CG33498 gene product from transcript CG33498-RA	0.606585	10.4514	3.86991	0.000757449	0.0323419	-0.732797	24h	48h
1	97	0	CUST_5295_PI428323385	CG12539	SAL_DOWN 48	Probe	32412	CG12539	CG12539 gene product from transcript CG12539-RA	0.606938	5.95817	3.52248	0.00179019	0.0330881	-1.76902	48h
219	160	0	CUST_28545_PI428323385	CG43308	SAL_DOWN 48	Probe	12798125	CG43308	CG43308 gene product from transcript CG43308-RA	0.60944	5.69749	3.92024	0.00066809	0.0170138	-0.815213	48h
142	150	0	CUST_19930_PI428323385	CG32409	SAL_DOWN 24/48	Probe	318016	CG32409	CG32409 gene product from transcript CG32409-RA	0.609928	10.385	4.80335	7.27716e-05	0.00587817	1.5329	24h	48h
67	9	0	CUST_14119_PI428323385	CG18343	SAL_DOWN 24/48	Probe	36297	CG18343	CG18343 gene product from transcript CG18343-RA	0.611187	12.9538	6.51666	1.09518e-06	0.000220005	5.62302	24h	48h
149	65	0	CUST_41645_PI428323385	CG9771	SAL_DOWN 24/48	Probe	40579	Dip2	Dorsal interacting protein 2	0.612226	10.6674	4.12851	0.000396717	0.0207128	-0.110184	24h	48h
138	46	0	CUST_10004_PI428323385	CG15170	SAL_DOWN 24	Probe	35160	CG15170	CG15170 gene product from transcript CG15170-RA	0.613124	4.56078	3.89974	0.000703157	0.0306124	-0.661343	24h
137	22	0	CUST_728_PI428323385	CG10311	SAL_DOWN 24/48	Probe	41984	CG10311	CG10311 gene product from transcript CG10311-RA	0.614307	7.82082	4.41046	0.000195371	0.0123279	0.574566	24h	48h
31	67	0	CUST_12862_PI428323385	CG17650	SAL_DOWN 48	Probe	33358	CG17650	CG17650 gene product from transcript CG17650-RA	0.614645	5.48916	3.31358	0.0029805	0.0461075	-2.25817	48h
317	121	0	CUST_29737_PI428323385	CG4415	SAL_DOWN 24/48	Probe	33279	CG4415	CG4415 gene product from transcript CG4415-RA	0.614659	5.34167	3.95326	0.000615214	0.0280578	-0.532879	24h	48h
46	40	0	CUST_39263_PI428323385	CG8705	SAL_DOWN 48	Probe	35801	pnut	peanut	0.615604	9.72801	3.66671	0.00125462	0.0259958	-1.42612	48h
24	112	0	CUST_21012_PI428323385	CG3299	SAL_DOWN 48	Probe	31201	Vinc	Vinculin	0.615915	7.29039	3.41877	0.00230764	0.0388314	-2.01306	48h
1	76	0	CUST_30547_PI428323385	CG4820	SAL_DOWN 48	Probe	41344	CG4820	CG4820 gene product from transcript CG4820-RB	0.616904	8.80562	4.87605	6.06e-05	0.00298425	1.53612	48h
207	56	0	CUST_38504_PI428323385	CG8367	SAL_DOWN 48	Probe	36571	cg	combgap	0.61725	9.98846	3.56272	0.0016216	0.0308984	-1.67376	48h
44	6	0	CUST_36542_PI428323385	CG7514	SAL_DOWN 24	Probe	38571	CG7514	CG7514 gene product from transcript CG7514-RA	0.617874	4.30938	3.84493	0.000806096	0.0337361	-0.792565	24h
22	35	0	CUST_41882_PI428323385	CG9899	SAL_DOWN 24/48	Probe	37676	CG9899	CG9899 gene product from transcript CG9899-RA	0.61847	4.37824	3.69804	0.00116102	0.0433824	-1.14226	24h	48h
276	36	0	CUST_41053_PI428323385	CG9503	SAL_DOWN 24	Probe	32424	CG9503	CG9503 gene product from transcript CG9503-RA	0.619722	8.3871	4.12963	0.000395597	0.0206799	-0.107457	24h
25	67	0	CUST_30953_PI428323385	CG4974	SAL_DOWN 48	Probe	39013	dally	division abnormally delayed	0.621662	9.86311	4.06237	0.00046825	0.013374	-0.469154	48h
2	118	0	CUST_37150_PI428323385	CG7820	SAL_DOWN 48	Probe	34786	CAH1	Carbonic anhydrase 1	0.622144	8.40261	3.62383	0.00139486	0.0278748	-1.52847	48h
260	154	0	CUST_41135_PI428323385	CG9542	SAL_DOWN 24/48	Probe	33907	CG9542	CG9542 gene product from transcript CG9542-RA	0.623731	6.89794	4.61158	0.000117812	0.00843809	1.06495	24h	48h
9	81	0	CUST_25342_PI428323385	CG4115	SAL_DOWN 48	Probe	41499	CG4115	CG4115 gene product from transcript CG4115-RA	0.625869	10.0092	6.12227	2.81e-06	0.00025638	4.57758	48h
198	31	0	CUST_37998_PI428323385	CG8175	SAL_DOWN 48	Probe	36708	Mtk	Metchnikowin	0.626231	5.57755	3.30263	0.0030606	0.0469105	-2.28352	48h
54	120	0	CUST_30480_PI428323385	CG4779	SAL_DOWN 48	Probe	34552	hgo	homogentisate 1,2-dioxygenase	0.630611	4.77382	3.91548	0.00067609	0.0171478	-0.826775	48h
58	151	0	CUST_11206_PI428323385	CG1637	SAL_DOWN 24/48	Probe	32019	CG1637	CG1637 gene product from transcript CG1637-RC	0.632766	9.65392	9.13462	3.4957e-09	1.62054e-06	11.1825	24h	48h
92	6	0	CUST_23224_PI428323385	CG34313	SAL_DOWN 24/48	Probe	5740766	CG34313	CG34313 gene product from transcript CG34313-RA	0.635253	5.11765	6.18106	2.43742e-06	0.000431911	4.84308	24h	48h
83	84	0	CUST_8178_PI428323385	CG14224	SAL_DOWN 48	Probe	32977	Ubqn	Ubiquilin	0.635479	10.4689	3.43617	0.00221168	0.037607	-1.97229	48h
290	65	0	CUST_10187_PI428323385	CG15284	SAL_DOWN 24/48	Probe	34845	pburs	partner of burs	0.637228	6.07647	4.70292	9.36461e-05	0.0071568	1.28784	24h	48h
16	141	0	CUST_30052_PI428323385	CG4586	SAL_DOWN 48	Probe	31641	CG4586	CG4586 gene product from transcript CG4586-RA	0.637674	11.1836	3.55561	0.0016502	0.0312457	-1.6906	48h
340	57	0	CUST_21828_PI428323385	CG33487	SAL_DOWN 48	Probe	2768885	CG33487	CG33487 gene product from transcript CG33487-RA	0.640752	10.8183	4.32025	0.00024512	0.00837283	0.16334	48h
167	125	0	CUST_37755_PI428323385	CG8083	SAL_DOWN 24/48	Probe	35914	CG8083	CG8083 gene product from transcript CG8083-RA	0.641266	5.51744	5.3069	2.06825e-05	0.0022781	2.75761	24h	48h
144	75	0	CUST_17767_PI428323385	CG31183	SAL_DOWN 48	Probe	41927	CG31183	CG31183 gene product from transcript CG31183-RA	0.641713	6.22225	4.86772	6.19e-05	0.00302333	1.51551	48h
102	15	0	CUST_26619_PI428323385	CG42514	SAL_DOWN 24/48	Probe	8674108	CG42514	CG42514 gene product from transcript CG42514-RA	0.648214	11.5732	4.85211	6.43912e-05	0.00531587	1.65185	24h	48h
152	35	0	CUST_25397_PI428323385	CG41284	SAL_DOWN 24	Probe	5740851	CG41284	CG41284 gene product from transcript CG41284-RB	0.654446	7.46049	6.49598	1.1501e-06	0.00022886	5.57533	24h
57	149	0	CUST_24590_PI428323385	CG3848	SAL_DOWN 24/48	Probe	31149	trr	trithorax-related	0.655305	7.50931	5.8485	5.45167e-06	0.000807433	4.05791	24h	48h
248	95	0	CUST_9326_PI428323385	CG14855	SAL_DOWN 48	Probe	41789	CG14855	CG14855 gene product from transcript CG14855-RA	0.655792	6.81869	3.83094	0.00083466	0.0197593	-1.03142	48h
374	76	0	CUST_24517_PI428323385	CG3810	SAL_DOWN 24/48	Probe	31154	Edem1	CG3810 gene product from transcript CG3810-RC	0.656693	7.8444	4.77253	7.86241e-05	0.00623465	1.45772	24h	48h
304	92	0	CUST_40703_PI428323385	CG9351	SAL_DOWN 48	Probe	41675	flfl	falafel	0.657977	7.95226	4.81744	7.02e-05	0.00334831	1.39122	48h
230	47	0	CUST_22472_PI428323385	CG33960	SAL_DOWN 48	Probe	246538	CG33960	CG33960 gene product from transcript CG33960-RB	0.660955	11.2302	3.53155	0.00175074	0.0325934	-1.74757	48h
233	1	0	CUST_460_PI428323385	CG10200	SAL_DOWN 24/48	Probe	36648	CG10200	CG10200 gene product from transcript CG10200-RB	0.661078	12.2788	5.24809	2.39382e-05	0.00254373	2.61514	24h	48h
121	17	0	CUST_20026_PI428323385	CG32448	SAL_DOWN 24/48	Probe	318032	CG32448	CG32448 gene product from transcript CG32448-RC	0.661297	10.1898	4.22636	0.000310332	0.0171357	0.126924	24h	48h
299	139	0	CUST_18079_PI428323385	CG31370	SAL_DOWN 24/48	Probe	43060	CG31370	CG31370 gene product from transcript CG31370-RB	0.66242	6.21457	4.35297	0.000225759	0.0137034	0.434604	24h	48h
249	146	0	CUST_39065_PI428323385	CG8604	SAL_DOWN 24/48	Probe	36383	Amph	Amphiphysin	0.664357	5.98742	3.70617	0.00113788	0.0429363	-1.123	24h	48h
41	81	0	CUST_22282_PI428323385	CG33772	SAL_DOWN 24/48	Probe	3772205	CG33772	CG33772 gene product from transcript CG33772-RC	0.668651	4.42507	4.17382	0.000354088	0.0191507	-0.000470398	24h	48h
49	20	0	CUST_8981_PI428323385	CG14661	SAL_DOWN 48	Probe	40611	CG14661	CG14661 gene product from transcript CG14661-RB	0.671292	4.62667	3.54276	0.00170319	0.0319654	-1.72105	48h
121	139	0	CUST_10266_PI428323385	CG15351	SAL_DOWN 48	Probe	31786	Cp7Fc	Chorion protein c at 7F	0.672865	4.44033	3.50299	0.0018779	0.0339464	-1.81506	48h
281	116	0	CUST_34213_PI428323385	CG6503	SAL_DOWN 24	Probe	50079	CG6503	CG6503 gene product from transcript CG6503-RA	0.673384	4.51958	4.73792	8.57646e-05	0.00665086	1.37325	24h
68	161	0	CUST_11111_PI428323385	CG15917	SAL_DOWN 24	Probe	36936	CG15917	CG15917 gene product from transcript CG15917-RA	0.673682	5.60938	4.12078	0.000404477	0.020988	-0.128872	24h
63	77	0	CUST_18989_PI428323385	CG31918	SAL_DOWN 24/48	Probe	326172	CG31918	CG31918 gene product from transcript CG31918-RA	0.67374	10.4643	7.61216	8.85859e-08	2.5952e-05	8.0678	24h	48h
247	17	0	CUST_30484_PI428323385	CG4781	SAL_DOWN 24	Probe	37943	CG4781	CG4781 gene product from transcript CG4781-RA	0.674845	4.28765	4.52165	0.000147711	0.0100022	0.845555	24h
122	37	0	CUST_30545_PI428323385	CG4818	SAL_DOWN 24	Probe	39814	Cpr72Ea	Cuticular protein 72Ea	0.675254	6.73705	3.95888	0.000606639	0.0277266	-0.519377	24h
9	123	0	CUST_30124_PI428323385	CG4615	SAL_DOWN 24	Probe	31656	CG4615	CG4615 gene product from transcript CG4615-RA	0.678769	7.94521	4.43578	0.000183318	0.0117173	0.636243	24h
23	104	0	CUST_34098_PI428323385	CG6447	SAL_DOWN 24	Probe	43203	TwdlL	TweedleL	0.684967	6.53325	3.88788	0.00072428	0.0313058	-0.689782	24h
119	150	0	CUST_28941_PI428323385	CG43479	SAL_DOWN 48	Probe	39052	nwk	nervous wreck	0.68773	8.82238	3.88688	0.00072608	0.0179546	-0.896109	48h
15	99	0	CUST_16946_PI428323385	CG30380	SAL_DOWN 48	Probe	246579	CG30380	CG30380 gene product from transcript CG30380-RA	0.692956	6.32799	3.71434	0.00111508	0.0239759	-1.3121	48h
281	135	0	CUST_27320_PI428323385	CG42694	SAL_DOWN 24/48	Probe	10178792	CG42694	CG42694 gene product from transcript CG42694-RA	0.694284	5.56762	5.32339	1.98527e-05	0.00220396	2.79752	24h	48h
312	137	0	CUST_18528_PI428323385	CG31673	SAL_DOWN 24	Probe	35348	CG31673	CG31673 gene product from transcript CG31673-RA	0.69438	10.7611	4.64791	0.000107529	0.00783459	1.1536	24h
201	133	0	CUST_39128_PI428323385	CG8634	SAL_DOWN 48	Probe	38775	Cpr65Ec	Cuticular protein 65Ec	0.695191	9.27553	3.96208	0.0006018	0.0158969	-0.713563	48h
6	57	0	CUST_16367_PI428323385	CG30016	SAL_DOWN 24/48	Probe	246393	CG30016	CG30016 gene product from transcript CG30016-RA	0.696607	7.79471	4.99582	4.49231e-05	0.00407554	2.0021	24h	48h
159	155	0	CUST_10140_PI428323385	CG15258	SAL_DOWN 24/48	Probe	34904	CG15258	CG15258 gene product from transcript CG15258-RA	0.696641	5.02711	3.94357	0.000630284	0.0284986	-0.556157	24h	48h
378	111	0	CUST_33128_PI428323385	CG6016	SAL_DOWN 24/48	Probe	36496	bbc	bb in a boxcar	0.698385	8.3524	3.76419	0.000985353	0.0389579	-0.985159	24h	48h
61	161	0	CUST_25828_PI428323385	CG42272	SAL_DOWN 24/48	Probe	318020	CG42272	CG42272 gene product from transcript CG42272-RC	0.702673	9.95622	6.17046	2.50026e-06	0.000433569	4.81826	24h	48h
42	14	0	CUST_33052_PI428323385	CG5973	SAL_DOWN 24	Probe	34023	CG5973	CG5973 gene product from transcript CG5973-RA	0.702803	8.08657	4.63754	0.000110372	0.00794562	1.12828	24h
97	43	0	CUST_17792_PI428323385	CG31195	SAL_DOWN 48	Probe	46155	CG31195	CG31195 gene product from transcript CG31195-RB	0.703602	9.21466	3.68819	0.00118967	0.0250287	-1.37474	48h
35	62	0	CUST_35906_PI428323385	CG7210	SAL_DOWN 48	Probe	35084	kel	kelch	0.708636	6.28935	4.54894	0.00013791	0.00555686	0.727422	48h
253	121	0	CUST_36513_PI428323385	CG7506	SAL_DOWN 24/48	Probe	38857	CG7506	CG7506 gene product from transcript CG7506-RA	0.708849	10.7217	6.52876	1.06432e-06	0.000215862	5.65087	24h	48h
185	14	0	CUST_21559_PI428323385	CG3326	SAL_DOWN 24/48	Probe	33544	CG3326	CG3326 gene product from transcript CG3326-RA	0.709818	8.94396	5.67583	8.31648e-06	0.00110269	3.64596	24h	48h
148	3	0	CUST_28248_PI428323385	CG43161	SAL_DOWN 24/48	Probe	3772559	Skeletor	CG43161 gene product from transcript CG43161-RD	0.712171	9.64829	5.82439	5.78179e-06	0.000839873	4.00056	24h	48h
274	86	0	CUST_6510_PI428323385	CG1330	SAL_DOWN 24/48	Probe	40821	Ccp84Ae	CG1330 gene product from transcript CG1330-RA	0.713791	5.3437	6.51806	1.09157e-06	0.000220005	5.62623	24h	48h
92	56	0	CUST_26892_PI428323385	CG42598	SAL_DOWN 24	Probe	8674042	CG42598	CG42598 gene product from transcript CG42598-RA	0.714283	7.3154	6.16347	2.54268e-06	0.000436039	4.80185	24h
46	84	0	CUST_2131_PI428323385	CG10920	SAL_DOWN 48	Probe	31688	CG10920	CG10920 gene product from transcript CG10920-RA	0.714592	7.49777	3.6056	0.00145902	0.0287753	-1.57188	48h
122	24	0	CUST_8803_PI428323385	CG14567	SAL_DOWN 24/48	Probe	40420	CG14567	CG14567 gene product from transcript CG14567-RA	0.71666	8.655	4.206	0.000326608	0.0178939	0.0775411	24h	48h
233	30	0	CUST_34439_PI428323385	CG6610	SAL_DOWN 24/48	Probe	38693	CG6610	CG6610 gene product from transcript CG6610-RA	0.717613	12.0356	4.63805	0.000110228	0.00794562	1.12954	24h	48h
299	91	0	CUST_30711_PI428323385	CG4880	SAL_DOWN 24/48	Probe	32680	CG4880	CG4880 gene product from transcript CG4880-RA	0.717746	10.2548	8.2229	2.33437e-08	8.71483e-06	9.35764	24h	48h
113	8	0	CUST_15040_PI428323385	CG2004	SAL_DOWN 24/48	Probe	31809	CG2004	CG2004 gene product from transcript CG2004-RA	0.722979	10.7984	5.26834	2.27625e-05	0.00245591	2.66422	24h	48h
127	36	0	CUST_11097_PI428323385	CG15905	SAL_DOWN 24/48	Probe	37257	CG15905	CG15905 gene product from transcript CG15905-RB	0.724841	13.6643	7.34415	1.6156e-07	4.34112e-05	7.48489	24h	48h
216	146	0	CUST_24822_PI428323385	CG3954	SAL_DOWN 48	Probe	45278	csw	corkscrew	0.725627	7.25857	3.63675	0.00135105	0.0272967	-1.49766	48h
335	158	0	CUST_34472_PI428323385	CG6622	SAL_DOWN 48	Probe	48311	Pkc53E	Protein C kinase 53E	0.729734	5.46156	5.58217	1.05e-05	0.00075888	3.27246	48h
313	132	0	CUST_36287_PI428323385	CG7398	SAL_DOWN 48	Probe	38721	Trn	Transportin	0.739182	9.37425	4.39343	0.00020392	0.00737158	0.343612	48h
136	30	0	CUST_10305_PI428323385	CG15382	SAL_DOWN 48	Probe	33391	CG15382	CG15382 gene product from transcript CG15382-RA	0.739238	6.33616	3.54737	0.00168401	0.0317149	-1.71014	48h
20	19	0	CUST_16805_PI428323385	CG30291	SAL_DOWN 24/48	Probe	246534	CG30291	CG30291 gene product from transcript CG30291-RA	0.740632	11.4683	5.21869	2.57552e-05	0.00267996	2.54386	24h	48h
226	164	0	CUST_205_PI428323385	CG10091	SAL_DOWN 24/48	Probe	41502	GstD9	Glutathione S transferase D9	0.74068	11.6004	5.60952	9.78808e-06	0.0012589	3.48704	24h	48h
257	117	0	CUST_40384_PI428323385	CG9212	SAL_DOWN 24/48	Probe	32573	Nipsnap	CG9212 gene product from transcript CG9212-RC	0.740915	7.15787	5.34918	1.86219e-05	0.0021232	2.8599	24h	48h
51	125	0	CUST_34259_PI428323385	CG6527	SAL_DOWN 48	Probe	39197	CG6527	CG6527 gene product from transcript CG6527-RA	0.741356	10.6752	3.30886	0.00301473	0.0464837	-2.26909	48h
264	73	0	CUST_12581_PI428323385	CG1745	SAL_DOWN 24/48	Probe	32090	HP5	Heterochromatin protein 5	0.745553	9.22502	5.46146	1.41014e-05	0.00171436	3.13099	24h	48h
193	6	0	CUST_42084_PI428323385	CG9948	SAL_DOWN 24/48	Probe	38757	CG9948	CG9948 gene product from transcript CG9948-RA	0.745792	10.0285	4.89861	5.73058e-05	0.00491362	1.76522	24h	48h
290	61	0	CUST_14940_PI428323385	CG1966	SAL_DOWN 24/48	Probe	43751	Acf1	ATP-dependent chromatin assembly factor large subunit	0.747875	11.2226	5.34418	1.88541e-05	0.00213239	2.84782	24h	48h
145	65	0	CUST_23542_PI428323385	CG34401	SAL_DOWN 48	Probe	50356	CG34401	CG34401 gene product from transcript CG34401-RA	0.750183	7.62758	4.29505	0.00026114	0.00878513	0.10133	48h
264	103	0	CUST_36309_PI428323385	CG7408	SAL_DOWN 24/48	Probe	39991	CG7408	CG7408 gene product from transcript CG7408-RB	0.753586	7.53627	7.82076	5.58616e-08	1.78529e-05	8.5144	24h	48h
40	136	0	CUST_4314_PI428323385	CG12028	SAL_DOWN 24/48	Probe	45282	dib	disembodied	0.759352	5.59305	5.51116	1.24724e-05	0.00154753	3.25069	24h	48h
259	19	0	CUST_22648_PI428323385	CG34033	SAL_DOWN 48	Probe	3885602	CG34033	CG34033 gene product from transcript CG34033-RA	0.764422	4.52848	3.37444	0.00257093	0.0419975	-2.11666	48h
19	156	0	CUST_675_PI428323385	CG10287	SAL_DOWN 24/48	Probe	40745	Gasp	CG10287 gene product from transcript CG10287-RB	0.769706	10.8108	5.8482	5.45561e-06	0.000807433	4.0572	24h	48h
89	148	0	CUST_23932_PI428323385	CG3523	SAL_DOWN 24	Probe	33524	CG3523	CG3523 gene product from transcript CG3523-RA	0.772723	9.77354	4.26489	0.000281703	0.0159607	0.220466	24h
168	97	0	CUST_14742_PI428323385	CG1883	SAL_DOWN 48	Probe	43594	RpS7	Ribosomal protein S7	0.777732	7.72754	3.88776	0.0007245	0.0179469	-0.893987	48h
168	152	0	CUST_41489_PI428323385	CG9701	SAL_DOWN 48	Probe	39872	CG9701	CG9701 gene product from transcript CG9701-RA	0.779327	4.61191	4.26965	0.00027835	0.00918819	0.0388752	48h
79	73	0	CUST_39996_PI428323385	CG9040	SAL_DOWN 24	Probe	39546	CG9040	CG9040 gene product from transcript CG9040-RA	0.780018	4.59903	3.95124	0.000618316	0.0281384	-0.537718	24h
351	161	0	CUST_6146_PI428323385	CG13082	SAL_DOWN 48	Probe	35244	CG13082	CG13082 gene product from transcript CG13082-RA	0.784202	8.71264	4.00674	0.00053821	0.0147916	-0.604862	48h
278	1	0	CUST_12688_PI428323385	CG17527	SAL_DOWN 24	Probe	37110	GstE5	Glutathione S transferase E5	0.784393	8.57564	4.44951	0.000177095	0.0114487	0.669703	24h
61	83	0	CUST_1200_PI428323385	CG10555	SAL_DOWN 48	Probe	31771	CG10555	CG10555 gene product from transcript CG10555-RA	0.785698	9.49812	4.66277	0.00010359	0.00447742	1.00877	48h
61	119	0	CUST_31304_PI428323385	CG5144	SAL_DOWN 24/48	Probe	39040	CG5144	CG5144 gene product from transcript CG5144-RA	0.786796	5.7215	4.03931	0.000496087	0.0240827	-0.325689	24h	48h
106	24	0	CUST_42003_PI428323385	CG9907	SAL_DOWN 48	Probe	32619	para	paralytic	0.799233	6.41717	4.57541	0.00012903	0.0052848	0.792825	48h
381	54	0	CUST_30622_PI428323385	CG4839	SAL_DOWN 24/48	Probe	34348	CG4839	CG4839 gene product from transcript CG4839-RB	0.799355	5.46646	5.47766	1.35481e-05	0.0016663	3.17002	24h	48h
198	39	0	CUST_8240_PI428323385	CG14257	SAL_DOWN 24/48	Probe	43257	CG14257	CG14257 gene product from transcript CG14257-RB	0.799763	8.10356	6.39848	1.44943e-06	0.000276677	5.34987	24h	48h
201	31	0	CUST_21826_PI428323385	CG33486	SAL_DOWN 24/48	Probe	2768965	asparagine-synthetase	asparagine synthetase	0.800125	6.45873	4.80279	7.28745e-05	0.00587817	1.53153	24h	48h
311	10	0	CUST_17577_PI428323385	CG31100	SAL_DOWN 24/48	Probe	41075	CG31100	CG31100 gene product from transcript CG31100-RA	0.801649	6.39956	3.92051	0.000667637	0.029554	-0.61152	24h	48h
153	117	0	CUST_31840_PI428323385	CG5413	SAL_DOWN 48	Probe	42092	CREG	Cellular Repressor of E1A-stimulated Genes	0.803201	10.8214	5.04619	3.96e-05	0.00220137	1.95637	48h
322	72	0	CUST_36940_PI428323385	CG7720	SAL_DOWN 48	Probe	42257	CG7720	CG7720 gene product from transcript CG7720-RB	0.806106	8.50273	5.02496	4.18e-05	0.00228522	1.90398	48h
197	37	0	CUST_17926_PI428323385	CG31274	SAL_DOWN 24	Probe	318655	CG31274	CG31274 gene product from transcript CG31274-RA	0.807158	4.79059	4.32949	0.000239487	0.01429	0.37748	24h
134	86	0	CUST_5098_PI428323385	CG12405	SAL_DOWN 24/48	Probe	246663	Prx2540-1	Peroxiredoxin 2540-1	0.809208	9.92381	4.32227	0.000243872	0.0144994	0.359927	24h	48h
199	58	0	CUST_37900_PI428323385	CG8120	SAL_DOWN 24/48	Probe	41108	HP1e	CG8120 gene product from transcript CG8120-RA	0.80956	4.97289	4.1332	0.000392071	0.0205465	-0.0988176	24h	48h
298	70	0	CUST_39824_PI428323385	CG8956	SAL_DOWN 24/48	Probe	42043	Ahcy89E	Adenosylhomocysteinase 89E	0.810008	7.56609	6.04833	3.35622e-06	0.000546662	4.5311	24h	48h
205	50	0	CUST_13542_PI428323385	CG17949	SAL_DOWN 48	Probe	326273	His2B:CG17949	CG17949 gene product from transcript CG17949-RA	0.810522	14.289	3.97125	0.00058816	0.0157337	-0.691257	48h
371	87	0	CUST_12608_PI428323385	CG17470	SAL_DOWN 24/48	Probe	35321	CG17470	CG17470 gene product from transcript CG17470-RA	0.812457	5.67565	5.67476	8.33828e-06	0.00110269	3.6434	24h	48h
92	87	0	CUST_31333_PI428323385	CG5164	SAL_DOWN 24/48	Probe	37106	GstE1	Glutathione S transferase E1	0.81265	10.3923	7.31279	1.73433e-07	4.5878e-05	7.41603	24h	48h
185	101	0	CUST_28172_PI428323385	CG43131	SAL_DOWN 48	Probe	12798230	CG43131	CG43131 gene product from transcript CG43131-RA	0.813101	5.51686	4.69029	9.67e-05	0.00425659	1.07682	48h
135	30	0	CUST_17647_PI428323385	CG31137	SAL_DOWN 48	Probe	42880	twin	CG31137 gene product from transcript CG31137-RB	0.820189	7.42707	4.74691	8.38e-05	0.00385324	1.21682	48h
26	110	0	CUST_29212_PI428323385	CG4374	SAL_DOWN 48	Probe	42767	CG4374	CG4374 gene product from transcript CG4374-RB	0.825197	6.51216	4.67324	0.0001009	0.00440902	1.03466	48h
352	27	0	CUST_4673_PI428323385	CG12182	SAL_DOWN 24/48	Probe	38324	CG12182	CG12182 gene product from transcript CG12182-RA	0.82826	10.2894	9.40747	2.02247e-09	1.04049e-06	11.7054	24h	48h
74	86	0	CUST_37355_PI428323385	CG7916	SAL_DOWN 24/48	Probe	34800	CG7916	CG7916 gene product from transcript CG7916-RA	0.832988	5.2983	4.52294	0.000147231	0.0100017	0.848716	24h	48h
204	152	0	CUST_2150_PI428323385	CG10932	SAL_DOWN 24/48	Probe	31695	CG10932	CG10932 gene product from transcript CG10932-RA	0.835753	12.1408	5.4379	1.49476e-05	0.00180165	3.07417	24h	48h
75	6	0	CUST_2860_PI428323385	CG11263	SAL_DOWN 24/48	Probe	39472	CG11263	CG11263 gene product from transcript CG11263-RA	0.837592	6.04661	5.37849	1.73165e-05	0.00202921	2.93075	24h	48h
119	152	0	CUST_34278_PI428323385	CG6539	SAL_DOWN 24/48	Probe	39195	Gem3	Gemin3	0.842653	9.63671	6.62954	8.39311e-07	0.000175283	5.88227	24h	48h
15	6	0	CUST_257_PI428323385	CG10112	SAL_DOWN 24	Probe	36613	Cpr51A	Cuticular protein 51A	0.845034	11.7013	3.72487	0.00108633	0.0416995	-1.07861	24h
337	13	0	CUST_29938_PI428323385	CG4532	SAL_DOWN 48	Probe	31620	pod1	CG4532 gene product from transcript CG4532-RA	0.845119	7.28503	4.98204	4.65e-05	0.00247053	1.79801	48h
194	121	0	CUST_20012_PI428323385	CG32444	SAL_DOWN 24	Probe	40406	CG32444	CG32444 gene product from transcript CG32444-RA	0.847362	6.29303	4.42296	0.000189324	0.0119922	0.605017	24h
357	65	0	CUST_3921_PI428323385	CG11825	SAL_DOWN 24	Probe	36099	CG11825	CG11825 gene product from transcript CG11825-RB	0.853249	5.891	4.9851	4.61447e-05	0.00415953	1.97599	24h
238	36	0	CUST_22392_PI428323385	CG3394	SAL_DOWN 48	Probe	37887	CG3394	CG3394 gene product from transcript CG3394-RA	0.853958	7.82482	4.29852	0.00025887	0.00872981	0.109879	48h
367	48	0	CUST_37284_PI428323385	CG7888	SAL_DOWN 48	Probe	39232	CG7888	CG7888 gene product from transcript CG7888-RC	0.858926	5.00107	4.48951	0.00016015	0.00620075	0.580649	48h
238	154	0	CUST_5809_PI428323385	CG12896	SAL_DOWN 24/48	Probe	36101	CG12896	CG12896 gene product from transcript CG12896-RA	0.859413	9.19589	5.66068	8.63155e-06	0.00113791	3.60969	24h	48h
34	135	0	CUST_7172_PI428323385	CG1368	SAL_DOWN 24	Probe	32361	CG1368	CG1368 gene product from transcript CG1368-RA	0.860873	8.34898	3.98756	0.000564661	0.0264652	-0.450372	24h
41	12	0	CUST_12905_PI428323385	CG17681	SAL_DOWN 24/48	Probe	35086	CG17681	CG17681 gene product from transcript CG17681-RA	0.86348	4.77283	5.71777	7.50375e-06	0.00101786	3.74626	24h	48h
285	123	0	CUST_5731_PI428323385	CG12843	SAL_DOWN 24/48	Probe	35618	Tsp42Ei	Tetraspanin 42Ei	0.866637	7.80857	5.92799	4.49273e-06	0.000691717	4.24662	24h	48h
141	116	0	CUST_794_PI428323385	CG10344	SAL_DOWN 24/48	Probe	37565	CG10344	CG10344 gene product from transcript CG10344-RA	0.866972	7.05473	4.82849	6.8322e-05	0.00555343	1.59424	24h	48h
77	124	0	CUST_32470_PI428323385	CG5704	SAL_DOWN 24/48	Probe	48613	CG5704	CG5704 gene product from transcript CG5704-RA	0.877539	9.57144	8.83227	6.48258e-09	2.73474e-06	10.5906	24h	48h
66	121	0	CUST_11481_PI428323385	CG16799	SAL_DOWN 24	Probe	37340	CG16799	CG16799 gene product from transcript CG16799-RA	0.880692	5.85144	3.96892	0.000591594	0.0272997	-0.495213	24h
14	7	0	CUST_7300_PI428323385	CG13749	SAL_DOWN 24	Probe	35894	CG13749	CG13749 gene product from transcript CG13749-RB	0.889974	7.31149	3.83041	0.000835768	0.0344808	-0.82726	24h
65	147	0	CUST_15704_PI428323385	CG2488	SAL_DOWN 24/48	Probe	35322	phr6-4	(6-4)-photolyase	0.902092	7.26811	7.62479	8.61326e-08	2.54389e-05	8.09502	24h	48h
320	121	0	CUST_39407_PI428323385	CG8768	SAL_DOWN 24/48	Probe	36400	CG8768	CG8768 gene product from transcript CG8768-RA	0.910736	8.70458	6.17777	2.45674e-06	0.000431911	4.83539	24h	48h
264	37	0	CUST_34363_PI428323385	CG6579	SAL_DOWN 24	Probe	34647	atilla	CG6579 gene product from transcript CG6579-RB	0.91577	7.12609	4.43104	0.000185515	0.0118219	0.624703	24h
65	109	0	CUST_17169_PI428323385	CG30488	SAL_DOWN 24/48	Probe	246647	CG30488	CG30488 gene product from transcript CG30488-RA	0.919904	5.68864	7.27135	1.90512e-07	4.96106e-05	7.32482	24h	48h
199	22	0	CUST_3187_PI428323385	CG11400	SAL_DOWN 24/48	Probe	36935	CG11400	CG11400 gene product from transcript CG11400-RA	0.928619	6.7934	7.31134	1.74003e-07	4.5878e-05	7.41284	24h	48h
93	7	0	CUST_3815_PI428323385	CG11765	SAL_DOWN 24/48	Probe	36098	Prx2540-2	Peroxiredoxin 2540-2	0.935515	8.68028	4.49557	0.000157723	0.010528	0.781972	24h	48h
154	83	0	CUST_40916_PI428323385	CG9444	SAL_DOWN 48	Probe	41175	CG9444	CG9444 gene product from transcript CG9444-RA	0.947136	7.13399	3.82416	0.00084888	0.0199836	-1.04781	48h
159	34	0	CUST_28093_PI428323385	CG43114	SAL_DOWN 24	Probe	12798406	CG43114	CG43114 gene product from transcript CG43114-RA	0.953801	5.69294	3.71409	0.00111576	0.0423286	-1.1042	24h
210	159	0	CUST_36218_PI428323385	CG7367	SAL_DOWN 24/48	Probe	34094	CG7367	CG7367 gene product from transcript CG7367-RB	0.960024	9.88957	5.54913	1.13574e-05	0.00142173	3.34202	24h	48h
9	120	0	CUST_23139_PI428323385	CG34278	SAL_DOWN 24/48	Probe	5740656	CG34278	CG34278 gene product from transcript CG34278-RA	0.962001	6.23922	8.51704	1.25002e-08	4.92836e-06	9.95955	24h	48h
20	35	0	CUST_19854_PI428323385	CG32356	SAL_DOWN 48	Probe	45879	ImpE1	Ecdysone-inducible gene E1	0.96726	7.46633	4.67948	9.93e-05	0.00434675	1.05008	48h
52	76	0	CUST_124_PI428323385	CG10067	SAL_DOWN 24/48	Probe	37368	Act57B	Actin 57B	0.968042	13.7429	10.1518	4.76771e-10	3.00195e-07	13.0786	24h	48h
259	95	0	CUST_6088_PI428323385	CG13053	SAL_DOWN 24	Probe	50274	CG13053	CG13053 gene product from transcript CG13053-RA	0.982616	10.1307	4.11461	0.000410785	0.021211	-0.1438	24h
155	155	0	CUST_19120_PI428323385	CG3200	SAL_DOWN 24	Probe	38075	Reg-2	Rhythmically expressed gene 2	0.992789	10.29	4.63355	0.000111483	0.00801193	1.11856	24h
136	72	0	CUST_7518_PI428323385	CG13897	SAL_DOWN 24/48	Probe	38090	CG13897	CG13897 gene product from transcript CG13897-RA	1.00176	7.92594	5.95338	4.22406e-06	0.000655133	4.30677	24h	48h
229	21	0	CUST_39491_PI428323385	CG8800	SAL_DOWN 24	Probe	35962	CG8800	CG8800 gene product from transcript CG8800-RA	1.00923	7.61613	3.96857	0.000592122	0.0272997	-0.496072	24h
360	91	0	CUST_15643_PI428323385	CG2360	SAL_DOWN 24	Probe	40825	Ccp84Aa	CG2360 gene product from transcript CG2360-RA	1.0173	7.48487	3.66776	0.00125138	0.0456274	-1.21396	24h
82	71	0	CUST_2837_PI428323385	CG11253	SAL_DOWN 24/48	Probe	39481	CG11253	CG11253 gene product from transcript CG11253-RA	1.03141	8.05342	6.47211	1.21697e-06	0.000239903	5.52025	24h	48h
18	146	0	CUST_36179_PI428323385	CG7354	SAL_DOWN 24/48	Probe	40001	mRpS26	mitochondrial ribosomal protein S26	1.03789	10.4091	6.16713	2.52038e-06	0.000433978	4.81044	24h	48h
287	70	0	CUST_23874_PI428323385	CG3492	SAL_DOWN 24/48	Probe	37902	CG3492	CG3492 gene product from transcript CG3492-RA	1.04483	5.63945	5.84086	5.55414e-06	0.000816401	4.03974	24h	48h
335	15	0	CUST_8669_PI428323385	CG14485	SAL_DOWN 24/48	Probe	37010	swi2	CG14485 gene product from transcript CG14485-RA	1.04698	7.03288	5.26219	2.31129e-05	0.00248735	2.64933	24h	48h
77	128	0	CUST_12015_PI428323385	CG17134	SAL_DOWN 24	Probe	34494	CG17134	CG17134 gene product from transcript CG17134-RA	1.10447	4.96029	4.46273	0.000171303	0.0111752	0.701921	24h
95	159	0	CUST_17902_PI428323385	CG31262	SAL_DOWN 24/48	Probe	318649	CG31262	CG31262 gene product from transcript CG31262-RB	1.12124	5.0454	5.23261	2.48783e-05	0.00261073	2.57761	24h	48h
76	29	0	CUST_28024_PI428323385	CG43079	SAL_DOWN 24/48	Probe	40515	nrm	neuromusculin	1.12801	6.12251	8.01079	3.68868e-08	1.31873e-05	8.91581	24h	48h
248	100	0	CUST_6147_PI428323385	CG13083	SAL_DOWN 24/48	Probe	35230	CG13083	CG13083 gene product from transcript CG13083-RB	1.13402	4.93101	5.41523	1.58102e-05	0.0018948	3.01947	24h	48h
299	96	0	CUST_25021_PI428323385	CG40178	SAL_DOWN 24/48	Probe	3354941	CG40178	CG40178 gene product from transcript CG40178-RA	1.14158	8.14155	10.5822	2.1317e-10	1.53452e-07	13.8383	24h	48h
40	39	0	CUST_33119_PI428323385	CG6013	SAL_DOWN 24/48	Probe	42286	CG6013	CG6013 gene product from transcript CG6013-RA	1.18067	10.1515	9.83797	8.69483e-10	5.02466e-07	12.509	24h	48h
251	122	0	CUST_28100_PI428323385	CG43117	SAL_DOWN 24/48	Probe	12798272	CG43117	CG43117 gene product from transcript CG43117-RB	1.18805	7.7773	8.46234	1.40277e-08	5.37975e-06	9.84856	24h	48h
297	149	0	CUST_15352_PI428323385	CG2161	SAL_DOWN 24/48	Probe	40683	Rga	Regena	1.18888	12.2015	9.01852	4.42498e-09	1.96497e-06	10.9568	24h	48h
117	153	0	CUST_14150_PI428323385	CG18363	SAL_DOWN 48	Probe	40039	Dic4	Dicarboxylate carrier 4	1.1902	4.61681	3.68366	0.00120309	0.0251878	-1.38558	48h
323	145	0	CUST_1252_PI428323385	CG10576	SAL_DOWN 24/48	Probe	38645	CG10576	CG10576 gene product from transcript CG10576-RA	1.21978	11.6746	9.84126	8.63973e-10	5.02466e-07	12.515	24h	48h
50	35	0	CUST_13391_PI428323385	CG17876	SAL_DOWN 48	Probe	36932	Amy-d	Amylase distal	1.25669	5.23936	3.34231	0.00277983	0.0442279	-2.19148	48h
111	114	0	CUST_16564_PI428323385	CG30104	SAL_DOWN 24/48	Probe	246458	CG30104	CG30104 gene product from transcript CG30104-RB	1.25901	5.32651	5.05172	3.90625e-05	0.00366746	2.13817	24h	48h
173	123	0	CUST_11907_PI428323385	CG17077	SAL_DOWN 24/48	Probe	42757	pnt	pointed	1.26213	8.32191	9.6971	1.1432e-09	6.35058e-07	12.2489	24h	48h
347	38	0	CUST_36472_PI428323385	CG7478	SAL_DOWN 24/48	Probe	40444	Act79B	Actin 79B	1.26351	10.2911	10.5486	2.26829e-10	1.59484e-07	13.7798	24h	48h
7	20	0	CUST_21188_PI428323385	CG33126	SAL_DOWN 48	Probe	33324	NLaz	Neural Lazarillo	1.27117	6.2553	4.17851	0.00034994	0.0108072	-0.184917	48h
53	70	0	CUST_7499_PI428323385	CG13890	SAL_DOWN 24/48	Probe	38100	CG13890	CG13890 gene product from transcript CG13890-RA	1.27737	10.0936	13.8821	8.63919e-13	1.21484e-09	18.9085	24h	48h
105	63	0	CUST_25402_PI428323385	CG41320	SAL_DOWN 24/48	Probe	5740635	CG41320	CG41320 gene product from transcript CG41320-RA	1.27938	9.13001	8.57928	1.09688e-08	4.36539e-06	10.0853	24h	48h
80	66	0	CUST_2409_PI428323385	CG11051	SAL_DOWN 48	Probe	50286	Nplp2	Neuropeptide-like precursor 2	1.31469	7.54177	3.28663	0.00318141	0.0481845	-2.32052	48h
164	110	0	CUST_37606_PI428323385	CG8023	SAL_DOWN 24/48	Probe	38923	eIF4E-3	CG8023 gene product from transcript CG8023-RA	1.34507	5.17484	9.36283	2.21045e-09	1.09706e-06	11.6206	24h	48h
251	115	0	CUST_21261_PI428323385	CG33140	SAL_DOWN 24/48	Probe	35642	CG33140	CG33140 gene product from transcript CG33140-RA	1.36735	6.1565	8.73894	7.86295e-09	3.25202e-06	10.4053	24h	48h
69	101	0	CUST_6730_PI428323385	CG1342	SAL_DOWN 48	Probe	43642	Spn100A	Serpin 100A	1.40226	9.48101	4.70941	9.21e-05	0.00410858	1.12408	48h
18	6	0	CUST_21658_PI428323385	CG33302	SAL_DOWN 24/48	Probe	2768918	Cpr31A	Cuticular protein 31A	1.4644	6.93947	9.6967	1.14409e-09	6.35058e-07	12.2482	24h	48h
66	68	0	CUST_35777_PI428323385	CG7160	SAL_DOWN 24/48	Probe	40408	Cpr78E	Cuticular protein 78E	1.47269	11.3126	3.74156	0.00104228	0.0405998	-1.03897	24h	48h
230	26	0	CUST_41022_PI428323385	CG9486	SAL_DOWN 48	Probe	33874	CG9486	CG9486 gene product from transcript CG9486-RA	1.49739	5.87921	4.01716	0.00052436	0.0145095	-0.57946	48h
105	146	0	CUST_18839_PI428323385	CG31810	SAL_DOWN 24/48	Probe	318955	CG31810	CG31810 gene product from transcript CG31810-RA	1.54406	6.33227	14.2219	5.19635e-13	8.11901e-10	19.3628	24h	48h
192	103	0	CUST_10815_PI428323385	CG15707	SAL_DOWN 24/48	Probe	36804	krimp	krimper	1.57775	7.67632	6.36653	1.56394e-06	0.000295859	5.27575	24h	48h
123	39	0	CUST_36751_PI428323385	CG7607	SAL_DOWN 24/48	Probe	39263	CG7607	CG7607 gene product from transcript CG7607-RA	1.61417	5.9423	10.163	4.66741e-10	2.98332e-07	13.0987	24h	48h
374	147	0	CUST_24199_PI428323385	CG3649	SAL_DOWN 24/48	Probe	37626	CG3649	CG3649 gene product from transcript CG3649-RB	1.61605	9.65597	7.52767	1.06951e-07	3.02807e-05	7.88515	24h	48h
195	128	0	CUST_36577_PI428323385	CG7532	SAL_DOWN 24/48	Probe	34838	l(2)34Fc	lethal (2) 34Fc	1.62792	11.3591	8.79772	6.96186e-09	2.90785e-06	10.5222	24h	48h
141	10	0	CUST_10112_PI428323385	CG15236	SAL_DOWN 24/48	Probe	35595	CG15236	CG15236 gene product from transcript CG15236-RB	1.73993	5.22258	12.5792	6.6761e-12	7.22149e-09	17.0557	24h	48h
257	127	0	CUST_18836_PI428323385	CG31809	SAL_DOWN 24/48	Probe	318954	CG31809	CG31809 gene product from transcript CG31809-RB	1.75802	6.84728	16.3318	2.71221e-14	6.95663e-11	21.9461	24h	48h
129	153	0	CUST_28073_PI428323385	CG43103	SAL_DOWN 24/48	Probe	12798325	CG43103	CG43103 gene product from transcript CG43103-RA	1.83543	8.05596	7.2158	2.1615e-07	5.39556e-05	7.20217	24h	48h
323	16	0	CUST_9079_PI428323385	CG14715	SAL_DOWN 24/48	Probe	41403	CG14715	CG14715 gene product from transcript CG14715-RA	1.85237	12.0964	16.3068	2.80336e-14	6.95663e-11	21.9177	24h	48h
58	143	0	CUST_27688_PI428323385	CG42798	SAL_DOWN 48	Probe	10178954	CG42798	CG42798 gene product from transcript CG42798-RA	1.90966	5.04522	3.7865	0.00093222	0.0211576	-1.13862	48h
65	157	0	CUST_18160_PI428323385	CG31436	SAL_DOWN 24/48	Probe	318734	CG31436	CG31436 gene product from transcript CG31436-RA	1.96041	6.60368	12.7385	5.15563e-12	6.21415e-09	17.292	24h	48h
377	151	0	CUST_8402_PI428323385	CG14332	SAL_DOWN 48	Probe	42098	CG14332	CG14332 gene product from transcript CG14332-RA	2.06535	6.35624	3.32126	0.00292549	0.0456753	-2.24035	48h
316	142	0	CUST_30010_PI428323385	CG4570	SAL_DOWN 24/48	Probe	41306	CG4570	CG4570 gene product from transcript CG4570-RA	2.14555	7.42789	12.4357	8.44564e-12	8.9072e-09	16.8403	24h	48h
264	95	0	CUST_27765_PI428323385	CG42834	SAL_DOWN 48	Probe	10178910	CG42834	CG42834 gene product from transcript CG42834-RA	2.26862	4.89947	3.9216	0.00066582	0.0169924	-0.811905	48h
36	49	0	CUST_19857_PI428323385	CG32364	SAL_DOWN 24/48	Probe	317996	CG32364	CG32364 gene product from transcript CG32364-RA	2.30836	10.274	15.2553	1.17303e-13	2.35646e-10	20.6773	24h	48h
311	18	0	CUST_40664_PI428323385	CG9333	SAL_DOWN 24/48	Probe	35349	Oseg5	CG9333 gene product from transcript CG9333-RB	2.33816	6.28203	14.6518	2.76862e-13	4.67189e-10	19.9218	24h	48h
343	58	0	CUST_8483_PI428323385	CG14394	SAL_DOWN 48	Probe	41568	CG14394	CG14394 gene product from transcript CG14394-RB	2.63475	8.37763	20.7578	1.41e-16	4.94e-13	27.2273	48h
76	22	0	CUST_23017_PI428323385	CG34215	SAL_DOWN 24/48	Probe	5740170	CG34215	CG34215 gene product from transcript CG34215-RA	2.83172	6.72586	12.7985	4.6806e-12	5.80752e-09	17.3802	24h	48h
140	119	0	CUST_16064_PI428323385	CG2849	SAL_DOWN 24/48	Probe	31332	Rala	Ras-related protein	3.03996	8.62267	23.0249	1.38413e-17	1.94636e-13	28.0327	24h	48h
296	93	0	CUST_26169_PI428323385	CG42330	SAL_DOWN 24/48	Probe	2769008	Dscam4	Down syndrome cell adhesion molecule 4	3.65926	6.95919	19.062	9.28078e-16	5.59313e-12	24.7641	24h	48h
379	95	0	CUST_32390_PI428323385	CG5671	SAL_DOWN 24/48	Probe	43991	Pten	CG5671 gene product from transcript CG5671-RB	3.99948	8.40939	18.3017	2.27221e-15	8.49544e-12	24.032	24h	48h
254	124	0	CUST_1182_PI428323385	CG10541	SAL_DOWN 24/48	Probe	38653	Tektin-C	Tektin C	5.26121	7.86789	18.743	1.34605e-15	6.3094e-12	24.4615	24h	48h

## Sheet: sal 24-48 lgFC
Row	Col	ControlType	ProbeName	SystematicName		Status	gene_id	Symbol	Genename	logFC	AveExpr	t	P.Value	adj.P.Val	B
261	46	0	CUST_7840_PI428323385	CG14059	SAL_UP 48	Probe	39909	CG14059	CG14059 gene product from transcript CG14059-RB	-4.54624	6.35272	-11.011	9.77e-11	3.55e-08	14.7129	48h
184	141	0	CUST_4800_PI428323385	CG12242	SAL_UP 48	Probe	48338	GstD5	Glutathione S transferase D5	-4.05502	5.14069	-21.1788	8.98e-17	3.45e-13	27.6148	48h
238	28	0	CUST_5238_PI428323385	CG12505	SAL_UP 48	Probe	36595	Arc1	Activity-regulated cytoskeleton associated protein 1	-3.84049	8.89479	-12.2125	1.22e-11	6.36e-09	16.7275	48h
228	95	0	CUST_10919_PI428323385	CG15784	SAL_UP 24/48	Probe	31461	CG15784	CG15784 gene product from transcript CG15784-RA	-3.31471	8.78475	-14.0455	6.75693e-13	9.87295e-10	19.1284	24h	48h
159	137	0	CUST_27031_PI428323385	CG42644	SAL_UP 24/48	Probe	10178858	CG42644	CG42644 gene product from transcript CG42644-RA	-3.22848	5.14214	-28.0397	1.60534e-19	6.7723e-15	31.1475	24h	48h
273	98	0	CUST_30069_PI428323385	CG4594	SAL_UP 24/48	Probe	34316	CG4594	CG4594 gene product from transcript CG4594-RA	-2.96185	8.21672	-16.1927	3.26201e-14	7.32945e-11	21.7876	24h	48h
13	4	0	CUST_33022_PI428323385	CG5955	SAL_UP 48	Probe	40268	CG5955	CG5955 gene product from transcript CG5955-RA	-2.69903	5.37307	-26.8671	4.24e-19	8.47e-15	32.0444	48h
265	4	0	CUST_25538_PI428323385	CG4181	SAL_UP 48	Probe	48335	GstD2	Glutathione S transferase D2	-2.46389	6.06438	-11.5466	3.79e-11	1.55e-08	15.6319	48h
235	99	0	CUST_22602_PI428323385	CG34002	SAL_UP 48	Probe	3885644	CG34002	CG34002 gene product from transcript CG34002-RB	-2.29714	6.6302	-8.82575	6.57e-09	1.46e-06	10.5834	48h
250	25	0	CUST_24449_PI428323385	CG3767	SAL_UP 48	Probe	36819	JhI-26	Juvenile hormone-inducible protein 26	-2.23102	4.89488	-14.4458	3.74e-13	3.06e-10	20.0553	48h
113	3	0	CUST_39758_PI428323385	CG8927	SAL_UP 48	Probe	41964	CG8927	CG8927 gene product from transcript CG8927-RA	-2.21687	6.70614	-8.64682	9.52e-09	1.96e-06	10.2167	48h
19	100	0	CUST_31217_PI428323385	CG5096	SAL_UP 24/48	Probe	34410	CG5096	CG5096 gene product from transcript CG5096-RA	-2.19136	6.73261	-11.7863	2.5103e-11	2.20624e-08	15.8361	24h	48h
342	112	0	CUST_3532_PI428323385	CG11584	SAL_UP 24/48	Probe	32363	CG11584	CG11584 gene product from transcript CG11584-RB	-2.1557	6.80578	-12.6835	5.63517e-12	6.42501e-09	17.2107	24h	48h
158	113	0	CUST_10258_PI428323385	CG15347	SAL_UP 48	Probe	31779	CG15347	CG15347 gene product from transcript CG15347-RA	-2.15112	5.93888	-6.46288	1.24e-06	0.00012862	5.38578	48h
108	158	0	CUST_14749_PI428323385	CG18859	SAL_UP 48	Probe	59214	Or19a	Odorant receptor 19a	-2.1432	4.94979	-10.7078	1.69e-10	5.8e-08	14.1772	48h
177	33	0	CUST_16107_PI428323385	CG2885	SAL_UP 48	Probe	31971	RabX2	CG2885 gene product from transcript CG2885-RA	-2.132	4.76055	-13.8329	9.31e-13	6.54e-10	19.1917	48h
55	130	0	CUST_26321_PI428323385	CG42352	SAL_UP 48	Probe	35449	Ir40a	Ionotropic receptor 40a	-2.0153	5.47803	-15.4175	9.36e-14	1.01e-10	21.3543	48h
308	86	0	CUST_5737_PI428323385	CG12846	SAL_UP 48	Probe	35613	Tsp42Ed	Tetraspanin 42Ed	-1.94518	5.72172	-11.1576	7.52e-11	2.82e-08	14.9679	48h
113	55	0	CUST_555_PI428323385	CG10245	SAL_UP 48	Probe	36664	Cyp6a20	CG10245 gene product from transcript CG10245-RB	-1.89907	5.0635	-14.4394	3.77e-13	3.06e-10	20.0465	48h
89	26	0	CUST_8769_PI428323385	CG14545	SAL_UP 48	Probe	50075	CG14545	CG14545 gene product from transcript CG14545-RA	-1.84948	5.40945	-14.7187	2.51e-13	2.21e-10	20.4285	48h
329	85	0	CUST_29746_PI428323385	CG4423	SAL_UP 48	Probe	48339	GstD6	Glutathione S transferase D6	-1.84794	4.89751	-12.6411	6.04e-12	3.45e-09	17.4063	48h
297	75	0	CUST_35137_PI428323385	CG6912	SAL_UP 24/48	Probe	41820	CG6912	CG6912 gene product from transcript CG6912-RA	-1.7639	9.93502	-9.38601	2.1107e-09	1.06002e-06	11.6646	24h	48h
9	132	0	CUST_20894_PI428323385	CG32825	SAL_UP 48	Probe	260693	Or19b	Odorant receptor 19b	-1.75673	4.93839	-10.0643	5.63e-10	1.58e-07	13.0013	48h
8	47	0	CUST_28222_PI428323385	CG43144	SAL_UP 24/48	Probe	12798035	CG43144	CG43144 gene product from transcript CG43144-RB	-1.75491	8.65617	-11.956	1.88056e-11	1.72464e-08	16.1033	24h	48h
111	43	0	CUST_31489_PI428323385	CG5229	SAL_UP 24/48	Probe	43928	chm	chameau	-1.75309	6.31206	-8.46379	1.39848e-08	5.37975e-06	9.85151	24h	48h
130	126	0	CUST_16714_PI428323385	CG30196	SAL_UP 48	Probe	37595	CG30196	CG30196 gene product from transcript CG30196-RA	-1.73126	8.08845	-7.54259	1.03e-07	1.53e-05	7.85464	48h
51	37	0	CUST_4766_PI428323385	CG12224	SAL_UP 24/48	Probe	41453	CG12224	CG12224 gene product from transcript CG12224-RB	-1.72791	8.96426	-8.85577	6.17605e-09	2.6586e-06	10.6371	24h	48h
150	150	0	CUST_2482_PI428323385	CG11086	SAL_UP 24/48	Probe	35646	Gadd45	CG11086 gene product from transcript CG11086-RA	-1.69706	8.18818	-12.2352	1.17671e-11	1.21075e-08	16.5356	24h	48h
379	110	0	CUST_17258_PI428323385	CG3081	SAL_UP 24/48	Probe	31395	CG3081	CG3081 gene product from transcript CG3081-RA	-1.66877	6.07874	-8.43244	1.49425e-08	5.67895e-06	9.78772	24h	48h
38	44	0	CUST_29170_PI428323385	CG4373	SAL_UP 48	Probe	37594	Cyp6d2	CG4373 gene product from transcript CG4373-RA	-1.59631	7.84805	-5.07516	3.68e-05	0.00207493	2.02788	48h
234	24	0	CUST_20117_PI428323385	CG32475	SAL_UP 24/48	Probe	38013	mthl8	methuselah-like 8	-1.56877	7.48996	-11.4059	4.84941e-11	3.93418e-08	15.2246	24h	48h
47	132	0	CUST_13910_PI428323385	CG18188	SAL_UP 24/48	Probe	36266	Damm	Death associated molecule related to Mch2	-1.55528	6.08998	-10.5344	2.32844e-10	1.61029e-07	13.7552	24h	48h
62	34	0	CUST_7611_PI428323385	CG13941	SAL_UP 48	Probe	36597	Arc2	CG13941 gene product from transcript CG13941-RA	-1.54559	8.39404	-8.48182	1.35e-08	2.61e-06	9.87457	48h
143	69	0	CUST_12700_PI428323385	CG17533	SAL_UP 24/48	Probe	37113	GstE8	Glutathione S transferase E8	-1.52187	8.80729	-5.60253	9.95777e-06	0.00127683	3.47028	24h	48h
192	98	0	CUST_25738_PI428323385	CG42255	SAL_UP 48	Probe	39334	CG42255	CG42255 gene product from transcript CG42255-RA	-1.49595	4.93914	-3.60315	0.00146788	0.0288824	-1.57772	48h
167	95	0	CUST_9053_PI428323385	CG14695	SAL_UP 48	Probe	41314	CG14695	CG14695 gene product from transcript CG14695-RA	-1.46373	4.56871	-10.6165	2e-10	6.54e-08	14.0135	48h
324	161	0	CUST_18012_PI428323385	CG31332	SAL_UP 24/48	Probe	41178	Unc-115b	CG31332 gene product from transcript CG31332-RD	-1.40658	10.5133	-3.65153	0.00130262	0.0468476	-1.25232	24h	48h
175	114	0	CUST_36722_PI428323385	CG7590	SAL_UP 24/48	Probe	39270	scyl	scylla	-1.35101	14.2935	-4.38753	0.000206967	0.012935	0.518731	24h	48h
177	147	0	CUST_15153_PI428323385	CG2065	SAL_UP 48	Probe	35707	CG2065	CG2065 gene product from transcript CG2065-RA	-1.34808	4.72207	-5.98164	3.94e-06	0.00034097	4.24034	48h
264	123	0	CUST_12695_PI428323385	CG17530	SAL_UP 24/48	Probe	37111	GstE6	Glutathione S transferase E6	-1.34742	8.99247	-6.67294	7.57988e-07	0.000160686	5.98154	24h	48h
100	134	0	CUST_41841_PI428323385	CG9877	SAL_UP 48	Probe	37666	CG9877	CG9877 gene product from transcript CG9877-RA	-1.3288	6.41833	-4.16393	0.00036298	0.0111285	-0.220659	48h
371	163	0	CUST_22496_PI428323385	CG3397	SAL_UP 24/48	Probe	41454	CG3397	CG3397 gene product from transcript CG3397-RA	-1.32873	8.30652	-6.59421	9.12046e-07	0.000189535	5.80131	24h	48h
155	99	0	CUST_31087_PI428323385	CG5022	SAL_UP 24/48	Probe	34398	CG5022	CG5022 gene product from transcript CG5022-RA	-1.31594	7.7234	-7.69099	7.43689e-08	2.29002e-05	8.23731	24h	48h
347	6	0	CUST_35830_PI428323385	CG7178	SAL_UP 24	Probe	32794	wupA	wings up A	-1.31283	5.24831	-4.10369	0.000422183	0.0216143	-0.170198	24h
300	117	0	CUST_8103_PI428323385	CG14196	SAL_UP 48	Probe	32915	CG14196	CG14196 gene product from transcript CG14196-RA	-1.29908	4.6907	-5.45248	1.44e-05	0.000996	2.95552	48h
246	127	0	CUST_10706_PI428323385	CG15623	SAL_UP 48	Probe	33360	c-cup	calcutta cup	-1.28718	4.91391	-5.72613	7.35e-06	0.00056594	3.62283	48h
8	20	0	CUST_7606_PI428323385	CG13937	SAL_UP 24/48	Probe	38249	CG13937	CG13937 gene product from transcript CG13937-RD	-1.27704	6.48493	-7.65087	8.1286e-08	2.44938e-05	8.15115	24h	48h
223	102	0	CUST_34301_PI428323385	CG6544	SAL_UP 24	Probe	41291	fau	CG6544 gene product from transcript CG6544-RG	-1.26849	5.83677	-3.72504	0.00108588	0.0416995	-1.07822	24h
346	71	0	CUST_36186_PI428323385	CG7356	SAL_UP 48	Probe	34093	Tg	Transglutaminase	-1.26573	5.01716	-8.85234	6.22e-09	1.41e-06	10.6375	48h
91	100	0	CUST_3480_PI428323385	CG1155	SAL_UP 48	Probe	40770	Osi14	Osiris 14	-1.26016	7.39907	-6.77952	5.91e-07	7.1e-05	6.12518	48h
262	120	0	CUST_5824_PI428323385	CG12908	SAL_UP 48	Probe	36089	Ndg	Nidogen/entactin	-1.25847	4.84544	-10.0201	6.13e-10	1.68e-07	12.9185	48h
358	100	0	CUST_39191_PI428323385	CG8663	SAL_UP 24	Probe	35408	nrv3	nervana 3	-1.25816	4.98534	-5.34237	1.89391e-05	0.00213273	2.84344	24h
130	14	0	CUST_6102_PI428323385	CG13060	SAL_UP 48	Probe	39802	CG13060	CG13060 gene product from transcript CG13060-RA	-1.25374	9.42572	-6.71962	6.79e-07	7.94e-05	5.98623	48h
63	54	0	CUST_26350_PI428323385	CG42363	SAL_UP 48	Probe	7354406	CG42363	CG42363 gene product from transcript CG42363-RA	-1.25353	6.72522	-4.63268	0.00011173	0.00475135	0.934376	48h
379	9	0	CUST_20427_PI428323385	CG32581	SAL_UP 24/48	Probe	318098	CG32581	CG32581 gene product from transcript CG32581-RB	-1.24673	8.87222	-6.88486	4.62403e-07	0.000104707	6.4627	24h	48h
316	61	0	CUST_34550_PI428323385	CG6665	SAL_UP 24/48	Probe	36903	CG6665	CG6665 gene product from transcript CG6665-RA	-1.23195	8.4271	-11.6098	3.40062e-11	2.86917e-08	15.5546	24h	48h
163	62	0	CUST_22913_PI428323385	CG34165	SAL_UP 48	Probe	5740685	CG34165	CG34165 gene product from transcript CG34165-RA	-1.22906	6.08339	-12.6395	6.05e-12	3.45e-09	17.4036	48h
100	27	0	CUST_14393_PI428323385	CG18522	SAL_UP 24/48	Probe	41894	CG18522	CG18522 gene product from transcript CG18522-RA	-1.21144	6.47023	-5.17397	2.87902e-05	0.00289472	2.43533	24h	48h
234	36	0	CUST_34532_PI428323385	CG6658	SAL_UP 24/48	Probe	53502	Ugt86Di	CG6658 gene product from transcript CG6658-RA	-1.20766	10.07	-10.6175	1.99738e-10	1.47827e-07	13.8996	24h	48h
83	56	0	CUST_14300_PI428323385	CG18455	SAL_UP 24/48	Probe	44108	Optix	CG18455 gene product from transcript CG18455-RA	-1.19944	6.134	-9.59318	1.40116e-09	7.57814e-07	12.0552	24h	48h
72	30	0	CUST_17488_PI428323385	CG31062	SAL_UP 48	Probe	43300	side	sidestep	-1.19131	5.06354	-9.48885	1.72e-09	4.27e-07	11.9038	48h
323	102	0	CUST_13277_PI428323385	CG17803	SAL_UP 24/48	Probe	42141	CG17803	CG17803 gene product from transcript CG17803-RA	-1.18746	7.40499	-7.0538	3.13083e-07	7.46198e-05	6.84205	24h	48h
226	102	0	CUST_19165_PI428323385	CG32019	SAL_UP 24	Probe	43814	bt	bent	-1.1812	5.75668	-4.86021	6.3097e-05	0.00526766	1.67159	24h
124	101	0	CUST_370_PI428323385	CG10160	SAL_UP 48	Probe	45880	ImpL3	Ecdysone-inducible gene L3	-1.17791	10.7042	-4.64705	0.00010776	0.00461063	0.969908	48h
190	51	0	CUST_33180_PI428323385	CG6042	SAL_UP 48	Probe	42294	Cyp12a4	CG6042 gene product from transcript CG6042-RA	-1.16779	5.37582	-5.459	1.42e-05	0.0009844	2.97149	48h
181	143	0	CUST_40390_PI428323385	CG9214	SAL_UP 24/48	Probe	32574	Tob	CG9214 gene product from transcript CG9214-RA	-1.16278	5.69995	-4.53495	0.000142852	0.00979158	0.877991	24h	48h
93	132	0	CUST_35568_PI428323385	CG7080	SAL_UP 48	Probe	42609	CG7080	CG7080 gene product from transcript CG7080-RA	-1.16139	5.95313	-6.5035	1.13e-06	0.00011916	5.4813	48h
160	53	0	CUST_33411_PI428323385	CG6142	SAL_UP 48	Probe	43178	CG6142	CG6142 gene product from transcript CG6142-RA	-1.13797	6.4294	-3.87942	0.00073972	0.018143	-0.914188	48h
5	131	0	CUST_35466_PI428323385	CG7035	SAL_UP 24/48	Probe	44409	Cbp80	cap binding protein 80	-1.13443	10.8557	-9.90155	7.69069e-10	4.70202e-07	12.6255	24h	48h
365	110	0	CUST_22149_PI428323385	CG33653	SAL_UP 24/48	Probe	49968	Caps	Calcium activated protein for secretion	-1.13292	6.4832	-6.66021	7.80973e-07	0.000164731	5.95244	24h	48h
103	141	0	CUST_34879_PI428323385	CG6794	SAL_UP 24/48	Probe	35045	Dif	Dorsal-related immunity factor	-1.12354	7.63123	-6.21849	2.2279e-06	0.000399942	4.93073	24h	48h
118	68	0	CUST_15398_PI428323385	CG2184	SAL_UP 24/48	Probe	43587	Mlc2	Myosin light chain 2	-1.11855	10.771	-4.64845	0.000107384	0.00783459	1.15492	24h	48h
330	73	0	CUST_3548_PI428323385	CG11592	SAL_UP 48	Probe	33199	CG11592	CG11592 gene product from transcript CG11592-RA	-1.10234	4.77068	-4.27118	0.00027728	0.00916012	0.0426353	48h
127	99	0	CUST_24030_PI428323385	CG3568	SAL_UP 24/48	Probe	31383	CG3568	CG3568 gene product from transcript CG3568-RA	-1.09651	8.05318	-6.76184	6.15628e-07	0.000132505	6.18411	24h	48h
158	37	0	CUST_11546_PI428323385	CG16857	SAL_UP 24/48	Probe	33635	CG16857	CG16857 gene product from transcript CG16857-RA	-1.09034	7.05567	-5.19542	2.72914e-05	0.00280125	2.48741	24h	48h
46	133	0	CUST_8327_PI428323385	CG14304	SAL_UP 48	Probe	42232	CG14304	CG14304 gene product from transcript CG14304-RA	-1.0902	8.55343	-6.37364	1.54e-06	0.0001542	5.17527	48h
36	32	0	CUST_22645_PI428323385	CG34031	SAL_UP 48	Probe	3885665	CG34031	CG34031 gene product from transcript CG34031-RC	-1.08342	5.14471	-3.84618	0.0008036	0.0192945	-0.994611	48h
175	152	0	CUST_10071_PI428323385	CG15209	SAL_UP 48	Probe	32011	CG15209	CG15209 gene product from transcript CG15209-RA	-1.0832	6.7905	-5.2075	2.65e-05	0.0016149	2.35403	48h
80	91	0	CUST_7170_PI428323385	CG13679	SAL_UP 24/48	Probe	38919	CG13679	CG13679 gene product from transcript CG13679-RA	-1.07716	6.59297	-4.97745	4.70362e-05	0.00420442	1.95736	24h	48h
152	113	0	CUST_30847_PI428323385	CG4920	SAL_UP 24/48	Probe	41858	ea	easter	-1.07407	10.8905	-6.778	5.92856e-07	0.000128257	6.22081	24h	48h
38	81	0	CUST_5971_PI428323385	CG1299	SAL_UP 48	Probe	38496	CG1299	CG1299 gene product from transcript CG1299-RA	-1.07052	8.86864	-8.48603	1.33e-08	2.6e-06	9.88333	48h
88	11	0	CUST_4728_PI428323385	CG1221	SAL_UP 24/48	Probe	38047	miple	CG1221 gene product from transcript CG1221-RA	-1.0372	11.6595	-11.3612	5.24525e-11	4.17502e-08	15.1516	24h	48h
180	61	0	CUST_5028_PI428323385	CG12367	SAL_UP 24/48	Probe	36301	Hen1	CG12367 gene product from transcript CG12367-RA	-1.0355	6.14194	-8.63745	9.71226e-09	3.90211e-06	10.2023	24h	48h
38	126	0	CUST_38982_PI428323385	CG8573	SAL_UP 24/48	Probe	41740	su(Hw)	suppressor of Hairy wing	-1.03237	11.1248	-12.0238	1.67681e-11	1.5831e-08	16.2092	24h	48h
22	158	0	CUST_14024_PI428323385	CG18278	SAL_UP 24/48	Probe	36487	CG18278	CG18278 gene product from transcript CG18278-RA	-0.995614	10.3972	-8.15595	2.69527e-08	9.88718e-06	9.2189	24h	48h
123	97	0	CUST_16181_PI428323385	CG2924	SAL_UP 24/48	Probe	31214	CG2924	CG2924 gene product from transcript CG2924-RA	-0.994723	8.00698	-6.2703	1.96784e-06	0.000360937	5.05177	24h	48h
262	37	0	CUST_16446_PI428323385	CG30059	SAL_UP 24/48	Probe	246425	CG30059	CG30059 gene product from transcript CG30059-RA	-0.993782	10.5237	-7.81021	5.71708e-08	1.81339e-05	8.49198	24h	48h
220	132	0	CUST_31922_PI428323385	CG5455	SAL_UP 48	Probe	43196	CG5455	CG5455 gene product from transcript CG5455-RA	-0.989905	6.69185	-5.54999	1.13e-05	0.00081035	3.19393	48h
347	107	0	CUST_3164_PI428323385	CG1139	SAL_UP 48	Probe	38264	CG1139	CG1139 gene product from transcript CG1139-RA	-0.9887	6.96364	-5.22026	2.57e-05	0.00158566	2.38542	48h
188	12	0	CUST_10350_PI428323385	CG15400	SAL_UP 24/48	Probe	33476	CG15400	CG15400 gene product from transcript CG15400-RB	-0.983499	7.01401	-7.13442	2.60257e-07	6.30989e-05	7.02171	24h	48h
207	28	0	CUST_9488_PI428323385	CG14945	SAL_UP 48	Probe	34623	CG14945	CG14945 gene product from transcript CG14945-RB	-0.983197	6.62963	-9.16759	3.27e-09	7.79e-07	11.2717	48h
228	142	0	CUST_6104_PI428323385	CG13061	SAL_UP 48	Probe	59235	Nplp3	Neuropeptide-like precursor 3	-0.976032	5.32774	-4.37531	0.00021343	0.00762368	0.298964	48h
235	8	0	CUST_26626_PI428323385	CG42516	SAL_UP 24/48	Probe	8674068	CG42516	CG42516 gene product from transcript CG42516-RB	-0.971596	6.19547	-6.63393	8.30688e-07	0.000174345	5.89233	24h	48h
213	24	0	CUST_13365_PI428323385	CG17853	SAL_UP 48	Probe	35743	Or43b	Odorant receptor 43b	-0.970303	6.59417	-5.09371	3.52e-05	0.00201325	2.07363	48h
13	10	0	CUST_16855_PI428323385	CG30330	SAL_UP 48	Probe	117343	Gr59d	Gustatory receptor 59d	-0.969429	4.40315	-9.39517	2.07e-09	5.11e-07	11.721	48h
92	132	0	CUST_14383_PI428323385	CG1851	SAL_UP 24/48	Probe	44750	Ady43A	CG1851 gene product from transcript CG1851-RA	-0.96701	9.8512	-10.5052	2.45819e-10	1.6726e-07	13.7041	24h	48h
168	39	0	CUST_21963_PI428323385	CG33542	SAL_UP 48	Probe	3346149	upd3	unpaired 3	-0.956283	4.92385	-10.3652	3.19e-10	9.8e-08	13.5578	48h
263	78	0	CUST_4050_PI428323385	CG11897	SAL_UP 24/48	Probe	43450	CG11897	CG11897 gene product from transcript CG11897-RA	-0.950916	7.94759	-4.87743	6.04306e-05	0.00507834	1.71358	24h	48h
24	21	0	CUST_11075_PI428323385	CG15892	SAL_UP 24/48	Probe	3772603	CG15892	CG15892 gene product from transcript CG15892-RB	-0.944115	5.10991	-5.01458	4.28633e-05	0.00392805	2.04778	24h	48h
10	17	0	CUST_8271_PI428323385	CG14275	SAL_UP 48	Probe	34144	CG14275	CG14275 gene product from transcript CG14275-RA	-0.939716	7.48833	-4.26386	0.00028243	0.00929643	0.0246289	48h
235	114	0	CUST_12697_PI428323385	CG17531	SAL_UP 48	Probe	37112	GstE7	Glutathione S transferase E7	-0.935028	7.23283	-4.18902	0.00034083	0.0106231	-0.159142	48h
132	77	0	CUST_17934_PI428323385	CG31279	SAL_UP 48	Probe	318657	CG31279	CG31279 gene product from transcript CG31279-RB	-0.933663	5.00751	-8.18454	2.53e-08	4.63e-06	9.24854	48h
86	119	0	CUST_11807_PI428323385	CG1702	SAL_UP 24/48	Probe	33047	CG1702	CG1702 gene product from transcript CG1702-RB	-0.92499	10.8975	-7.49099	1.161e-07	3.24359e-05	7.80554	24h	48h
194	10	0	CUST_39099_PI428323385	CG8620	SAL_UP 24/48	Probe	50310	CG8620	CG8620 gene product from transcript CG8620-RA	-0.918937	5.24726	-5.73442	7.20396e-06	0.000983515	3.78603	24h	48h
41	139	0	CUST_39487_PI428323385	CG8799	SAL_UP 24/48	Probe	47905	l(2)03659	lethal (2) 03659	-0.917847	6.61524	-6.00868	3.69413e-06	0.000585788	4.43753	24h	48h
296	84	0	CUST_25082_PI428323385	CG40300	SAL_UP 24/48	Probe	3355150	Ago3	Argonaute 3	-0.916469	6.95715	-6.22643	2.18588e-06	0.000394075	4.9493	24h	48h
34	123	0	CUST_21443_PI428323385	CG33198	SAL_UP 24/48	Probe	251430	pen-2	presenilin enhancer	-0.911267	9.51205	-6.85365	4.97136e-07	0.000109802	6.39222	24h	48h
356	109	0	CUST_1268_PI428323385	CG1058	SAL_UP 24/48	Probe	40580	rpk	ripped pocket	-0.906792	8.19354	-4.4928	0.000158828	0.010585	0.775208	24h	48h
11	22	0	CUST_36893_PI428323385	CG7695	SAL_UP 48	Probe	42234	CG7695	CG7695 gene product from transcript CG7695-RA	-0.904618	5.29902	-8.21252	2.39e-08	4.39e-06	9.30798	48h
120	158	0	CUST_6546_PI428323385	CG13316	SAL_UP 24	Probe	31331	Mnt	CG13316 gene product from transcript CG13316-RD	-0.904163	8.72426	-3.76855	0.000974743	0.0386471	-0.974784	24h
138	125	0	CUST_35803_PI428323385	CG7173	SAL_UP 24/48	Probe	40392	CG7173	CG7173 gene product from transcript CG7173-RA	-0.899574	9.36902	-7.95161	4.19545e-08	1.43894e-05	8.79136	24h	48h
88	29	0	CUST_3341_PI428323385	CG11486	SAL_UP 24	Probe	38369	CG11486	CG11486 gene product from transcript CG11486-RG	-0.888038	11.4329	-3.65261	0.00129914	0.0468023	-1.24976	24h
39	86	0	CUST_28165_PI428323385	CG4313	SAL_UP 48	Probe	31169	CG4313	CG4313 gene product from transcript CG4313-RA	-0.884436	6.27459	-6.56626	9.74e-07	0.00010692	5.62852	48h
132	46	0	CUST_41777_PI428323385	CG9841	SAL_UP 24/48	Probe	37444	EfSec	CG9841 gene product from transcript CG9841-RA	-0.88429	7.90753	-6.98127	3.6998e-07	8.52895e-05	6.67966	24h	48h
277	122	0	CUST_33254_PI428323385	CG6071	SAL_UP 48	Probe	39308	CG6071	CG6071 gene product from transcript CG6071-RA	-0.876195	6.9049	-4.97864	4.69e-05	0.00248228	1.7896	48h
169	141	0	CUST_8082_PI428323385	CG14183	SAL_UP 24/48	Probe	40192	CG14183	CG14183 gene product from transcript CG14183-RA	-0.871848	6.49535	-5.23439	2.47681e-05	0.0026107	2.58193	24h	48h
289	101	0	CUST_19178_PI428323385	CG32029	SAL_UP 48	Probe	38990	Cpr66D	Cuticular protein 66D	-0.867644	8.33121	-5.04209	4e-05	0.00220909	1.94626	48h
204	58	0	CUST_33815_PI428323385	CG6311	SAL_UP 24/48	Probe	39957	Edc3	Enhancer of decapping 3	-0.86647	9.83154	-4.4761	0.00016564	0.0109354	0.7345	24h	48h
151	164	0	CUST_21870_PI428323385	CG33508	SAL_UP 48	Probe	3346226	ppk13	pickpocket 13	-0.864862	9.49265	-3.70077	0.00115321	0.0245827	-1.34463	48h
236	28	0	CUST_36942_PI428323385	CG7722	SAL_UP 48	Probe	36163	Spn47C	Serpin 47C	-0.86209	8.37641	-4.77021	7.91e-05	0.00369053	1.27443	48h
113	19	0	CUST_37091_PI428323385	CG7787	SAL_UP 24/48	Probe	34142	CG7787	CG7787 gene product from transcript CG7787-RA	-0.859176	8.04378	-5.703	7.78042e-06	0.0010474	3.71095	24h	48h
315	69	0	CUST_30435_PI428323385	CG4757	SAL_UP 24	Probe	41330	CG4757	CG4757 gene product from transcript CG4757-RA	-0.855653	4.61267	-4.95238	5.0083e-05	0.00441086	1.89629	24h
30	93	0	CUST_32258_PI428323385	CG5618	SAL_UP 48	Probe	40241	CG5618	CG5618 gene product from transcript CG5618-RC	-0.854794	9.7264	-3.75256	0.00101423	0.0225026	-1.22033	48h
208	21	0	CUST_22164_PI428323385	CG33667	SAL_UP 48	Probe	3772511	CG33667	CG33667 gene product from transcript CG33667-RB	-0.85183	7.19071	-5.23181	2.49e-05	0.00156307	2.41386	48h
95	149	0	CUST_16845_PI428323385	CG30323	SAL_UP 24/48	Probe	246539	CG30323	CG30323 gene product from transcript CG30323-RB	-0.851743	4.83606	-6.98694	3.65167e-07	8.47924e-05	6.69239	24h	48h
297	21	0	CUST_6446_PI428323385	CG13258	SAL_UP 24/48	Probe	34959	CG13258	CG13258 gene product from transcript CG13258-RA	-0.844483	7.06782	-5.30085	2.09957e-05	0.00230657	2.74296	24h	48h
64	163	0	CUST_22510_PI428323385	CG33978	SAL_UP 48	Probe	3885646	CG33978	CG33978 gene product from transcript CG33978-RB	-0.840084	10.5435	-4.25656	0.00028766	0.00940708	0.00669688	48h
261	142	0	CUST_35655_PI428323385	CG7107	SAL_UP 24	Probe	32314	up	upheld	-0.837192	5.08668	-3.96578	0.000596266	0.027401	-0.502783	24h
133	142	0	CUST_35014_PI428323385	CG6845	SAL_UP 48	Probe	38019	CG6845	CG6845 gene product from transcript CG6845-RE	-0.83629	10.8957	-4.45666	0.00017394	0.00658685	0.499583	48h
57	64	0	CUST_34863_PI428323385	CG6785	SAL_UP 24/48	Probe	34620	CG6785	CG6785 gene product from transcript CG6785-RA	-0.830726	6.87151	-6.55833	9.92541e-07	0.000203259	5.7189	24h	48h
11	150	0	CUST_22804_PI428323385	CG34125	SAL_UP 48	Probe	4379886	CG34125	CG34125 gene product from transcript CG34125-RA	-0.829703	9.45553	-4.57918	0.00012781	0.00524502	0.80216	48h
320	39	0	CUST_10308_PI428323385	CG15385	SAL_UP 48	Probe	33396	CG15385	CG15385 gene product from transcript CG15385-RA	-0.828127	5.64969	-5.71643	7.53e-06	0.00057535	3.59927	48h
129	18	0	CUST_23877_PI428323385	CG3494	SAL_UP 48	Probe	37903	CG3494	CG3494 gene product from transcript CG3494-RA	-0.824987	4.86339	-4.76161	8.08e-05	0.00375867	1.25315	48h
131	137	0	CUST_21123_PI428323385	CG33105	SAL_UP 24/48	Probe	318890	p24-2	p24-related-2	-0.808774	6.77925	-5.22342	2.54539e-05	0.00266451	2.55532	24h	48h
103	95	0	CUST_8696_PI428323385	CG14502	SAL_UP 24/48	Probe	37092	CG14502	CG14502 gene product from transcript CG14502-RC	-0.804625	5.08338	-5.84682	5.47399e-06	0.000807433	4.05392	24h	48h
57	128	0	CUST_6081_PI428323385	CG13049	SAL_UP 48	Probe	39788	CG13049	CG13049 gene product from transcript CG13049-RB	-0.804137	6.01471	-4.75432	8.23e-05	0.00380658	1.23514	48h
309	150	0	CUST_36065_PI428323385	CG7294	SAL_UP 48	Probe	34470	CG7294	CG7294 gene product from transcript CG7294-RA	-0.803662	7.92278	-3.78888	0.00092673	0.0211097	-1.13291	48h
8	81	0	CUST_6845_PI428323385	CG13488	SAL_UP 24/48	Probe	37496	CG13488	CG13488 gene product from transcript CG13488-RB	-0.799737	4.95817	-5.69492	7.93594e-06	0.00106281	3.69164	24h	48h
374	31	0	CUST_18340_PI428323385	CG3158	SAL_UP 48	Probe	41919	spn-E	spindle E	-0.798189	8.36404	-5.528	1.2e-05	0.0008483	3.14024	48h
218	124	0	CUST_29998_PI428323385	CG4562	SAL_UP 24/48	Probe	42362	CG4562	CG4562 gene product from transcript CG4562-RB	-0.796637	7.98563	-7.13961	2.57184e-07	6.27143e-05	7.03325	24h	48h
177	8	0	CUST_3510_PI428323385	CG1157	SAL_UP 48	Probe	40771	Osi15	Osiris 15	-0.793304	4.68726	-5.22027	2.57e-05	0.00158566	2.38547	48h
267	75	0	CUST_17249_PI428323385	CG3074	SAL_UP 24/48	Probe	37537	CG3074	CG3074 gene product from transcript CG3074-RB	-0.790349	7.29665	-3.61702	0.00141851	0.0495784	-1.33375	24h	48h
107	48	0	CUST_10466_PI428323385	CG15468	SAL_UP 48	Probe	31426	SIP3	Syntaxin Interacting Protein 3	-0.78623	5.90295	-4.48934	0.00016021	0.00620075	0.580237	48h
285	85	0	CUST_17321_PI428323385	CG31006	SAL_UP 24/48	Probe	43683	stops	slow termination of phototransduction	-0.785842	6.03369	-6.88324	4.64138e-07	0.000104707	6.45906	24h	48h
100	61	0	CUST_31311_PI428323385	CG5149	SAL_UP 24/48	Probe	34013	CG5149	CG5149 gene product from transcript CG5149-RA	-0.784816	9.8092	-5.20086	2.69246e-05	0.00277712	2.50059	24h	48h
224	111	0	CUST_21871_PI428323385	CG33509	SAL_UP 48	Probe	3346225	CG33509	CG33509 gene product from transcript CG33509-RA	-0.783202	8.94715	-3.41956	0.00230321	0.0388032	-2.01122	48h
360	63	0	CUST_10494_PI428323385	CG15497	SAL_UP 48	Probe	42552	CG15497	CG15497 gene product from transcript CG15497-RA	-0.781864	4.96076	-3.98387	0.0005699	0.015372	-0.66056	48h
192	160	0	CUST_13018_PI428323385	CG17725	SAL_UP 24	Probe	37131	Pepck	Phosphoenolpyruvate carboxykinase	-0.779995	9.02499	-3.62876	0.00137799	0.0484836	-1.30607	24h
314	11	0	CUST_6654_PI428323385	CG13380	SAL_UP 24/48	Probe	40029	CG13380	CG13380 gene product from transcript CG13380-RB	-0.778817	5.40117	-6.21156	2.26526e-06	0.000404926	4.91452	24h	48h
45	1	0	CUST_35768_PI428323385	CG7154	SAL_UP 24/48	Probe	34062	CG7154	CG7154 gene product from transcript CG7154-RA	-0.778374	8.97133	-6.42319	1.36674e-06	0.000265702	5.40713	24h	48h
100	80	0	CUST_29715_PI428323385	CG4404	SAL_UP 48	Probe	32241	CG4404	CG4404 gene product from transcript CG4404-RA	-0.777332	5.77294	-6.26593	1.99e-06	0.00019109	4.92002	48h
335	62	0	CUST_39563_PI428323385	CG8833	SAL_UP 24/48	Probe	39535	CG8833	CG8833 gene product from transcript CG8833-RA	-0.773581	8.21674	-4.66397	0.000103277	0.00761682	1.19278	24h	48h
91	46	0	CUST_1911_PI428323385	CG10833	SAL_UP 24	Probe	33749	Cyp28d1	CG10833 gene product from transcript CG10833-RA	-0.771235	5.07304	-4.28437	0.000268247	0.015523	0.267789	24h
42	134	0	CUST_5432_PI428323385	CG12643	SAL_UP 48	Probe	50416	CG12643	CG12643 gene product from transcript CG12643-RA	-0.771043	9.75245	-4.09762	0.00042866	0.0126104	-0.383002	48h
15	117	0	CUST_40996_PI428323385	CG9480	SAL_UP 24/48	Probe	37419	Glycogenin	CG9480 gene product from transcript CG9480-RB	-0.769884	9.21659	-4.23111	0.000306652	0.0169769	0.138451	24h	48h
10	20	0	CUST_22158_PI428323385	CG33664	SAL_UP 48	Probe	3772644	CG33664	CG33664 gene product from transcript CG33664-RB	-0.767176	7.14922	-5.00485	4.39e-05	0.0023723	1.85434	48h
203	59	0	CUST_3674_PI428323385	CG11671	SAL_UP 48	Probe	40976	CG11671	CG11671 gene product from transcript CG11671-RA	-0.766638	4.49943	-4.94196	5.14e-05	0.002647	1.699	48h
351	64	0	CUST_7876_PI428323385	CG14079	SAL_UP 48	Probe	40086	CG14079	CG14079 gene product from transcript CG14079-RA	-0.764606	7.19397	-4.7354	8.63e-05	0.00392349	1.18836	48h
284	137	0	CUST_20841_PI428323385	CG32809	SAL_UP 24/48	Probe	31121	CG32809	CG32809 gene product from transcript CG32809-RG	-0.762982	5.8073	-3.71823	0.00110437	0.0421229	-1.09438	24h	48h
155	4	0	CUST_33933_PI428323385	CG6367	SAL_UP 48	Probe	32832	psh	persephone	-0.759517	4.76921	-5.07582	3.68e-05	0.00207431	2.0295	48h
229	31	0	CUST_39714_PI428323385	CG8908	SAL_UP 48	Probe	37293	CG8908	CG8908 gene product from transcript CG8908-RB	-0.757525	6.67931	-5.67542	8.32e-06	0.00063051	3.49959	48h
12	127	0	CUST_999_PI428323385	CG10460	SAL_UP 24/48	Probe	37229	cer	crammer	-0.753096	11.4811	-5.0012	4.43227e-05	0.00402974	2.01519	24h	48h
237	17	0	CUST_39234_PI428323385	CG8678	SAL_UP 48	Probe	35396	CG8678	CG8678 gene product from transcript CG8678-RA	-0.751665	5.93661	-4.36759	0.00021761	0.00772088	0.279932	48h
78	23	0	CUST_25632_PI428323385	CG42233	SAL_UP 48	Probe	43754	CG42233	CG42233 gene product from transcript CG42233-RB	-0.750465	6.47752	-6.54371	1.03e-06	0.0001117	5.57568	48h
98	95	0	CUST_20493_PI428323385	CG32625	SAL_UP 24/48	Probe	318128	CG32625	CG32625 gene product from transcript CG32625-RA	-0.749833	6.25207	-3.99352	0.000556316	0.0261345	-0.436039	24h	48h
60	39	0	CUST_16223_PI428323385	CG2948	SAL_UP 48	Probe	40677	rev7	CG2948 gene product from transcript CG2948-RA	-0.749557	8.76671	-6.00401	3.74e-06	0.000327	4.29412	48h
314	71	0	CUST_20120_PI428323385	CG32476	SAL_UP 48	Probe	318046	mthl14	methuselah-like 14	-0.749532	5.50284	-5.77167	6.58e-06	0.00051567	3.73331	48h
250	46	0	CUST_16559_PI428323385	CG30101	SAL_UP 24/48	Probe	36950	CG30101	CG30101 gene product from transcript CG30101-RA	-0.745516	5.36883	-4.79251	7.47785e-05	0.00602024	1.50646	24h	48h
90	89	0	CUST_770_PI428323385	CG10337	SAL_UP 48	Probe	35247	CG10337	CG10337 gene product from transcript CG10337-RA	-0.740885	7.66742	-5.5099	1.25e-05	0.0008826	3.09601	48h
318	160	0	CUST_40034_PI428323385	CG9059	SAL_UP 24	Probe	32688	CG9059	CG9059 gene product from transcript CG9059-RD	-0.739513	5.00897	-4.31208	0.000250198	0.0147555	0.335154	24h
58	153	0	CUST_12873_PI428323385	CG17658	SAL_UP 48	Probe	37793	CG17658	CG17658 gene product from transcript CG17658-RA	-0.737674	6.54697	-5.12503	3.25e-05	0.00189006	2.15086	48h
350	32	0	CUST_37323_PI428323385	CG7906	SAL_UP 48	Probe	39575	CG7906	CG7906 gene product from transcript CG7906-RA	-0.735946	5.24498	-3.84778	0.00080039	0.0192396	-0.990737	48h
366	151	0	CUST_20799_PI428323385	CG32788	SAL_UP 24/48	Probe	43900	Crg-1	Circadianly Regulated Gene	-0.735512	5.64397	-4.36129	0.000221085	0.0135322	0.454849	24h	48h
131	140	0	CUST_18610_PI428323385	CG31712	SAL_UP 48	Probe	34320	CG31712	CG31712 gene product from transcript CG31712-RA	-0.73413	10.7334	-5.22498	2.54e-05	0.00158226	2.39706	48h
52	36	0	CUST_31_PI428323385	CG10021	SAL_UP 24/48	Probe	33602	bowl	brother of odd with entrails limited	-0.7341	9.44269	-5.49233	1.30657e-05	0.00161167	3.20537	24h	48h
116	139	0	CUST_14423_PI428323385	CG18547	SAL_UP 48	Probe	41452	CG18547	CG18547 gene product from transcript CG18547-RA	-0.732891	12.1252	-6.54772	1.02e-06	0.00011123	5.58507	48h
383	83	0	CUST_41745_PI428323385	CG9821	SAL_UP 24	Probe	41058	CG9821	CG9821 gene product from transcript CG9821-RB	-0.731226	11.9226	-3.61516	0.00142501	0.0496753	-1.33812	24h
191	101	0	CUST_18937_PI428323385	CG31875	SAL_UP 24/48	Probe	318996	CG31875	CG31875 gene product from transcript CG31875-RD	-0.72869	7.77155	-4.09201	0.000434727	0.0220691	-0.198434	24h	48h
132	97	0	CUST_22490_PI428323385	CG33968	SAL_UP 48	Probe	318102	drd	drop dead	-0.725766	5.16638	-4.06242	0.00046818	0.013374	-0.469025	48h
221	17	0	CUST_28485_PI428323385	CG43265	SAL_UP 48	Probe	12798315	CG43265	CG43265 gene product from transcript CG43265-RA	-0.722652	6.31184	-6.18528	2.41e-06	0.00022619	4.72804	48h
320	133	0	CUST_15967_PI428323385	CG2759	SAL_UP 24/48	Probe	31271	w	white	-0.722346	9.427	-5.10239	3.44185e-05	0.00329995	2.26142	24h	48h
122	49	0	CUST_4662_PI428323385	CG12177	SAL_UP 24/48	Probe	32326	CG12177	CG12177 gene product from transcript CG12177-RA	-0.718093	7.79899	-4.55592	0.000135513	0.0093717	0.929148	24h	48h
69	73	0	CUST_41534_PI428323385	CG9733	SAL_UP 24/48	Probe	43601	CG9733	CG9733 gene product from transcript CG9733-RA	-0.717087	7.10383	-7.26455	1.93476e-07	4.97683e-05	7.30982	24h	48h
11	40	0	CUST_28581_PI428323385	CG43326	SAL_UP 48	Probe	12798140	CG43326	CG43326 gene product from transcript CG43326-RB	-0.716656	8.59242	-3.48255	0.00197441	0.0349968	-1.86326	48h
331	107	0	CUST_6665_PI428323385	CG13386	SAL_UP 48	Probe	34165	CG13386	CG13386 gene product from transcript CG13386-RA	-0.716645	5.24366	-3.88013	0.00073841	0.0181213	-0.912462	48h
162	113	0	CUST_16848_PI428323385	CG30324	SAL_UP 48	Probe	246540	CG30324	CG30324 gene product from transcript CG30324-RA	-0.715421	7.72935	-3.97702	0.00057974	0.0155467	-0.67722	48h
60	127	0	CUST_26347_PI428323385	CG42362	SAL_UP 48	Probe	7354407	CG42362	CG42362 gene product from transcript CG42362-RA	-0.714965	5.79645	-4.07946	0.00044862	0.0130057	-0.427397	48h
75	21	0	CUST_13930_PI428323385	CG18213	SAL_UP 48	Probe	42055	CG18213	CG18213 gene product from transcript CG18213-RB	-0.713738	6.71272	-4.44199	0.00018048	0.00675335	0.463382	48h
145	115	0	CUST_13568_PI428323385	CG17975	SAL_UP 24/48	Probe	44269	sut2	sugar transporter 2	-0.710409	5.08666	-5.65717	8.70632e-06	0.00114419	3.60127	24h	48h
205	58	0	CUST_2649_PI428323385	CG11155	SAL_UP 24/48	Probe	43822	CG11155	CG11155 gene product from transcript CG11155-RA	-0.708998	6.3459	-5.35262	1.84636e-05	0.00211086	2.86822	24h	48h
58	154	0	CUST_11820_PI428323385	CG17023	SAL_UP 48	Probe	3354919	Dbp80	Dead box protein 80	-0.708629	7.37951	-6.21186	2.26e-06	0.00021363	4.7914	48h
198	26	0	CUST_12402_PI428323385	CG1732	SAL_UP 48	Probe	43805	CG1732	CG1732 gene product from transcript CG1732-RA	-0.702021	4.8994	-4.85677	6.36e-05	0.00308251	1.48845	48h
357	112	0	CUST_12925_PI428323385	CG17686	SAL_UP 24/48	Probe	43981	DIP1	DISCO Interacting Protein 1	-0.701555	10.0089	-5.09353	3.51878e-05	0.00336606	2.23989	24h	48h
32	151	0	CUST_3918_PI428323385	CG11821	SAL_UP 48	Probe	42293	Cyp12a5	CG11821 gene product from transcript CG11821-RA	-0.701219	5.94584	-3.6327	0.00136463	0.0274628	-1.50732	48h
144	90	0	CUST_16152_PI428323385	CG2909	SAL_UP 24/48	Probe	31958	CG2909	CG2909 gene product from transcript CG2909-RA	-0.700556	6.70216	-3.77952	0.00094853	0.038073	-0.948654	24h	48h
129	17	0	CUST_5852_PI428323385	CG12919	SAL_UP 48	Probe	36054	egr	eiger	-0.699995	7.86607	-5.22682	2.52e-05	0.00157739	2.40157	48h
187	4	0	CUST_18649_PI428323385	CG31728	SAL_UP 24/48	Probe	34731	CG31728	CG31728 gene product from transcript CG31728-RC	-0.69574	12.2854	-5.17157	2.89627e-05	0.00290219	2.42951	24h	48h
276	68	0	CUST_957_PI428323385	CG10433	SAL_UP 48	Probe	37458	CG10433	CG10433 gene product from transcript CG10433-RA	-0.695598	5.66305	-3.41001	0.00235753	0.0394976	-2.03359	48h
32	39	0	CUST_39027_PI428323385	CG8588	SAL_UP 24/48	Probe	38818	pst	pastrel	-0.695139	10.8618	-4.39673	0.000202233	0.0126955	0.541136	24h	48h
176	142	0	CUST_28744_PI428323385	CG43374	SAL_UP 24/48	Probe	31935	Cht6	CG43374 gene product from transcript CG43374-RC	-0.694584	9.60233	-3.85932	0.00077772	0.0328747	-0.758159	24h	48h
296	4	0	CUST_16319_PI428323385	CG2999	SAL_UP 48	Probe	43841	unc-13	CG2999 gene product from transcript CG2999-RD	-0.693634	10.6039	-3.79489	0.00091299	0.0209779	-1.11843	48h
211	124	0	CUST_21938_PI428323385	CG33526	SAL_UP 48	Probe	33270	PNUTS	CG33526 gene product from transcript CG33526-RD	-0.690467	9.83358	-3.68502	0.00119905	0.0251488	-1.38232	48h
19	145	0	CUST_38792_PI428323385	CG8493	SAL_UP 24/48	Probe	36339	Den1	Deneddylase 1	-0.689472	10.7497	-6.33197	1.69824e-06	0.000318409	5.19543	24h	48h
188	144	0	CUST_1426_PI428323385	CG10638	SAL_UP 24/48	Probe	39424	CG10638	CG10638 gene product from transcript CG10638-RA	-0.689241	8.09832	-5.34196	1.89583e-05	0.00213273	2.84245	24h	48h
151	36	0	CUST_22166_PI428323385	CG33668	SAL_UP 48	Probe	3772084	CG33668	CG33668 gene product from transcript CG33668-RB	-0.685936	7.12564	-3.75683	0.00100353	0.0223285	-1.21005	48h
151	30	0	CUST_6968_PI428323385	CG13568	SAL_UP 48	Probe	37844	CG13568	CG13568 gene product from transcript CG13568-RG	-0.68437	7.61342	-4.51683	0.00014951	0.00590017	0.64812	48h
153	137	0	CUST_33076_PI428323385	CG5988	SAL_UP 48	Probe	32805	upd2	unpaired 2	-0.681071	5.2039	-6.44806	1.29e-06	0.00013289	5.35091	48h
274	50	0	CUST_25238_PI428323385	CG4070	SAL_UP 24	Probe	32222	Tis11	Tis11 homolog	-0.680949	11.961	-3.71427	0.00111527	0.0423286	-1.10378	24h
303	118	0	CUST_13414_PI428323385	CG17888	SAL_UP 24	Probe	45588	Pdp1	PAR-domain protein 1	-0.680285	8.55813	-3.98028	0.000575031	0.0267751	-0.467887	24h
58	118	0	CUST_41084_PI428323385	CG9521	SAL_UP 48	Probe	32414	CG9521	CG9521 gene product from transcript CG9521-RA	-0.678742	5.42371	-4.71905	8.99e-05	0.00404524	1.14793	48h
195	148	0	CUST_33767_PI428323385	CG6289	SAL_UP 48	Probe	40236	Spn77Bc	Serpin 77Bc	-0.678375	5.54591	-5.22297	2.55e-05	0.00158466	2.39209	48h
144	133	0	CUST_19544_PI428323385	CG32172	SAL_UP 24/48	Probe	43918	noe	CG32172 gene product from transcript CG32172-RC	-0.677818	10.6578	-5.02172	4.21043e-05	0.00387537	2.06517	24h	48h
290	142	0	CUST_26864_PI428323385	CG42588	SAL_UP 48	Probe	39457	CG42588	CG42588 gene product from transcript CG42588-RA	-0.675653	8.14974	-4.94203	5.14e-05	0.002647	1.69916	48h
5	25	0	CUST_8801_PI428323385	CG14566	SAL_UP 48	Probe	40421	CG14566	CG14566 gene product from transcript CG14566-RA	-0.675229	8.49632	-3.29846	0.00309164	0.047238	-2.29317	48h
36	19	0	CUST_16556_PI428323385	CG30099	SAL_UP 48	Probe	36818	CG30099	CG30099 gene product from transcript CG30099-RA	-0.674284	7.31051	-4.00373	0.00054228	0.0148702	-0.612183	48h
26	67	0	CUST_7398_PI428323385	CG13822	SAL_UP 48	Probe	42787	CG13822	CG13822 gene product from transcript CG13822-RA	-0.671788	5.92604	-3.663	0.00126619	0.0261388	-1.43499	48h
152	49	0	CUST_24566_PI428323385	CG3835	SAL_UP 48	Probe	31184	CG3835	CG3835 gene product from transcript CG3835-RB	-0.67124	9.87248	-3.9485	0.00062257	0.0162757	-0.746585	48h
348	134	0	CUST_21916_PI428323385	CG33521	SAL_UP 24	Probe	3346141	CG33521	CG33521 gene product from transcript CG33521-RF	-0.670731	5.00306	-5.33233	1.94171e-05	0.00216701	2.81914	24h
301	103	0	CUST_15203_PI428323385	CG2086	SAL_UP 24/48	Probe	38218	drpr	draper	-0.666771	5.54062	-6.09411	3.00496e-06	0.000505049	4.63893	24h	48h
287	92	0	CUST_10544_PI428323385	CG15529	SAL_UP 24/48	Probe	43584	CG15529	CG15529 gene product from transcript CG15529-RA	-0.664561	7.61164	-4.51629	0.000149715	0.0101054	0.832493	24h	48h
187	116	0	CUST_14856_PI428323385	CG1915	SAL_UP 24	Probe	44013	sls	sallimus	-0.664291	5.28858	-4.73542	8.63037e-05	0.00668038	1.36716	24h
14	126	0	CUST_33271_PI428323385	CG6084	SAL_UP 24/48	Probe	39304	CG6084	CG6084 gene product from transcript CG6084-RB	-0.663581	11.8177	-7.68306	7.56857e-08	2.31368e-05	8.22031	24h	48h
91	137	0	CUST_2834_PI428323385	CG11249	SAL_UP 48	Probe	40409	CG11249	CG11249 gene product from transcript CG11249-RA	-0.663205	5.52074	-5.95703	4.19e-06	0.0003561	4.18111	48h
163	150	0	CUST_18717_PI428323385	CG31755	SAL_UP 48	Probe	34331	CG31755	CG31755 gene product from transcript CG31755-RC	-0.661772	7.40732	-3.27654	0.00325999	0.0489472	-2.34382	48h
30	69	0	CUST_33040_PI428323385	CG5966	SAL_UP 24/48	Probe	31532	CG5966	CG5966 gene product from transcript CG5966-RA	-0.659197	6.68037	-4.26269	0.000283264	0.015997	0.215123	24h	48h
124	106	0	CUST_25387_PI428323385	CG4128	SAL_UP 24/48	Probe	34304	nAcRalpha-30D	nicotinic Acetylcholine Receptor alpha 30D	-0.658106	4.78481	-6.00955	3.68635e-06	0.000585788	4.43959	24h	48h
331	115	0	CUST_22162_PI428323385	CG33666	SAL_UP 48	Probe	3771730	CG33666	CG33666 gene product from transcript CG33666-RB	-0.657765	7.19793	-3.59618	0.00149329	0.0292325	-1.59428	48h
307	13	0	CUST_40515_PI428323385	CG9259	SAL_UP 48	Probe	35372	CG9259	CG9259 gene product from transcript CG9259-RA	-0.657178	5.4581	-5.17882	2.84e-05	0.00170449	2.28339	48h
295	21	0	CUST_30159_PI428323385	CG4630	SAL_UP 48	Probe	36458	CG4630	CG4630 gene product from transcript CG4630-RA	-0.654844	5.98751	-3.34316	0.00277407	0.0441778	-2.1895	48h
206	138	0	CUST_35765_PI428323385	CG7152	SAL_UP 48	Probe	40424	Syn1	Syntrophin-like 1	-0.654803	5.03691	-4.40218	0.00019948	0.00725453	0.365201	48h
176	136	0	CUST_40489_PI428323385	CG9252	SAL_UP 24/48	Probe	35380	del	deadlock	-0.652026	9.83269	-4.68838	9.71309e-05	0.00733017	1.25236	24h	48h
249	60	0	CUST_18449_PI428323385	CG31641	SAL_UP 24/48	Probe	33863	stai	stathmin	-0.651271	5.48734	-5.75595	6.83405e-06	0.000946348	3.83745	24h	48h
131	37	0	CUST_12423_PI428323385	CG17328	SAL_UP 48	Probe	34962	CG17328	CG17328 gene product from transcript CG17328-RA	-0.650577	6.51282	-4.47993	0.00016405	0.00631899	0.556997	48h
83	138	0	CUST_23765_PI428323385	CG34445	SAL_UP 48	Probe	5740761	CG34445	CG34445 gene product from transcript CG34445-RA	-0.649051	8.51453	-3.68019	0.00121349	0.0253804	-1.3939	48h
11	14	0	CUST_11465_PI428323385	CG16789	SAL_UP 48	Probe	41154	CG16789	CG16789 gene product from transcript CG16789-RA	-0.648867	5.98493	-4.95298	5e-05	0.0026077	1.72622	48h
330	155	0	CUST_28101_PI428323385	CG43119	SAL_UP 48	Probe	38895	Ect4	CG43119 gene product from transcript CG43119-RI	-0.64788	6.0096	-4.65589	0.00010539	0.00454219	0.991763	48h
336	118	0	CUST_17817_PI428323385	CG31207	SAL_UP 48	Probe	326125	CG31207	CG31207 gene product from transcript CG31207-RA	-0.647204	5.4854	-3.73699	0.00105417	0.0231202	-1.25773	48h
138	141	0	CUST_9557_PI428323385	CG14984	SAL_UP 48	Probe	38467	CG14984	CG14984 gene product from transcript CG14984-RB	-0.645063	11.0024	-3.89313	0.00071486	0.0177813	-0.880973	48h
279	148	0	CUST_39143_PI428323385	CG8639	SAL_UP 48	Probe	35846	Cirl	CG8639 gene product from transcript CG8639-RH	-0.644763	11.5273	-4.24356	0.00029721	0.00960773	-0.0252554	48h
21	69	0	CUST_31293_PI428323385	CG5137	SAL_UP 48	Probe	40005	Cyp312a1	CG5137 gene product from transcript CG5137-RA	-0.640158	4.70055	-3.43129	0.00223819	0.0379046	-1.98373	48h
58	38	0	CUST_15660_PI428323385	CG2374	SAL_UP 24	Probe	35623	lbm	late bloomer	-0.639961	7.98038	-3.71698	0.00110779	0.0421229	-1.09734	24h
183	36	0	CUST_34261_PI428323385	CG6530	SAL_UP 24/48	Probe	36961	mthl3	methuselah-like 3	-0.638497	11.171	-5.29466	2.13207e-05	0.00233014	2.72799	24h	48h
23	148	0	CUST_34523_PI428323385	CG6654	SAL_UP 24/48	Probe	41831	CG6654	CG6654 gene product from transcript CG6654-RA	-0.63733	8.00749	-5.82654	5.75156e-06	0.000839569	4.00567	24h	48h
323	39	0	CUST_32660_PI428323385	CG5792	SAL_UP 48	Probe	34685	CG5792	CG5792 gene product from transcript CG5792-RA	-0.637024	10.1939	-5.83661	5.61e-06	0.00045528	3.89055	48h
66	90	0	CUST_1083_PI428323385	CG10497	SAL_UP 24/48	Probe	37447	Sdc	Syndecan	-0.635208	11.7354	-3.65773	0.00128279	0.0464113	-1.23765	24h	48h
21	140	0	CUST_10076_PI428323385	CG15211	SAL_UP 48	Probe	32006	CG15211	CG15211 gene product from transcript CG15211-RC	-0.63431	7.27915	-4.00722	0.00053757	0.0147835	-0.603693	48h
123	161	0	CUST_11341_PI428323385	CG16739	SAL_UP 48	Probe	37307	CG16739	CG16739 gene product from transcript CG16739-RA	-0.63374	4.96123	-4.76913	7.93e-05	0.0036965	1.27175	48h
217	46	0	CUST_3634_PI428323385	CG11652	SAL_UP 24/48	Probe	39317	CG11652	CG11652 gene product from transcript CG11652-RA	-0.631996	8.33109	-3.76211	0.000990458	0.0390099	-0.990112	24h	48h
63	9	0	CUST_11146_PI428323385	CG1600	SAL_UP 48	Probe	35687	CG1600	CG1600 gene product from transcript CG1600-RA	-0.631592	10.0446	-4.05618	0.00047556	0.0135461	-0.48426	48h
356	116	0	CUST_22720_PI428323385	CG3409	SAL_UP 24/48	Probe	35578	CG3409	CG3409 gene product from transcript CG3409-RB	-0.631143	8.04743	-5.39753	1.65184e-05	0.00195195	2.97675	24h	48h
92	136	0	CUST_28319_PI428323385	CG43187	SAL_UP 48	Probe	12798317	CG43187	CG43187 gene product from transcript CG43187-RA	-0.630934	4.52052	-3.73964	0.00104725	0.0230462	-1.25136	48h
181	27	0	CUST_37444_PI428323385	CG7952	SAL_UP 48	Probe	31227	gt	giant	-0.629745	6.41626	-3.52851	0.00176387	0.032774	-1.75476	48h
217	14	0	CUST_28825_PI428323385	CG43398	SAL_UP 48	Probe	44448	scrib	scribbled	-0.628733	5.57225	-4.10552	0.00042026	0.0123979	-0.36369	48h
262	145	0	CUST_12611_PI428323385	CG17472	SAL_UP 24	Probe	35320	CG17472	CG17472 gene product from transcript CG17472-RA	-0.628287	4.53791	-4.60161	0.000120805	0.0085652	1.04061	24h
31	58	0	CUST_4697_PI428323385	CG12199	SAL_UP 24/48	Probe	32930	kek5	kekkon5	-0.624869	9.82253	-7.23575	2.0656e-07	5.24935e-05	7.24626	24h	48h
247	73	0	CUST_17088_PI428323385	CG30457	SAL_UP 24/48	Probe	36940	CG30457	CG30457 gene product from transcript CG30457-RA	-0.621383	6.17462	-5.02879	4.13671e-05	0.003827	2.08237	24h	48h
11	142	0	CUST_9719_PI428323385	CG1504	SAL_UP 48	Probe	33028	CG1504	CG1504 gene product from transcript CG1504-RB	-0.619996	4.60338	-4.71997	8.97e-05	0.00404374	1.1502	48h
283	26	0	CUST_32333_PI428323385	CG5653	SAL_UP 24	Probe	39024	CG5653	CG5653 gene product from transcript CG5653-RA	-0.619946	4.48141	-3.87676	0.000744632	0.0319671	-0.716405	24h
16	2	0	CUST_30781_PI428323385	CG4898	SAL_UP 48	Probe	41852	Tm1	Tropomyosin 1	-0.619732	9.36017	-3.84664	0.00080267	0.0192833	-0.993494	48h
320	92	0	CUST_22684_PI428323385	CG34057	SAL_UP 24/48	Probe	3885645	CG34057	CG34057 gene product from transcript CG34057-RA	-0.618523	5.72527	-5.81309	5.94347e-06	0.000855738	3.97365	24h	48h
13	30	0	CUST_20826_PI428323385	CG3280	SAL_UP 24/48	Probe	39117	CG3280	CG3280 gene product from transcript CG3280-RD	-0.61799	7.43857	-4.11873	0.000406561	0.0210444	-0.13383	24h	48h
215	121	0	CUST_7034_PI428323385	CG13602	SAL_UP 48	Probe	42827	CG13602	CG13602 gene product from transcript CG13602-RB	-0.617777	5.66754	-4.54109	0.00014066	0.00565146	0.708028	48h
74	53	0	CUST_10762_PI428323385	CG15661	SAL_UP 24/48	Probe	37421	CG15661	CG15661 gene product from transcript CG15661-RA	-0.616588	6.26235	-5.90152	4.79135e-06	0.000732348	4.18385	24h	48h
156	4	0	CUST_14870_PI428323385	CG1925	SAL_UP 48	Probe	47186	mus205	mutagen-sensitive 205	-0.614616	9.13982	-5.19866	2.71e-05	0.00163856	2.33225	48h
86	52	0	CUST_15147_PI428323385	CG2062	SAL_UP 48	Probe	44632	Cyp4e1	Cytochrome P450-4e1	-0.614591	5.98617	-4.13686	0.00038849	0.0116896	-0.286974	48h
36	35	0	CUST_10429_PI428323385	CG15444	SAL_UP 24/48	Probe	33659	ine	inebriated	-0.614445	5.52875	-4.77592	7.79591e-05	0.00621012	1.46597	24h	48h
372	134	0	CUST_25151_PI428323385	CG40452	SAL_UP 24/48	Probe	3355084	Snap25	Synapse protein 25	-0.613717	5.13383	-3.61191	0.00143648	0.0497941	-1.34578	24h	48h
214	159	0	CUST_24121_PI428323385	CG3619	SAL_UP 24/48	Probe	42313	Dl	Delta	-0.610019	11.2178	-4.46075	0.00017216	0.0111907	0.697086	24h	48h
266	104	0	CUST_40110_PI428323385	CG9095	SAL_UP 48	Probe	32447	CG9095	CG9095 gene product from transcript CG9095-RA	-0.60869	6.3509	-3.99748	0.00055083	0.0150501	-0.627424	48h
197	41	0	CUST_8747_PI428323385	CG14534	SAL_UP 48	Probe	34075	TwdlE	TweedleE	-0.608224	8.70371	-6.53151	1.06e-06	0.00011351	5.54706	48h
342	99	0	CUST_25382_PI428323385	CG41265	SAL_UP 24/48	Probe	5740691	l(2)41Ab	lethal (2) 41Ab	-0.608177	6.49861	-3.93354	0.000646271	0.0290787	-0.580245	24h	48h
331	61	0	CUST_40837_PI428323385	CG9411	SAL_UP 48	Probe	32392	CG9411	CG9411 gene product from transcript CG9411-RA	-0.608073	7.11379	-3.67819	0.0012195	0.0254682	-1.39868	48h
149	24	0	CUST_17463_PI428323385	CG31057	SAL_UP 24	Probe	326116	tau	CG31057 gene product from transcript CG31057-RA	-0.604965	5.27808	-3.8496	0.000796783	0.0334792	-0.781409	24h
17	154	0	CUST_8234_PI428323385	CG14253	SAL_UP 48	Probe	43243	CG14253	CG14253 gene product from transcript CG14253-RB	-0.604563	5.61026	-5.04244	4e-05	0.00220909	1.94714	48h
172	160	0	CUST_19424_PI428323385	CG32136	SAL_UP 48	Probe	117407	Tsp68C	Tetraspanin 68C	-0.604462	6.03035	-3.8115	0.00087604	0.0204179	-1.07836	48h
237	126	0	CUST_6106_PI428323385	CG13062	SAL_UP 24/48	Probe	39799	CG13062	CG13062 gene product from transcript CG13062-RB	-0.604439	5.68957	-5.35702	1.82631e-05	0.0020936	2.87887	24h	48h
271	87	0	CUST_1092_PI428323385	CG10501	SAL_UP 48	Probe	35188	amd	alpha methyl dopa-resistant	-0.601796	9.88711	-4.19854	0.00033278	0.0104067	-0.135777	48h
235	3	0	CUST_26996_PI428323385	CG42626	SAL_UP 24/48	Probe	8673957	Mst36Fb	Male-specific transcript 36Fb	-0.601467	6.4314	-3.68528	0.0011983	0.0441497	-1.1725	24h	48h
313	66	0	CUST_31867_PI428323385	CG5431	SAL_UP 48	Probe	37743	CG5431	CG5431 gene product from transcript CG5431-RA	-0.598298	6.52568	-3.93864	0.0006381	0.0165487	-0.770543	48h
333	65	0	CUST_6042_PI428323385	CG1303	SAL_UP 48	Probe	40816	agt	O-6-alkylguanine-DNA alkyltransferase	-0.597734	7.821	-3.83225	0.00083195	0.0197283	-1.02826	48h
5	129	0	CUST_28595_PI428323385	CG43333	SAL_UP 48	Probe	34830	CG43333	CG43333 gene product from transcript CG43333-RA	-0.596682	6.95256	-3.93646	0.00064158	0.0165946	-0.775844	48h
167	140	0	CUST_11801_PI428323385	CG17018	SAL_UP 48	Probe	49895	CG17018	CG17018 gene product from transcript CG17018-RC	-0.596165	6.01335	-3.55961	0.00163405	0.0310373	-1.68112	48h
232	16	0	CUST_10591_PI428323385	CG15550	SAL_UP 48	Probe	43666	CG15550	CG15550 gene product from transcript CG15550-RA	-0.593482	4.55257	-3.32962	0.00286675	0.0451141	-2.22095	48h
93	160	0	CUST_9733_PI428323385	CG1505	SAL_UP 48	Probe	32159	gd	gastrulation-defective	-0.592998	4.61574	-4.97424	4.74e-05	0.00250347	1.77874	48h
317	96	0	CUST_40128_PI428323385	CG9098	SAL_UP 24	Probe	33840	CG9098	CG9098 gene product from transcript CG9098-RA	-0.592139	4.79004	-3.79368	0.000915737	0.0371098	-0.91492	24h
240	30	0	CUST_33157_PI428323385	CG6026	SAL_UP 24/48	Probe	42287	CG6026	CG6026 gene product from transcript CG6026-RB	-0.591735	5.39115	-3.72033	0.00109864	0.0420192	-1.0894	24h	48h
132	95	0	CUST_34974_PI428323385	CG6831	SAL_UP 24/48	Probe	38978	rhea	CG6831 gene product from transcript CG6831-RB	-0.591617	5.46952	-6.80059	5.62441e-07	0.000122939	6.27208	24h	48h
25	116	0	CUST_2174_PI428323385	CG10948	SAL_UP 48	Probe	39459	CG10948	CG10948 gene product from transcript CG10948-RB	-0.59151	10.1917	-3.44335	0.00217317	0.0371692	-1.95543	48h
261	82	0	CUST_17833_PI428323385	CG31216	SAL_UP 48	Probe	42348	Naam	Nicotinamide amidase	-0.591001	7.60277	-4.46779	0.00016914	0.00646201	0.527054	48h
39	99	0	CUST_17598_PI428323385	CG31115	SAL_UP 48	Probe	318597	CG31115	CG31115 gene product from transcript CG31115-RB	-0.589446	5.36118	-4.3817	0.00021002	0.00754689	0.314712	48h
311	146	0	CUST_11923_PI428323385	CG17081	SAL_UP 24	Probe	39647	Cep135	CG17081 gene product from transcript CG17081-RB	-0.589152	5.68887	-3.70215	0.00114925	0.0430685	-1.13251	24h
191	18	0	CUST_27236_PI428323385	CG42678	SAL_UP 48	Probe	37643	CG42678	CG42678 gene product from transcript CG42678-RG	-0.58898	5.53893	-4.48835	0.00016061	0.00621043	0.577806	48h
5	72	0	CUST_2892_PI428323385	CG11280	SAL_UP 48	Probe	39491	trn	tartan	-0.587184	11.8536	-4.32834	0.00024018	0.00827789	0.183269	48h
50	157	0	CUST_2441_PI428323385	CG11066	SAL_UP 24/48	Probe	35505	scaf	scarface	-0.585464	8.97083	-4.27302	0.000276002	0.0158199	0.240232	24h	48h
33	123	0	CUST_13328_PI428323385	CG17834	SAL_UP 24/48	Probe	34191	CG17834	CG17834 gene product from transcript CG17834-RA	-0.585294	8.10221	-3.96651	0.000595181	0.0273809	-0.50103	24h	48h
89	164	0	CUST_21032_PI428323385	CG33048	SAL_UP 24/48	Probe	39238	Mocs1	Molybdenum cofactor synthesis 1 ortholog	-0.584015	7.15941	-4.26067	0.000284701	0.0160242	0.210234	24h	48h
102	107	0	CUST_3643_PI428323385	CG11658	SAL_UP 48	Probe	39319	CG11658	CG11658 gene product from transcript CG11658-RC	-0.583362	5.00592	-5.85277	5.4e-06	0.00044194	3.92963	48h
201	120	0	CUST_1206_PI428323385	CG1056	SAL_UP 24	Probe	40575	5-HT2	Serotonin receptor 2	-0.583339	5.0257	-3.69919	0.00115771	0.0433134	-1.13953	24h
263	144	0	CUST_35899_PI428323385	CG7207	SAL_UP 48	Probe	38928	cert	ceramide transfer protein	-0.583207	9.56254	-4.1463	0.0003794	0.0114929	-0.263869	48h
32	42	0	CUST_25045_PI428323385	CG40218	SAL_UP 24/48	Probe	7354404	Yeti	CG40218 gene product from transcript CG40218-RA	-0.582698	13.7441	-7.15115	2.50494e-07	6.1438e-05	7.05887	24h	48h
48	93	0	CUST_7193_PI428323385	CG13692	SAL_UP 48	Probe	33216	CG13692	CG13692 gene product from transcript CG13692-RA	-0.582624	7.39915	-3.50704	0.00185934	0.0337659	-1.8055	48h
198	149	0	CUST_6774_PI428323385	CG13436	SAL_UP 24/48	Probe	37334	CG13436	CG13436 gene product from transcript CG13436-RA	-0.578111	6.98066	-4.65383	0.000105943	0.00775925	1.16803	24h	48h
80	83	0	CUST_9516_PI428323385	CG14961	SAL_UP 48	Probe	38414	CG14961	CG14961 gene product from transcript CG14961-RA	-0.576784	6.69484	-3.90698	0.00069058	0.017339	-0.847395	48h
261	68	0	CUST_17057_PI428323385	CG30438	SAL_UP 48	Probe	246614	CG30438	CG30438 gene product from transcript CG30438-RB	-0.57652	6.82568	-4.14071	0.00038476	0.0116181	-0.27756	48h
148	132	0	CUST_39905_PI428323385	CG9003	SAL_UP 24/48	Probe	36244	CG9003	CG9003 gene product from transcript CG9003-RD	-0.576446	6.5896	-3.83686	0.000822462	0.0342174	-0.811858	24h	48h
294	61	0	CUST_33756_PI428323385	CG6281	SAL_UP 48	Probe	41248	Timp	Tissue inhibitor of metalloproteases	-0.576324	7.48866	-3.59348	0.00150328	0.0293428	-1.60071	48h
218	52	0	CUST_23460_PI428323385	CG34383	SAL_UP 24/48	Probe	5740131	CG34383	CG34383 gene product from transcript CG34383-RE	-0.575621	8.85806	-4.64299	0.000108869	0.00787778	1.14158	24h	48h
175	4	0	CUST_24034_PI428323385	CG3570	SAL_UP 48	Probe	37934	CG3570	CG3570 gene product from transcript CG3570-RA	-0.574469	8.54868	-3.69257	0.00117684	0.0248853	-1.36425	48h
294	104	0	CUST_15152_PI428323385	CG2064	SAL_UP 48	Probe	35708	CG2064	CG2064 gene product from transcript CG2064-RA	-0.573558	9.22402	-4.36077	0.00022137	0.00781438	0.263136	48h
331	109	0	CUST_10010_PI428323385	CG15173	SAL_UP 48	Probe	35172	CG15173	CG15173 gene product from transcript CG15173-RA	-0.572505	7.49387	-3.68056	0.00121237	0.0253695	-1.39301	48h
78	20	0	CUST_33355_PI428323385	CG6122	SAL_UP 24/48	Probe	34521	piwi	CG6122 gene product from transcript CG6122-RA	-0.571697	6.49223	-4.09044	0.000436449	0.0221033	-0.202244	24h	48h
36	117	0	CUST_6066_PI428323385	CG13041	SAL_UP 24/48	Probe	39801	CG13041	CG13041 gene product from transcript CG13041-RA	-0.569916	8.93245	-3.97515	0.000582462	0.0270019	-0.480243	24h	48h
97	103	0	CUST_20348_PI428323385	CG32549	SAL_UP 24/48	Probe	32822	CG32549	CG32549 gene product from transcript CG32549-RD	-0.568512	5.46571	-4.46209	0.000171579	0.0111752	0.70036	24h	48h
352	79	0	CUST_32458_PI428323385	CG5697	SAL_UP 48	Probe	42483	CG5697	CG5697 gene product from transcript CG5697-RA	-0.567573	4.73474	-4.31511	0.0002483	0.00844748	0.150691	48h
9	56	0	CUST_17178_PI428323385	CG30495	SAL_UP 48	Probe	246651	CG30495	CG30495 gene product from transcript CG30495-RA	-0.5671	6.32296	-5.19996	2.7e-05	0.00163561	2.33545	48h
335	98	0	CUST_12553_PI428323385	CG1742	SAL_UP 48	Probe	44110	Mgstl	Microsomal glutathione S-transferase-like	-0.566174	11.0087	-3.62226	0.00140026	0.0279693	-1.5322	48h
117	102	0	CUST_33074_PI428323385	CG5987	SAL_UP 48	Probe	43282	CG5987	CG5987 gene product from transcript CG5987-RA	-0.56615	7.54187	-3.99768	0.00055055	0.0150501	-0.626925	48h
280	94	0	CUST_5355_PI428323385	CG1259	SAL_UP 48	Probe	38511	Cpr64Ad	Cuticular protein 64Ad	-0.56478	6.54968	-3.63217	0.00136644	0.0274628	-1.5086	48h
67	3	0	CUST_14419_PI428323385	CG18543	SAL_UP 24/48	Probe	38958	mtrm	matrimony	-0.564235	6.23785	-4.37913	0.000211387	0.0131141	0.498272	24h	48h
88	55	0	CUST_16479_PI428323385	CG30082	SAL_UP 48	Probe	246443	CG30082	CG30082 gene product from transcript CG30082-RB	-0.563998	5.40826	-3.40749	0.00237203	0.0396932	-2.03947	48h
130	46	0	CUST_20540_PI428323385	CG32639	SAL_UP 48	Probe	318134	CG32639	CG32639 gene product from transcript CG32639-RA	-0.563949	7.90434	-3.48294	0.00197253	0.0349827	-1.86234	48h
193	134	0	CUST_34543_PI428323385	CG6663	SAL_UP 48	Probe	40235	Spn77Bb	Serpin 77Bb	-0.561325	5.46592	-4.42975	0.00018612	0.00690551	0.433191	48h
108	102	0	CUST_37313_PI428323385	CG7900	SAL_UP 24	Probe	40957	CG7900	CG7900 gene product from transcript CG7900-RB	-0.560545	9.91826	-4.68439	9.8111e-05	0.00735677	1.24261	24h
140	16	0	CUST_17590_PI428323385	CG31106	SAL_UP 48	Probe	318594	CG31106	CG31106 gene product from transcript CG31106-RB	-0.560029	4.51529	-4.04603	0.00048781	0.0138111	-0.509049	48h
77	93	0	CUST_27899_PI428323385	CG43051	SAL_UP 24/48	Probe	12798168	CG43051	CG43051 gene product from transcript CG43051-RB	-0.55989	11.186	-4.36285	0.000220217	0.0135227	0.45866	24h	48h
304	142	0	CUST_10153_PI428323385	CG15267	SAL_UP 24	Probe	34891	dao	down and out	-0.559664	4.41425	-3.8902	0.000720085	0.0311884	-0.684202	24h
65	139	0	CUST_13448_PI428323385	CG17912	SAL_UP 48	Probe	35004	CG17912	CG17912 gene product from transcript CG17912-RD	-0.558906	9.17928	-3.3196	0.00293728	0.0456953	-2.2442	48h
284	6	0	CUST_3930_PI428323385	CG11833	SAL_UP 24/48	Probe	43424	Ssl2	Strictosidine synthase-like 2	-0.558179	5.36641	-3.63279	0.00136435	0.0481645	-1.29657	24h	48h
115	19	0	CUST_11183_PI428323385	CG1628	SAL_UP 24/48	Probe	31990	CG1628	CG1628 gene product from transcript CG1628-RB	-0.557656	6.73969	-4.56535	0.000132337	0.00921247	0.952152	24h	48h
144	159	0	CUST_31444_PI428323385	CG5205	SAL_UP 48	Probe	41891	CG5205	CG5205 gene product from transcript CG5205-RA	-0.557423	9.86144	-4.42511	0.0001883	0.00696821	0.421741	48h
70	5	0	CUST_15759_PI428323385	CG2560	SAL_UP 24/48	Probe	32198	Cpr11A	Cuticular protein 11A	-0.556964	5.70632	-3.70912	0.00112958	0.0427377	-1.11599	24h	48h
311	7	0	CUST_25252_PI428323385	CG4079	SAL_UP 48	Probe	34293	Taf11	TBP-associated factor 11	-0.556332	12.0561	-5.11828	3.31e-05	0.00191503	2.1342	48h
77	53	0	CUST_18496_PI428323385	CG31664	SAL_UP 48	Probe	33359	CG31664	CG31664 gene product from transcript CG31664-RB	-0.556027	4.47521	-4.49984	0.00015604	0.00609783	0.606153	48h
226	34	0	CUST_29752_PI428323385	CG4427	SAL_UP 48	Probe	33224	cbt	cabut	-0.555962	8.77912	-3.50838	0.00185325	0.0337176	-1.80234	48h
47	61	0	CUST_12382_PI428323385	CG17299	SAL_UP 48	Probe	42515	SNF4Agamma	SNF4/AMP-activated protein kinase gamma subunit	-0.555398	8.78166	-5.28739	2.17e-05	0.00139823	2.55054	48h
19	51	0	CUST_33743_PI428323385	CG6272	SAL_UP 48	Probe	39243	CG6272	CG6272 gene product from transcript CG6272-RA	-0.554906	9.318	-5.41131	1.6e-05	0.00108102	2.85468	48h
92	64	0	CUST_12753_PI428323385	CG17574	SAL_UP 24/48	Probe	36415	CG17574	CG17574 gene product from transcript CG17574-RA	-0.553234	9.73101	-6.49228	1.16021e-06	0.000229787	5.5668	24h	48h
313	62	0	CUST_33874_PI428323385	CG6339	SAL_UP 24/48	Probe	37564	rad50	CG6339 gene product from transcript CG6339-RE	-0.55291	11.6336	-5.83768	5.59738e-06	0.000819899	4.03218	24h	48h
114	54	0	CUST_4338_PI428323385	CG12047	SAL_UP 24/48	Probe	44839	mud	mushroom body defect	-0.551225	7.36224	-3.84868	0.000798612	0.0335227	-0.783611	24h	48h
116	159	0	CUST_29729_PI428323385	CG4409	SAL_UP 48	Probe	36840	CG4409	CG4409 gene product from transcript CG4409-RB	-0.549587	4.82407	-3.858	0.00078027	0.0188891	-0.966016	48h
6	97	0	CUST_7509_PI428323385	CG13895	SAL_UP 48	Probe	38087	CG13895	CG13895 gene product from transcript CG13895-RA	-0.549215	11.1366	-4.22139	0.00031423	0.00998198	-0.079709	48h
282	160	0	CUST_37623_PI428323385	CG8027	SAL_UP 48	Probe	35943	CG8027	CG8027 gene product from transcript CG8027-RA	-0.549069	6.55675	-5.22167	2.56e-05	0.00158566	2.38891	48h
329	2	0	CUST_20132_PI428323385	CG32485	SAL_UP 48	Probe	38363	CG32485	CG32485 gene product from transcript CG32485-RA	-0.548432	6.83152	-4.34669	0.00022935	0.00802029	0.228441	48h
161	40	0	CUST_37611_PI428323385	CG8024	SAL_UP 48	Probe	35940	ltd	lightoid	-0.548286	7.7834	-4.73162	8.71e-05	0.0039567	1.179	48h
297	29	0	CUST_2147_PI428323385	CG10931	SAL_UP 24	Probe	37024	CG10931	CG10931 gene product from transcript CG10931-RA	-0.547263	4.39758	-3.7712	0.000968345	0.0385532	-0.968472	24h
305	107	0	CUST_24240_PI428323385	CG3666	SAL_UP 48	Probe	36800	Tsf3	Transferrin 3	-0.547226	8.39992	-3.36854	0.00260814	0.0423624	-2.13043	48h
276	32	0	CUST_8262_PI428323385	CG1427	SAL_UP 48	Probe	40681	CG1427	CG1427 gene product from transcript CG1427-RC	-0.546775	6.9318	-3.83402	0.00082829	0.0196773	-1.02398	48h
171	140	0	CUST_18202_PI428323385	CG31469	SAL_UP 48	Probe	261628	CG31469	CG31469 gene product from transcript CG31469-RA	-0.546683	7.01866	-4.15388	0.00037226	0.0113455	-0.245299	48h
331	29	0	CUST_10395_PI428323385	CG15431	SAL_UP 48	Probe	33646	CG15431	CG15431 gene product from transcript CG15431-RA	-0.54589	5.37801	-3.30703	0.00302817	0.0466058	-2.27334	48h
97	156	0	CUST_18857_PI428323385	CG31817	SAL_UP 48	Probe	260659	CG31817	CG31817 gene product from transcript CG31817-RB	-0.545473	6.12003	-3.82965	0.00083736	0.0198031	-1.03455	48h
39	52	0	CUST_987_PI428323385	CG10445	SAL_UP 48	Probe	40938	CG10445	CG10445 gene product from transcript CG10445-RD	-0.544969	7.62067	-5.4231	1.55e-05	0.00105671	2.88357	48h
109	95	0	CUST_25770_PI428323385	CG42257	SAL_UP 48	Probe	37511	Snp	Snipper	-0.543701	8.73418	-4.21501	0.0003193	0.0100824	-0.0953621	48h
4	159	0	CUST_3304_PI428323385	CG11456	SAL_UP 48	Probe	40309	CG11456	CG11456 gene product from transcript CG11456-RB	-0.543555	5.94503	-3.66936	0.00124644	0.0258772	-1.4198	48h
46	4	0	CUST_23424_PI428323385	CG34376	SAL_UP 48	Probe	42638	CG34376	CG34376 gene product from transcript CG34376-RB	-0.543517	7.40801	-3.5648	0.00161331	0.0308239	-1.66882	48h
175	119	0	CUST_23816_PI428323385	CG3448	SAL_UP 24/48	Probe	39094	CG3448	CG3448 gene product from transcript CG3448-RB	-0.543501	7.13171	-5.25762	2.33772e-05	0.00250302	2.63825	24h	48h
301	13	0	CUST_37025_PI428323385	CG7759	SAL_UP 48	Probe	36234	CG7759	CG7759 gene product from transcript CG7759-RA	-0.542886	5.35033	-4.92033	5.43e-05	0.00274508	1.64556	48h
140	160	0	CUST_773_PI428323385	CG10339	SAL_UP 24/48	Probe	37854	CG10339	CG10339 gene product from transcript CG10339-RA	-0.542792	5.64495	-4.66187	0.000103822	0.00763037	1.18767	24h	48h
366	11	0	CUST_21805_PI428323385	CG33483	SAL_UP 24	Probe	2768693	CG33483	CG33483 gene product from transcript CG33483-RB	-0.541435	4.05935	-3.81233	0.000874236	0.0357023	-0.870437	24h
280	98	0	CUST_1352_PI428323385	CG10618	SAL_UP 24/48	Probe	43067	CHKov1	CG10618 gene product from transcript CG10618-RB	-0.541089	10.4685	-4.07213	0.000456941	0.0227586	-0.246479	24h	48h
341	127	0	CUST_27482_PI428323385	CG42734	SAL_UP 24	Probe	38863	Ank2	Ankyrin 2	-0.538536	4.51051	-3.93101	0.000650366	0.0290947	-0.58632	24h
234	25	0	CUST_36097_PI428323385	CG7314	SAL_UP 24/48	Probe	39322	Bmcp	CG7314 gene product from transcript CG7314-RB	-0.536405	7.06627	-3.90044	0.000701925	0.0305903	-0.659657	24h	48h
78	126	0	CUST_35716_PI428323385	CG7130	SAL_UP 48	Probe	40450	CG7130	CG7130 gene product from transcript CG7130-RA	-0.536154	9.02477	-4.27478	0.00027479	0.00911958	0.0514743	48h
127	29	0	CUST_32186_PI428323385	CG5583	SAL_UP 48	Probe	43334	Ets98B	Ets at 98B	-0.536046	7.51158	-3.65845	0.00128052	0.0263281	-1.44587	48h
384	131	0	CUST_34275_PI428323385	CG6538	SAL_UP 24/48	Probe	41290	TfIIFbeta	Transcription factor TFIIFbeta	-0.535498	10.3272	-5.08013	3.63858e-05	0.00346495	2.20729	24h	48h
4	29	0	CUST_4280_PI428323385	CG12016	SAL_UP 48	Probe	38411	CG12016	CG12016 gene product from transcript CG12016-RA	-0.535462	9.09064	-3.76028	0.00099496	0.0221495	-1.20174	48h
192	154	0	CUST_16481_PI428323385	CG30083	SAL_UP 48	Probe	246444	CG30083	CG30083 gene product from transcript CG30083-RB	-0.535104	4.51628	-3.9897	0.00056165	0.015226	-0.646362	48h
40	93	0	CUST_25527_PI428323385	CG4174	SAL_UP 24/48	Probe	40023	CG4174	CG4174 gene product from transcript CG4174-RB	-0.533464	5.26422	-3.83139	0.000833737	0.0344486	-0.824925	24h	48h
276	97	0	CUST_33479_PI428323385	CG6169	SAL_UP 24/48	Probe	39722	Dcp2	Decapping protein 2	-0.533219	11.7751	-3.95271	0.000616057	0.0280659	-0.534197	24h	48h
233	25	0	CUST_9020_PI428323385	CG14685	SAL_UP 48	Probe	41289	Cap-H2	Chromosome associated protein H2	-0.533201	8.37425	-4.23841	0.00030108	0.00967346	-0.0379008	48h
44	75	0	CUST_19145_PI428323385	CG32016	SAL_UP 24/48	Probe	43836	CG32016	CG32016 gene product from transcript CG32016-RB	-0.532995	11.3695	-4.77562	7.80175e-05	0.00621012	1.46524	24h	48h
221	147	0	CUST_28360_PI428323385	CG43206	SAL_UP 48	Probe	12797919	CG43206	CG43206 gene product from transcript CG43206-RA	-0.532212	4.46884	-3.52505	0.00177895	0.0329441	-1.76296	48h
174	62	0	CUST_37842_PI428323385	CG8104	SAL_UP 24/48	Probe	39169	nudE	CG8104 gene product from transcript CG8104-RB	-0.531693	9.45716	-3.96215	0.000601693	0.0275603	-0.511501	24h	48h
59	122	0	CUST_38706_PI428323385	CG8454	SAL_UP 24/48	Probe	41107	Vps16A	Vacuolar protein sorting 16A	-0.531685	9.83161	-8.49914	1.29803e-08	5.07025e-06	9.92328	24h	48h
334	132	0	CUST_39846_PI428323385	CG8967	SAL_UP 24	Probe	36283	otk	off-track	-0.53134	8.90795	-3.8372	0.00082177	0.0342174	-0.81105	24h
210	150	0	CUST_15061_PI428323385	CG2017	SAL_UP 48	Probe	40733	CG2017	CG2017 gene product from transcript CG2017-RA	-0.530916	9.47578	-5.34395	1.89e-05	0.00124544	2.68948	48h
328	115	0	CUST_18515_PI428323385	CG31670	SAL_UP 48	Probe	326152	erm	earmuff	-0.530845	4.47223	-3.50665	0.00186115	0.0337841	-1.80643	48h
249	41	0	CUST_8446_PI428323385	CG14362	SAL_UP 24	Probe	41695	CG14362	CG14362 gene product from transcript CG14362-RA	-0.529782	4.27272	-4.07005	0.000459323	0.0227965	-0.251491	24h
86	30	0	CUST_26354_PI428323385	CG42365	SAL_UP 48	Probe	37469	CG42365	CG42365 gene product from transcript CG42365-RA	-0.529167	9.18667	-3.69298	0.00117566	0.0248852	-1.36327	48h
176	112	0	CUST_17375_PI428323385	CG31030	SAL_UP 48	Probe	318563	CG31030	CG31030 gene product from transcript CG31030-RB	-0.529031	6.11067	-4.29373	0.00026201	0.00880377	0.0980888	48h
352	5	0	CUST_41789_PI428323385	CG9850	SAL_UP 48	Probe	37762	CG9850	CG9850 gene product from transcript CG9850-RA	-0.528783	6.34286	-4.01837	0.00052277	0.0144804	-0.576505	48h
371	78	0	CUST_32095_PI428323385	CG5535	SAL_UP 48	Probe	39990	CG5535	CG5535 gene product from transcript CG5535-RC	-0.526337	9.72183	-3.47774	0.00199782	0.0352489	-1.87459	48h
30	136	0	CUST_33121_PI428323385	CG6014	SAL_UP 48	Probe	40368	rgn	regeneration	-0.525719	11.5422	-3.31486	0.00297123	0.0460315	-2.25519	48h
95	72	0	CUST_10898_PI428323385	CG15765	SAL_UP 48	Probe	31513	CG15765	CG15765 gene product from transcript CG15765-RA	-0.525524	5.64555	-4.29868	0.00025877	0.00872981	0.110262	48h
64	50	0	CUST_36366_PI428323385	CG7432	SAL_UP 48	Probe	42347	CG7432	CG7432 gene product from transcript CG7432-RB	-0.523585	6.80276	-3.33002	0.00286397	0.0451141	-2.22002	48h
199	127	0	CUST_22582_PI428323385	CG33991	SAL_UP 24	Probe	39572	nuf	nuclear fallout	-0.523495	6.73834	-5.70584	7.72636e-06	0.00104469	3.71775	24h
286	114	0	CUST_39763_PI428323385	CG8929	SAL_UP 48	Probe	37306	CG8929	CG8929 gene product from transcript CG8929-RA	-0.522685	11.4444	-4.77111	7.89e-05	0.00368626	1.27666	48h
72	33	0	CUST_9070_PI428323385	CG14709	SAL_UP 48	Probe	41387	Mrp4	Multidrug resistance protein 4 ortholog	-0.522401	5.63311	-5.98318	3.93e-06	0.00034039	4.24405	48h
336	105	0	CUST_24156_PI428323385	CG3630	SAL_UP 24/48	Probe	31189	CG3630	CG3630 gene product from transcript CG3630-RA	-0.522244	8.10337	-5.61622	9.62809e-06	0.00124211	3.50312	24h	48h
265	25	0	CUST_3939_PI428323385	CG11838	SAL_UP 48	Probe	33230	rempA	reduced mechanoreceptor potential A	-0.522228	5.16814	-3.99145	0.00055919	0.0152043	-0.642097	48h
6	108	0	CUST_16898_PI428323385	CG3036	SAL_UP 24	Probe	33695	CG3036	CG3036 gene product from transcript CG3036-RA	-0.521355	7.56093	-3.62629	0.0013864	0.0486202	-1.31188	24h
245	5	0	CUST_20867_PI428323385	CG32811	SAL_UP 48	Probe	318222	CG32811	CG32811 gene product from transcript CG32811-RB	-0.520602	6.2462	-4.47077	0.00016787	0.00644399	0.534403	48h
30	106	0	CUST_18049_PI428323385	CG3136	SAL_UP 48	Probe	35480	Atf6	CG3136 gene product from transcript CG3136-RA	-0.519973	9.72211	-4.05037	0.00048253	0.0136893	-0.498449	48h
315	34	0	CUST_35796_PI428323385	CG7169	SAL_UP 48	Probe	40399	S1P	CG7169 gene product from transcript CG7169-RA	-0.519355	8.23119	-4.53016	0.00014458	0.00575409	0.681042	48h
375	101	0	CUST_15016_PI428323385	CG1987	SAL_UP 48	Probe	32293	Rbp1-like	CG1987 gene product from transcript CG1987-RA	-0.519113	9.68654	-3.6526	0.00129916	0.0265921	-1.45983	48h
257	29	0	CUST_14962_PI428323385	CG1971	SAL_UP 48	Probe	43755	CG1971	CG1971 gene product from transcript CG1971-RA	-0.517413	5.00349	-3.33349	0.00283994	0.0448543	-2.21196	48h
190	142	0	CUST_13813_PI428323385	CG18124	SAL_UP 48	Probe	34837	mTTF	mitochondrial transcription termination factor	-0.517015	9.42007	-3.90954	0.00068617	0.0173126	-0.841166	48h
9	114	0	CUST_179_PI428323385	CG10082	SAL_UP 48	Probe	37465	CG10082	CG10082 gene product from transcript CG10082-RA	-0.516745	7.67223	-4.39869	0.00020124	0.00729964	0.356592	48h
79	12	0	CUST_32393_PI428323385	CG5674	SAL_UP 48	Probe	35072	CG5674	CG5674 gene product from transcript CG5674-RB	-0.516714	5.97872	-3.44053	0.00218823	0.0373282	-1.96206	48h
29	113	0	CUST_16711_PI428323385	CG30195	SAL_UP 48	Probe	37592	CG30195	CG30195 gene product from transcript CG30195-RA	-0.516433	8.14469	-3.3109	0.00299991	0.0463003	-2.26438	48h
307	140	0	CUST_3329_PI428323385	CG1148	SAL_UP 48	Probe	40756	Osi2	Osiris 2	-0.516253	8.2387	-4.02825	0.00051	0.0142374	-0.552413	48h
156	132	0	CUST_6652_PI428323385	CG1338	SAL_UP 24/48	Probe	33058	hydra	CG1338 gene product from transcript CG1338-RA	-0.515965	5.7693	-3.83286	0.000830693	0.0343902	-0.821415	24h	48h
266	154	0	CUST_14793_PI428323385	CG1901	SAL_UP 48	Probe	43804	mav	maverick	-0.515342	11.3252	-3.73208	0.00106709	0.0233004	-1.26953	48h
354	78	0	CUST_25111_PI428323385	CG40351	SAL_UP 48	Probe	3354971	CG40351	CG40351 gene product from transcript CG40351-RF	-0.515233	10.5456	-3.83128	0.00083396	0.0197539	-1.03061	48h
101	152	0	CUST_33261_PI428323385	CG6081	SAL_UP 48	Probe	33748	Cyp28d2	CG6081 gene product from transcript CG6081-RA	-0.51522	7.90039	-3.8209	0.00085579	0.0201128	-1.05568	48h
279	68	0	CUST_13573_PI428323385	CG17977	SAL_UP 48	Probe	50251	CG17977	CG17977 gene product from transcript CG17977-RA	-0.514692	8.77566	-5.35736	1.82e-05	0.00120857	2.72239	48h
236	38	0	CUST_15027_PI428323385	CG1989	SAL_UP 48	Probe	32295	Yippee	CG1989 gene product from transcript CG1989-RA	-0.514585	6.13275	-4.20927	0.00032394	0.010183	-0.109451	48h
83	15	0	CUST_31438_PI428323385	CG5202	SAL_UP 48	Probe	34611	escl	CG5202 gene product from transcript CG5202-RA	-0.514217	10.2346	-4.31266	0.00024984	0.00849282	0.144661	48h
118	47	0	CUST_5835_PI428323385	CG12911	SAL_UP 48	Probe	36081	CG12911	CG12911 gene product from transcript CG12911-RB	-0.513208	4.61961	-3.42887	0.00225145	0.038068	-1.9894	48h
34	156	0	CUST_38999_PI428323385	CG8582	SAL_UP 48	Probe	38820	Sh3beta	CG8582 gene product from transcript CG8582-RD	-0.513121	8.59979	-3.89643	0.00070899	0.0176979	-0.872968	48h
20	37	0	CUST_33531_PI428323385	CG6185	SAL_UP 24/48	Probe	39269	Ir68a	Ionotropic receptor 68a	-0.512493	6.7163	-4.16684	0.000360346	0.0193898	-0.0173846	24h	48h
285	131	0	CUST_37886_PI428323385	CG8114	SAL_UP 48	Probe	38879	pbl	pebble	-0.51244	9.24884	-3.46306	0.00207092	0.0360412	-1.90913	48h
125	162	0	CUST_36266_PI428323385	CG7391	SAL_UP 24/48	Probe	38872	Clk	Clock	-0.512401	4.89882	-4.08585	0.000441495	0.022252	-0.213327	24h	48h
280	21	0	CUST_30708_PI428323385	CG4879	SAL_UP 48	Probe	39594	RecQ5	homolog of RecQ	-0.511115	8.79901	-3.31991	0.00293506	0.0456953	-2.24348	48h
370	97	0	CUST_27399_PI428323385	CG42719	SAL_UP 48	Probe	10178854	CG42719	CG42719 gene product from transcript CG42719-RA	-0.510576	5.63819	-5.47996	1.35e-05	0.00093934	3.02278	48h
81	112	0	CUST_16528_PI428323385	CG3009	SAL_UP 48	Probe	31402	CG3009	CG3009 gene product from transcript CG3009-RA	-0.510467	6.50334	-4.21336	0.00032063	0.0101016	-0.0994176	48h
130	75	0	CUST_31325_PI428323385	CG5160	SAL_UP 48	Probe	34015	CG5160	CG5160 gene product from transcript CG5160-RA	-0.510371	4.85272	-4.48393	0.00016241	0.00626849	0.566875	48h
186	151	0	CUST_11644_PI428323385	CG16928	SAL_UP 24/48	Probe	34565	mre11	meiotic recombination 11	-0.509732	10.9251	-4.96297	4.87727e-05	0.00432389	1.92209	24h	48h
323	17	0	CUST_3596_PI428323385	CG11622	SAL_UP 48	Probe	42484	Rlip	Ral interacting protein	-0.509485	7.80913	-3.74669	0.00102911	0.0227243	-1.23443	48h
217	154	0	CUST_9578_PI428323385	CG14993	SAL_UP 48	Probe	45577	Faa	Fumarylacetoacetase	-0.508548	6.06808	-3.42017	0.00229978	0.0387609	-2.00979	48h
37	152	0	CUST_16385_PI428323385	CG30023	SAL_UP 48	Probe	246397	sprt	sprite	-0.506293	7.03145	-3.39564	0.0024416	0.0405997	-2.06719	48h
62	45	0	CUST_7203_PI428323385	CG13699	SAL_UP 48	Probe	40008	CG13699	CG13699 gene product from transcript CG13699-RA	-0.506278	5.07182	-3.73559	0.00105785	0.0231585	-1.2611	48h
350	44	0	CUST_19357_PI428323385	CG32100	SAL_UP 24/48	Probe	39400	CG32100	CG32100 gene product from transcript CG32100-RA	-0.506025	6.79992	-4.67443	0.000100596	0.00745826	1.21832	24h	48h
296	110	0	CUST_32363_PI428323385	CG5664	SAL_UP 48	Probe	40371	CG5664	CG5664 gene product from transcript CG5664-RA	-0.505782	9.88865	-5.86648	5.22e-06	0.00043161	3.96276	48h
23	147	0	CUST_16015_PI428323385	CG2813	SAL_UP 48	Probe	33237	cold	coiled	-0.505162	11.6514	-3.89324	0.00071466	0.0177813	-0.880703	48h
306	62	0	CUST_38180_PI428323385	CG8229	SAL_UP 48	Probe	35898	CG8229	CG8229 gene product from transcript CG8229-RE	-0.505005	8.05947	-4.84429	6.57e-05	0.00316232	1.45761	48h
67	2	0	CUST_11156_PI428323385	CG1609	SAL_UP 48	Probe	43709	Gcn2	CG1609 gene product from transcript CG1609-RA	-0.504496	9.30026	-3.5093	0.00184907	0.0336954	-1.80017	48h
181	147	0	CUST_40651_PI428323385	CG9328	SAL_UP 24/48	Probe	35344	CG9328	CG9328 gene product from transcript CG9328-RB	-0.504237	9.87756	-3.61633	0.0014209	0.049621	-1.33536	24h	48h
305	89	0	CUST_7752_PI428323385	CG14025	SAL_UP 48	Probe	33757	Bsg25D	Blastoderm-specific gene 25D	-0.503529	7.83217	-3.94845	0.00062265	0.0162757	-0.746709	48h
263	42	0	CUST_1134_PI428323385	CG10523	SAL_UP 48	Probe	40336	park	parkin	-0.503171	6.58097	-3.64875	0.0013116	0.0267817	-1.46904	48h
176	36	0	CUST_5896_PI428323385	CG12947	SAL_UP 24	Probe	41201	CG12947	CG12947 gene product from transcript CG12947-RB	-0.502952	6.52221	-4.0165	0.000525231	0.0250933	-0.380678	24h
200	41	0	CUST_22516_PI428323385	CG33979	SAL_UP 48	Probe	45233	capt	capulet	-0.502151	13.0475	-4.0923	0.00043442	0.0127354	-0.396021	48h
3	94	0	CUST_31108_PI428323385	CG5029	SAL_UP 24/48	Probe	34396	SamDC	S-adenosylmethionine decarboxylase	-0.502109	8.87499	-4.47463	0.000166253	0.0109587	0.730923	24h	48h
27	119	0	CUST_619_PI428323385	CG10268	SAL_UP 48	Probe	35255	CG10268	CG10268 gene product from transcript CG10268-RA	-0.501718	7.66382	-4.22604	0.00031057	0.00989571	-0.0682719	48h
103	109	0	CUST_2701_PI428323385	CG11175	SAL_UP 48	Probe	37332	Rcd6	Reduction in Cnn dots 6	-0.50097	5.63718	-4.35035	0.00022725	0.00796248	0.237458	48h
107	50	0	CUST_32596_PI428323385	CG5753	SAL_UP 48	Probe	37065	stau	staufen	-0.5007	11.832	-4.68663	9.76e-05	0.00428268	1.06776	48h
84	104	0	CUST_37502_PI428323385	CG7969	SAL_DOWN 48	Probe	3772692	Menl-2	Malic enzyme like-2	0.500506	5.35842	3.9916	0.00055899	0.0152043	-0.641741	48h
236	146	0	CUST_38111_PI428323385	CG8205	SAL_DOWN 48	Probe	44095	fus	fusilli	0.500662	7.31565	3.63126	0.00136951	0.0274983	-1.51076	48h
17	144	0	CUST_22586_PI428323385	CG33993	SAL_DOWN 48	Probe	3885637	CG33993	CG33993 gene product from transcript CG33993-RA	0.50102	7.26735	3.52779	0.00176701	0.0327806	-1.75648	48h
142	39	0	CUST_7491_PI428323385	CG13888	SAL_DOWN 24/48	Probe	38098	Gr61a	Gustatory receptor 61a	0.501125	8.03641	4.3582	0.000222808	0.0136026	0.447338	24h	48h
292	105	0	CUST_41445_PI428323385	CG9688	SAL_DOWN 48	Probe	43609	mRpS18C	mitochondrial ribosomal protein S18C	0.502486	7.87554	3.3108	0.00300064	0.0463003	-2.26461	48h
41	68	0	CUST_29982_PI428323385	CG4558	SAL_DOWN 24/48	Probe	31631	CG4558	CG4558 gene product from transcript CG4558-RA	0.503337	7.38109	5.05839	3.84166e-05	0.00363373	2.15441	24h	48h
257	87	0	CUST_25309_PI428323385	CG4103	SAL_DOWN 24/48	Probe	34876	l(2)35Bc	lethal (2) 35Bc	0.503615	9.30041	4.1461	0.000379596	0.0200776	-0.0676148	24h	48h
49	150	0	CUST_20726_PI428323385	CG32718	SAL_DOWN 24	Probe	318168	CG32718	CG32718 gene product from transcript CG32718-RB	0.504331	4.46896	3.64211	0.0013333	0.0475859	-1.27457	24h
148	24	0	CUST_33981_PI428323385	CG6394	SAL_DOWN 48	Probe	32836	GalNAc-T2	UDP-N-acetyl-alpha-D-galactosamine:polypeptide N-acetylgalactosaminyltransferase 2	0.504747	7.32029	4.81075	7.14e-05	0.00339356	1.37466	48h
310	153	0	CUST_22592_PI428323385	CG33998	SAL_DOWN 48	Probe	3885594	CG33998	CG33998 gene product from transcript CG33998-RA	0.504899	4.69328	3.83646	0.00082328	0.019611	-1.0181	48h
173	142	0	CUST_8576_PI428323385	CG14434	SAL_DOWN 24/48	Probe	31632	CG14434	CG14434 gene product from transcript CG14434-RA	0.505439	13.3221	4.1497	0.000376181	0.0199869	-0.058895	24h	48h
270	85	0	CUST_32863_PI428323385	CG5885	SAL_DOWN 48	Probe	34314	CG5885	CG5885 gene product from transcript CG5885-RA	0.507676	14.1833	3.95546	0.00061184	0.0161017	-0.729667	48h
17	139	0	CUST_22825_PI428323385	CG34132	SAL_DOWN 48	Probe	4379884	CG34132	CG34132 gene product from transcript CG34132-RA	0.50855	11.9984	4.34247	0.0002318	0.00807475	0.218063	48h
257	74	0	CUST_26594_PI428323385	CG42498	SAL_DOWN 48	Probe	8674046	CG42498	CG42498 gene product from transcript CG42498-RA	0.509277	7.82949	4.13215	0.00039311	0.0117951	-0.298525	48h
33	156	0	CUST_17085_PI428323385	CG30456	SAL_DOWN 24/48	Probe	36929	CG30456	CG30456 gene product from transcript CG30456-RB	0.509357	5.1909	3.88177	0.000735383	0.0316769	-0.704398	24h	48h
3	115	0	CUST_11720_PI428323385	CG16973	SAL_DOWN 48	Probe	44030	msn	misshapen	0.509833	8.56943	4.25779	0.00028677	0.00938531	0.00972217	48h
120	10	0	CUST_9279_PI428323385	CG14823	SAL_DOWN 24	Probe	38772	CG14823	CG14823 gene product from transcript CG14823-RD	0.511918	5.19071	3.778	0.000952114	0.0381805	-0.95227	24h
126	160	0	CUST_15273_PI428323385	CG2120	SAL_DOWN 24/48	Probe	31737	CG2120	CG2120 gene product from transcript CG2120-RB	0.513192	5.4422	4.42554	0.000188099	0.0119505	0.611305	24h	48h
19	108	0	CUST_4119_PI428323385	CG11940	SAL_DOWN 48	Probe	33003	pico	CG11940 gene product from transcript CG11940-RA	0.515644	9.67284	3.99157	0.00055903	0.0152043	-0.641806	48h
10	109	0	CUST_9727_PI428323385	CG15046	SAL_DOWN 24/48	Probe	32833	CG15046	CG15046 gene product from transcript CG15046-RA	0.515805	6.75012	4.58225	0.000126829	0.00885832	0.99339	24h	48h
306	49	0	CUST_33911_PI428323385	CG6357	SAL_DOWN 48	Probe	36532	CG6357	CG6357 gene product from transcript CG6357-RA	0.515975	9.35554	3.45503	0.002112	0.0364553	-1.928	48h
105	118	0	CUST_41175_PI428323385	CG9572	SAL_DOWN 48	Probe	33013	CG9572	CG9572 gene product from transcript CG9572-RA	0.516225	6.07683	3.93855	0.00063824	0.0165487	-0.770762	48h
102	110	0	CUST_27349_PI428323385	CG42702	SAL_DOWN 24/48	Probe	36609	Oaz	O/E-associated zinc finger protein	0.516751	6.86361	4.33468	0.000236378	0.0141847	0.390122	24h	48h
328	84	0	CUST_37373_PI428323385	CG7924	SAL_DOWN 48	Probe	39574	CG7924	CG7924 gene product from transcript CG7924-RA	0.516915	8.46	4.59199	0.00012376	0.00513377	0.833804	48h
99	152	0	CUST_7525_PI428323385	CG13900	SAL_DOWN 48	Probe	38093	CG13900	CG13900 gene product from transcript CG13900-RA	0.518316	9.53057	3.72139	0.00109574	0.0236687	-1.29517	48h
310	26	0	CUST_39508_PI428323385	CG8808	SAL_DOWN 24/48	Probe	35970	Pdk	Pyruvate dehydrogenase kinase	0.518803	11.1198	4.01186	0.000531369	0.0253034	-0.391866	24h	48h
64	97	0	CUST_33027_PI428323385	CG5961	SAL_DOWN 24	Probe	41541	CG5961	CG5961 gene product from transcript CG5961-RB	0.51971	6.95222	3.62917	0.00137657	0.0484742	-1.30509	24h
27	156	0	CUST_30001_PI428323385	CG4565	SAL_DOWN 48	Probe	41303	CG4565	CG4565 gene product from transcript CG4565-RB	0.520333	8.39675	4.11646	0.00040888	0.0121302	-0.336915	48h
157	135	0	CUST_18595_PI428323385	CG31705	SAL_DOWN 24/48	Probe	34577	CG31705	CG31705 gene product from transcript CG31705-RA	0.521473	10.6735	4.84411	6.56974e-05	0.00540256	1.63232	24h	48h
28	39	0	CUST_30478_PI428323385	CG4778	SAL_DOWN 24	Probe	34336	obst-B	obstructor-B	0.521611	10.9208	3.91867	0.000670721	0.0296283	-0.615949	24h
215	145	0	CUST_10580_PI428323385	CG15545	SAL_DOWN 24	Probe	43658	CG15545	CG15545 gene product from transcript CG15545-RA	0.523723	5.97853	4.12228	0.000402961	0.0209351	-0.12525	24h
93	128	0	CUST_1715_PI428323385	CG10732	SAL_DOWN 48	Probe	39513	CG10732	CG10732 gene product from transcript CG10732-RA	0.524709	7.56325	3.69773	0.00116191	0.0247059	-1.3519	48h
280	1	0	CUST_10516_PI428323385	CG15515	SAL_DOWN 48	Probe	43538	CG15515	CG15515 gene product from transcript CG15515-RA	0.524902	6.05094	3.47582	0.0020072	0.0353206	-1.87909	48h
98	39	0	CUST_29897_PI428323385	CG4495	SAL_DOWN 24/48	Probe	33999	CG4495	CG4495 gene product from transcript CG4495-RA	0.525311	9.6143	4.26513	0.000281528	0.0159607	0.221066	24h	48h
295	135	0	CUST_34784_PI428323385	CG6756	SAL_DOWN 24/48	Probe	34618	Tom70	Translocase of outer membrane 70	0.525356	9.33155	4.33473	0.000236352	0.0141847	0.390232	24h	48h
15	164	0	CUST_28380_PI428323385	CG43220	SAL_DOWN 48	Probe	12797993	CG43220	CG43220 gene product from transcript CG43220-RA	0.526898	5.47755	3.69164	0.00117957	0.0248932	-1.36649	48h
194	146	0	CUST_8136_PI428323385	CG14211	SAL_DOWN 24	Probe	32963	MKP-4	MAPK Phosphatase 4	0.527523	8.09781	3.92151	0.000665982	0.0295413	-0.609133	24h
288	116	0	CUST_14893_PI428323385	CG1944	SAL_DOWN 24	Probe	35946	Cyp4p2	CG1944 gene product from transcript CG1944-RA	0.527906	11.379	4.40102	0.000200067	0.0125783	0.551563	24h
134	120	0	CUST_4686_PI428323385	CG12191	SAL_DOWN 48	Probe	38101	dpr20	CG12191 gene product from transcript CG12191-RA	0.529265	5.26437	4.40121	0.00019997	0.00726172	0.362812	48h
213	49	0	CUST_20000_PI428323385	CG32441	SAL_DOWN 24/48	Probe	40396	CG32441	CG32441 gene product from transcript CG32441-RD	0.530553	12.6892	5.22099	2.5608e-05	0.002674	2.54944	24h	48h
259	6	0	CUST_38438_PI428323385	CG8338	SAL_DOWN 48	Probe	36570	mRpS16	mitochondrial ribosomal protein S16	0.532789	10.6356	3.5053	0.00186731	0.0338668	-1.80961	48h
284	115	0	CUST_27371_PI428323385	CG42708	SAL_DOWN 48	Probe	36396	CG42708	CG42708 gene product from transcript CG42708-RA	0.53427	7.02858	3.29364	0.00312795	0.0476949	-2.30433	48h
303	140	0	CUST_11885_PI428323385	CG17061	SAL_DOWN 24/48	Probe	38057	mthl10	methuselah-like 10	0.534887	7.31153	3.93984	0.000636177	0.0287342	-0.565107	24h	48h
179	46	0	CUST_18435_PI428323385	CG31638	SAL_DOWN 24	Probe	33910	CG31638	CG31638 gene product from transcript CG31638-RA	0.535199	7.33978	3.8598	0.000776789	0.0328682	-0.757008	24h
56	150	0	CUST_33580_PI428323385	CG6203	SAL_DOWN 48	Probe	37528	Fmr1	CG6203 gene product from transcript CG6203-RC	0.535729	9.67751	3.61668	0.0014197	0.0281577	-1.54551	48h
92	137	0	CUST_28264_PI428323385	CG43162	SAL_DOWN 48	Probe	41788	CG43162	CG43162 gene product from transcript CG43162-RA	0.535743	9.69871	3.42854	0.00225326	0.0380834	-1.99017	48h
34	80	0	CUST_18403_PI428323385	CG31628	SAL_DOWN 24/48	Probe	33986	ade3	adenosine 3	0.536968	12.19	5.41074	1.59868e-05	0.00191054	3.00864	24h	48h
23	149	0	CUST_16347_PI428323385	CG3001	SAL_DOWN 48	Probe	45875	Hex-A	Hexokinase A	0.540775	8.04196	3.56518	0.00161179	0.0308227	-1.66791	48h
31	7	0	CUST_21663_PI428323385	CG33306	SAL_DOWN 48	Probe	2768915	CG33306	CG33306 gene product from transcript CG33306-RA	0.542068	4.86825	3.36469	0.00263264	0.0426664	-2.13939	48h
267	148	0	CUST_9056_PI428323385	CG14696	SAL_DOWN 24/48	Probe	41317	CG14696	CG14696 gene product from transcript CG14696-RA	0.543407	9.8006	4.16597	0.00036113	0.0194072	-0.0194808	24h	48h
36	58	0	CUST_2313_PI428323385	CG11009	SAL_DOWN 24/48	Probe	39460	CG11009	CG11009 gene product from transcript CG11009-RB	0.544872	8.17406	4.46999	0.000168205	0.0110584	0.719606	24h	48h
287	26	0	CUST_25586_PI428323385	CG4210	SAL_DOWN 24	Probe	41832	CG4210	CG4210 gene product from transcript CG4210-RC	0.545858	10.5727	3.85881	0.000778696	0.0328829	-0.759363	24h
193	57	0	CUST_25264_PI428323385	CG4084	SAL_DOWN 48	Probe	37754	l(2)not	lethal (2) neighbor of tid	0.545946	10.8538	3.45932	0.00208994	0.0362526	-1.91792	48h
202	122	0	CUST_4641_PI428323385	CG12163	SAL_DOWN 24/48	Probe	40628	CG12163	CG12163 gene product from transcript CG12163-RB	0.546979	8.34673	5.62818	9.34895e-06	0.0012123	3.53181	24h	48h
4	137	0	CUST_26779_PI428323385	CG42562	SAL_DOWN 24/48	Probe	37008	CG42562	CG42562 gene product from transcript CG42562-RA	0.547141	6.84031	4.69707	9.50336e-05	0.00723662	1.27356	24h	48h
356	162	0	CUST_6327_PI428323385	CG13194	SAL_DOWN 24	Probe	36255	pyr	pyramus	0.547221	5.32117	4.3556	0.000224268	0.0136522	0.441016	24h
16	34	0	CUST_2133_PI428323385	CG10922	SAL_DOWN 24	Probe	35305	La	La autoantigen-like	0.548257	13.152	4.4271	0.000187363	0.0119217	0.615098	24h
138	39	0	CUST_3833_PI428323385	CG11779	SAL_DOWN 24	Probe	42298	CG11779	CG11779 gene product from transcript CG11779-RB	0.548526	7.13513	3.86709	0.000762793	0.0324714	-0.739548	24h
43	5	0	CUST_41260_PI428323385	CG9614	SAL_DOWN 24/48	Probe	40104	pip	pipe	0.548868	6.52868	4.77579	7.79838e-05	0.00621012	1.46566	24h	48h
373	64	0	CUST_25286_PI428323385	CG4094	SAL_DOWN 24	Probe	31605	l(1)G0255	lethal (1) G0255	0.549041	13.3742	4.44833	0.000177622	0.0114487	0.666822	24h
118	117	0	CUST_33286_PI428323385	CG6094	SAL_DOWN 24/48	Probe	34446	CG6094	CG6094 gene product from transcript CG6094-RA	0.550107	11.2713	5.25658	2.34379e-05	0.00250317	2.63572	24h	48h
215	138	0	CUST_16854_PI428323385	CG3033	SAL_DOWN 24/48	Probe	31517	CG3033	CG3033 gene product from transcript CG3033-RA	0.550677	12.0172	5.8042	6.07392e-06	0.000864953	3.95247	24h	48h
70	147	0	CUST_3007_PI428323385	CG11324	SAL_DOWN 48	Probe	33944	homer	CG11324 gene product from transcript CG11324-RC	0.552277	8.78149	3.81445	0.00086963	0.0203247	-1.07123	48h
9	146	0	CUST_9708_PI428323385	CG1503	SAL_DOWN 24/48	Probe	33090	CG1503	CG1503 gene product from transcript CG1503-RA	0.552829	5.89761	4.12334	0.000401887	0.0209051	-0.122676	24h	48h
58	2	0	CUST_10882_PI428323385	CG1575	SAL_DOWN 24	Probe	31731	CG1575	CG1575 gene product from transcript CG1575-RA	0.555564	10.5022	3.74013	0.001046	0.0407072	-1.04238	24h
22	93	0	CUST_32892_PI428323385	CG5896	SAL_DOWN 24/48	Probe	43273	grass	Gram-positive Specific Serine protease	0.556554	8.92594	4.51035	0.000151968	0.0102248	0.818005	24h	48h
292	6	0	CUST_3639_PI428323385	CG11655	SAL_DOWN 24	Probe	32472	CG11655	CG11655 gene product from transcript CG11655-RA	0.557956	7.15179	4.35339	0.000225518	0.0137034	0.435638	24h
273	51	0	CUST_35962_PI428323385	CG7236	SAL_DOWN 48	Probe	33798	CG7236	CG7236 gene product from transcript CG7236-RA	0.560156	4.5487	3.45608	0.0021066	0.0364199	-1.92554	48h
256	148	0	CUST_24478_PI428323385	CG3782	SAL_DOWN 24/48	Probe	33715	mRpL28	mitochondrial ribosomal protein L28	0.560211	12.2175	5.01401	4.2925e-05	0.00392805	2.04638	24h	48h
311	93	0	CUST_34526_PI428323385	CG6656	SAL_DOWN 24/48	Probe	42576	CG6656	CG6656 gene product from transcript CG6656-RA	0.560321	9.93215	7.38617	1.46941e-07	3.97361e-05	7.57696	24h	48h
106	43	0	CUST_20309_PI428323385	CG32529	SAL_DOWN 48	Probe	33000	CG32529	CG32529 gene product from transcript CG32529-RA	0.561608	6.06345	4.02457	0.00051473	0.014314	-0.561402	48h
81	145	0	CUST_40906_PI428323385	CG9438	SAL_DOWN 24/48	Probe	35587	Cyp6a2	Cytochrome P450-6a2	0.562425	4.96661	4.04051	0.000494592	0.0240378	-0.322782	24h	48h
99	118	0	CUST_27752_PI428323385	CG42827	SAL_DOWN 24	Probe	42763	CG42827	CG42827 gene product from transcript CG42827-RC	0.56455	4.46971	4.73462	8.64783e-05	0.00668164	1.3652	24h
285	49	0	CUST_2577_PI428323385	CG11133	SAL_DOWN 24	Probe	40512	CG11133	CG11133 gene product from transcript CG11133-RA	0.566103	5.35017	4.10886	0.00041675	0.0214927	-0.157706	24h
192	163	0	CUST_36876_PI428323385	CG7678	SAL_DOWN 48	Probe	42214	Vha100-4	Vacuolar H[+] ATPase subunit 100-4	0.567687	5.27127	3.34556	0.00275793	0.0440038	-2.18391	48h
236	76	0	CUST_12588_PI428323385	CG17450	SAL_DOWN 48	Probe	49952	CG17450	CG17450 gene product from transcript CG17450-RB	0.568276	5.33981	4.12931	0.00039592	0.011854	-0.305476	48h
21	120	0	CUST_12433_PI428323385	CG17332	SAL_DOWN 24/48	Probe	34997	VhaSFD	Vacuolar H[+]-ATPase SFD subunit	0.568625	7.37431	3.93336	0.00064656	0.0290787	-0.580676	24h	48h
360	31	0	CUST_28347_PI428323385	CG4320	SAL_DOWN 24/48	Probe	31543	raptor	CG4320 gene product from transcript CG4320-RA	0.569183	7.30581	5.23361	2.48161e-05	0.0026107	2.58005	24h	48h
38	8	0	CUST_11736_PI428323385	CG16979	SAL_DOWN 24/48	Probe	39687	CG16979	CG16979 gene product from transcript CG16979-RA	0.570043	10.6232	6.98618	3.65814e-07	8.47924e-05	6.69067	24h	48h
106	125	0	CUST_5942_PI428323385	CG12971	SAL_DOWN 48	Probe	40365	CG12971	CG12971 gene product from transcript CG12971-RB	0.571289	6.34308	3.90705	0.00069045	0.017339	-0.847216	48h
43	81	0	CUST_3156_PI428323385	CG11387	SAL_DOWN 48	Probe	44540	ct	cut	0.571293	7.37008	4.28694	0.00026652	0.00890244	0.0813837	48h
278	155	0	CUST_4065_PI428323385	CG11905	SAL_DOWN 24/48	Probe	39895	CG11905	CG11905 gene product from transcript CG11905-RB	0.571359	7.09647	3.71027	0.00112636	0.042654	-1.11326	24h	48h
2	114	0	CUST_11278_PI428323385	CG16705	SAL_DOWN 24	Probe	42791	SPE	Spatzle-Processing Enzyme	0.575734	7.26078	4.08924	0.000437755	0.0221428	-0.205125	24h
328	131	0	CUST_15354_PI428323385	CG2162	SAL_DOWN 24/48	Probe	38360	CG2162	CG2162 gene product from transcript CG2162-RA	0.576303	8.78574	4.88306	5.95835e-05	0.00503004	1.72731	24h	48h
133	150	0	CUST_9983_PI428323385	CG1516	SAL_DOWN 24/48	Probe	36020	CG1516	CG1516 gene product from transcript CG1516-RP	0.577504	10.2087	4.0056	0.000539746	0.0256705	-0.406928	24h	48h
214	162	0	CUST_1722_PI428323385	CG10733	SAL_DOWN 48	Probe	38698	loj	logjam	0.577956	10.7586	3.34701	0.00274828	0.0439663	-2.18056	48h
163	58	0	CUST_14450_PI428323385	CG1857	SAL_DOWN 24	Probe	45908	nec	necrotic	0.578168	6.49452	3.86595	0.000764974	0.0325286	-0.742291	24h
369	56	0	CUST_39391_PI428323385	CG8764	SAL_DOWN 48	Probe	45401	ox	oxen	0.579361	13.1581	4.71897	8.99e-05	0.00404524	1.14773	48h
89	98	0	CUST_24183_PI428323385	CG3640	SAL_DOWN 48	Probe	37942	CG3640	CG3640 gene product from transcript CG3640-RA	0.581532	5.14205	4.66445	0.00010315	0.00446322	1.01292	48h
97	83	0	CUST_31656_PI428323385	CG5325	SAL_DOWN 48	Probe	34630	CG5325	CG5325 gene product from transcript CG5325-RB	0.581842	9.26479	3.67385	0.00123265	0.0256924	-1.40905	48h
25	133	0	CUST_27509_PI428323385	CG42748	SAL_DOWN 48	Probe	35442	CG42748	CG42748 gene product from transcript CG42748-RG	0.583499	8.77499	3.37684	0.002556	0.0418777	-2.11108	48h
19	124	0	CUST_8800_PI428323385	CG14565	SAL_DOWN 24/48	Probe	40423	CG14565	CG14565 gene product from transcript CG14565-RA	0.584211	5.92303	4.14421	0.000381395	0.0201371	-0.0721779	24h	48h
205	122	0	CUST_31915_PI428323385	CG5451	SAL_DOWN 24/48	Probe	42272	CG5451	CG5451 gene product from transcript CG5451-RB	0.58641	10.8769	6.07496	3.14713e-06	0.00052254	4.59385	24h	48h
4	90	0	CUST_25266_PI428323385	CG4086	SAL_DOWN 24/48	Probe	39856	Su(P)	Suppressor of ref(2)P sterility	0.586611	10.891	4.23406	0.000304383	0.0168734	0.145628	24h	48h
348	4	0	CUST_5589_PI428323385	CG12754	SAL_DOWN 48	Probe	35516	Or42b	Odorant receptor 42b	0.587548	4.32024	4.45228	0.00017587	0.00664016	0.488772	48h
378	150	0	CUST_1177_PI428323385	CG10539	SAL_DOWN 24/48	Probe	38654	S6k	RPS6-p70-protein kinase	0.590938	9.75494	4.30951	0.000251821	0.0148164	0.328898	24h	48h
347	39	0	CUST_907_PI428323385	CG10392	SAL_DOWN 24/48	Probe	35486	sxc	super sex combs	0.591205	11.7792	5.40264	1.63109e-05	0.00193284	2.98907	24h	48h
61	140	0	CUST_24434_PI428323385	CG3759	SAL_DOWN 24	Probe	34258	CG3759	CG3759 gene product from transcript CG3759-RB	0.592144	5.16822	4.55981	0.000134194	0.00931103	0.938633	24h
383	85	0	CUST_21838_PI428323385	CG33491	SAL_DOWN 48	Probe	2768894	CG33491	CG33491 gene product from transcript CG33491-RA	0.593377	10.6511	3.80552	0.00088916	0.0205986	-1.09278	48h
65	56	0	CUST_38228_PI428323385	CG8249	SAL_DOWN 24	Probe	36742	CG8249	CG8249 gene product from transcript CG8249-RC	0.59427	7.79222	4.1571	0.000369263	0.0197436	-0.0409793	24h
7	124	0	CUST_27639_PI428323385	CG42783	SAL_DOWN 48	Probe	47594	aPKC	atypical protein kinase C	0.594608	9.73591	3.75513	0.00100776	0.0224054	-1.21413	48h
277	118	0	CUST_8683_PI428323385	CG14490	SAL_DOWN 48	Probe	37041	CG14490	CG14490 gene product from transcript CG14490-RA	0.594863	9.02033	3.5374	0.00172577	0.0322852	-1.73374	48h
359	116	0	CUST_15447_PI428323385	CG2210	SAL_DOWN 24/48	Probe	43739	awd	abnormal wing discs	0.595522	12.0092	4.3117	0.000250436	0.0147555	0.334232	24h	48h
238	67	0	CUST_42044_PI428323385	CG9928	SAL_DOWN 48	Probe	34704	CG9928	CG9928 gene product from transcript CG9928-RA	0.595528	4.59942	4.13257	0.00039269	0.0117909	-0.297486	48h
161	3	0	CUST_4798_PI428323385	CG12241	SAL_DOWN 24/48	Probe	41834	CG12241	CG12241 gene product from transcript CG12241-RA	0.598329	6.77545	5.46158	1.40973e-05	0.00171436	3.13127	24h	48h
27	18	0	CUST_551_PI428323385	CG10243	SAL_DOWN 48	Probe	36662	Cyp6a19	CG10243 gene product from transcript CG10243-RA	0.598345	6.22458	3.6402	0.0013396	0.0271433	-1.48944	48h
10	65	0	CUST_26786_PI428323385	CG42565	SAL_DOWN 48	Probe	37598	CG42565	CG42565 gene product from transcript CG42565-RA	0.59883	6.01652	3.8704	0.00075654	0.0184589	-0.936025	48h
41	131	0	CUST_38616_PI428323385	CG8420	SAL_DOWN 48	Probe	41097	CG8420	CG8420 gene product from transcript CG8420-RA	0.598865	10.4486	3.87474	0.0007484	0.0183096	-0.925512	48h
187	24	0	CUST_25998_PI428323385	CG42311	SAL_DOWN 24/48	Probe	37038	grh	grainy head	0.601391	12.9222	4.2862	0.000267013	0.0154941	0.272248	24h	48h
361	83	0	CUST_15729_PI428323385	CG2520	SAL_DOWN 48	Probe	40863	lap	like-AP180	0.603545	9.75833	3.72474	0.00108667	0.023567	-1.28713	48h
243	155	0	CUST_4409_PI428323385	CG12057	SAL_DOWN 48	Probe	31854	CG12057	CG12057 gene product from transcript CG12057-RA	0.603573	5.56225	3.83397	0.0008284	0.0196773	-1.02411	48h
78	160	0	CUST_21854_PI428323385	CG33498	SAL_DOWN 24/48	Probe	2768887	CG33498	CG33498 gene product from transcript CG33498-RA	0.606585	10.4514	3.86991	0.000757449	0.0323419	-0.732797	24h	48h
1	97	0	CUST_5295_PI428323385	CG12539	SAL_DOWN 48	Probe	32412	CG12539	CG12539 gene product from transcript CG12539-RA	0.606938	5.95817	3.52248	0.00179019	0.0330881	-1.76902	48h
219	160	0	CUST_28545_PI428323385	CG43308	SAL_DOWN 48	Probe	12798125	CG43308	CG43308 gene product from transcript CG43308-RA	0.60944	5.69749	3.92024	0.00066809	0.0170138	-0.815213	48h
142	150	0	CUST_19930_PI428323385	CG32409	SAL_DOWN 24/48	Probe	318016	CG32409	CG32409 gene product from transcript CG32409-RA	0.609928	10.385	4.80335	7.27716e-05	0.00587817	1.5329	24h	48h
67	9	0	CUST_14119_PI428323385	CG18343	SAL_DOWN 24/48	Probe	36297	CG18343	CG18343 gene product from transcript CG18343-RA	0.611187	12.9538	6.51666	1.09518e-06	0.000220005	5.62302	24h	48h
149	65	0	CUST_41645_PI428323385	CG9771	SAL_DOWN 24/48	Probe	40579	Dip2	Dorsal interacting protein 2	0.612226	10.6674	4.12851	0.000396717	0.0207128	-0.110184	24h	48h
138	46	0	CUST_10004_PI428323385	CG15170	SAL_DOWN 24	Probe	35160	CG15170	CG15170 gene product from transcript CG15170-RA	0.613124	4.56078	3.89974	0.000703157	0.0306124	-0.661343	24h
137	22	0	CUST_728_PI428323385	CG10311	SAL_DOWN 24/48	Probe	41984	CG10311	CG10311 gene product from transcript CG10311-RA	0.614307	7.82082	4.41046	0.000195371	0.0123279	0.574566	24h	48h
31	67	0	CUST_12862_PI428323385	CG17650	SAL_DOWN 48	Probe	33358	CG17650	CG17650 gene product from transcript CG17650-RA	0.614645	5.48916	3.31358	0.0029805	0.0461075	-2.25817	48h
317	121	0	CUST_29737_PI428323385	CG4415	SAL_DOWN 24/48	Probe	33279	CG4415	CG4415 gene product from transcript CG4415-RA	0.614659	5.34167	3.95326	0.000615214	0.0280578	-0.532879	24h	48h
46	40	0	CUST_39263_PI428323385	CG8705	SAL_DOWN 48	Probe	35801	pnut	peanut	0.615604	9.72801	3.66671	0.00125462	0.0259958	-1.42612	48h
24	112	0	CUST_21012_PI428323385	CG3299	SAL_DOWN 48	Probe	31201	Vinc	Vinculin	0.615915	7.29039	3.41877	0.00230764	0.0388314	-2.01306	48h
1	76	0	CUST_30547_PI428323385	CG4820	SAL_DOWN 48	Probe	41344	CG4820	CG4820 gene product from transcript CG4820-RB	0.616904	8.80562	4.87605	6.06e-05	0.00298425	1.53612	48h
207	56	0	CUST_38504_PI428323385	CG8367	SAL_DOWN 48	Probe	36571	cg	combgap	0.61725	9.98846	3.56272	0.0016216	0.0308984	-1.67376	48h
44	6	0	CUST_36542_PI428323385	CG7514	SAL_DOWN 24	Probe	38571	CG7514	CG7514 gene product from transcript CG7514-RA	0.617874	4.30938	3.84493	0.000806096	0.0337361	-0.792565	24h
22	35	0	CUST_41882_PI428323385	CG9899	SAL_DOWN 24/48	Probe	37676	CG9899	CG9899 gene product from transcript CG9899-RA	0.61847	4.37824	3.69804	0.00116102	0.0433824	-1.14226	24h	48h
276	36	0	CUST_41053_PI428323385	CG9503	SAL_DOWN 24	Probe	32424	CG9503	CG9503 gene product from transcript CG9503-RA	0.619722	8.3871	4.12963	0.000395597	0.0206799	-0.107457	24h
25	67	0	CUST_30953_PI428323385	CG4974	SAL_DOWN 48	Probe	39013	dally	division abnormally delayed	0.621662	9.86311	4.06237	0.00046825	0.013374	-0.469154	48h
2	118	0	CUST_37150_PI428323385	CG7820	SAL_DOWN 48	Probe	34786	CAH1	Carbonic anhydrase 1	0.622144	8.40261	3.62383	0.00139486	0.0278748	-1.52847	48h
260	154	0	CUST_41135_PI428323385	CG9542	SAL_DOWN 24/48	Probe	33907	CG9542	CG9542 gene product from transcript CG9542-RA	0.623731	6.89794	4.61158	0.000117812	0.00843809	1.06495	24h	48h
9	81	0	CUST_25342_PI428323385	CG4115	SAL_DOWN 48	Probe	41499	CG4115	CG4115 gene product from transcript CG4115-RA	0.625869	10.0092	6.12227	2.81e-06	0.00025638	4.57758	48h
198	31	0	CUST_37998_PI428323385	CG8175	SAL_DOWN 48	Probe	36708	Mtk	Metchnikowin	0.626231	5.57755	3.30263	0.0030606	0.0469105	-2.28352	48h
54	120	0	CUST_30480_PI428323385	CG4779	SAL_DOWN 48	Probe	34552	hgo	homogentisate 1,2-dioxygenase	0.630611	4.77382	3.91548	0.00067609	0.0171478	-0.826775	48h
58	151	0	CUST_11206_PI428323385	CG1637	SAL_DOWN 24/48	Probe	32019	CG1637	CG1637 gene product from transcript CG1637-RC	0.632766	9.65392	9.13462	3.4957e-09	1.62054e-06	11.1825	24h	48h
92	6	0	CUST_23224_PI428323385	CG34313	SAL_DOWN 24/48	Probe	5740766	CG34313	CG34313 gene product from transcript CG34313-RA	0.635253	5.11765	6.18106	2.43742e-06	0.000431911	4.84308	24h	48h
83	84	0	CUST_8178_PI428323385	CG14224	SAL_DOWN 48	Probe	32977	Ubqn	Ubiquilin	0.635479	10.4689	3.43617	0.00221168	0.037607	-1.97229	48h
290	65	0	CUST_10187_PI428323385	CG15284	SAL_DOWN 24/48	Probe	34845	pburs	partner of burs	0.637228	6.07647	4.70292	9.36461e-05	0.0071568	1.28784	24h	48h
16	141	0	CUST_30052_PI428323385	CG4586	SAL_DOWN 48	Probe	31641	CG4586	CG4586 gene product from transcript CG4586-RA	0.637674	11.1836	3.55561	0.0016502	0.0312457	-1.6906	48h
340	57	0	CUST_21828_PI428323385	CG33487	SAL_DOWN 48	Probe	2768885	CG33487	CG33487 gene product from transcript CG33487-RA	0.640752	10.8183	4.32025	0.00024512	0.00837283	0.16334	48h
167	125	0	CUST_37755_PI428323385	CG8083	SAL_DOWN 24/48	Probe	35914	CG8083	CG8083 gene product from transcript CG8083-RA	0.641266	5.51744	5.3069	2.06825e-05	0.0022781	2.75761	24h	48h
144	75	0	CUST_17767_PI428323385	CG31183	SAL_DOWN 48	Probe	41927	CG31183	CG31183 gene product from transcript CG31183-RA	0.641713	6.22225	4.86772	6.19e-05	0.00302333	1.51551	48h
102	15	0	CUST_26619_PI428323385	CG42514	SAL_DOWN 24/48	Probe	8674108	CG42514	CG42514 gene product from transcript CG42514-RA	0.648214	11.5732	4.85211	6.43912e-05	0.00531587	1.65185	24h	48h
152	35	0	CUST_25397_PI428323385	CG41284	SAL_DOWN 24	Probe	5740851	CG41284	CG41284 gene product from transcript CG41284-RB	0.654446	7.46049	6.49598	1.1501e-06	0.00022886	5.57533	24h
57	149	0	CUST_24590_PI428323385	CG3848	SAL_DOWN 24/48	Probe	31149	trr	trithorax-related	0.655305	7.50931	5.8485	5.45167e-06	0.000807433	4.05791	24h	48h
248	95	0	CUST_9326_PI428323385	CG14855	SAL_DOWN 48	Probe	41789	CG14855	CG14855 gene product from transcript CG14855-RA	0.655792	6.81869	3.83094	0.00083466	0.0197593	-1.03142	48h
374	76	0	CUST_24517_PI428323385	CG3810	SAL_DOWN 24/48	Probe	31154	Edem1	CG3810 gene product from transcript CG3810-RC	0.656693	7.8444	4.77253	7.86241e-05	0.00623465	1.45772	24h	48h
304	92	0	CUST_40703_PI428323385	CG9351	SAL_DOWN 48	Probe	41675	flfl	falafel	0.657977	7.95226	4.81744	7.02e-05	0.00334831	1.39122	48h
230	47	0	CUST_22472_PI428323385	CG33960	SAL_DOWN 48	Probe	246538	CG33960	CG33960 gene product from transcript CG33960-RB	0.660955	11.2302	3.53155	0.00175074	0.0325934	-1.74757	48h
233	1	0	CUST_460_PI428323385	CG10200	SAL_DOWN 24/48	Probe	36648	CG10200	CG10200 gene product from transcript CG10200-RB	0.661078	12.2788	5.24809	2.39382e-05	0.00254373	2.61514	24h	48h
121	17	0	CUST_20026_PI428323385	CG32448	SAL_DOWN 24/48	Probe	318032	CG32448	CG32448 gene product from transcript CG32448-RC	0.661297	10.1898	4.22636	0.000310332	0.0171357	0.126924	24h	48h
299	139	0	CUST_18079_PI428323385	CG31370	SAL_DOWN 24/48	Probe	43060	CG31370	CG31370 gene product from transcript CG31370-RB	0.66242	6.21457	4.35297	0.000225759	0.0137034	0.434604	24h	48h
249	146	0	CUST_39065_PI428323385	CG8604	SAL_DOWN 24/48	Probe	36383	Amph	Amphiphysin	0.664357	5.98742	3.70617	0.00113788	0.0429363	-1.123	24h	48h
41	81	0	CUST_22282_PI428323385	CG33772	SAL_DOWN 24/48	Probe	3772205	CG33772	CG33772 gene product from transcript CG33772-RC	0.668651	4.42507	4.17382	0.000354088	0.0191507	-0.000470398	24h	48h
49	20	0	CUST_8981_PI428323385	CG14661	SAL_DOWN 48	Probe	40611	CG14661	CG14661 gene product from transcript CG14661-RB	0.671292	4.62667	3.54276	0.00170319	0.0319654	-1.72105	48h
121	139	0	CUST_10266_PI428323385	CG15351	SAL_DOWN 48	Probe	31786	Cp7Fc	Chorion protein c at 7F	0.672865	4.44033	3.50299	0.0018779	0.0339464	-1.81506	48h
281	116	0	CUST_34213_PI428323385	CG6503	SAL_DOWN 24	Probe	50079	CG6503	CG6503 gene product from transcript CG6503-RA	0.673384	4.51958	4.73792	8.57646e-05	0.00665086	1.37325	24h
68	161	0	CUST_11111_PI428323385	CG15917	SAL_DOWN 24	Probe	36936	CG15917	CG15917 gene product from transcript CG15917-RA	0.673682	5.60938	4.12078	0.000404477	0.020988	-0.128872	24h
63	77	0	CUST_18989_PI428323385	CG31918	SAL_DOWN 24/48	Probe	326172	CG31918	CG31918 gene product from transcript CG31918-RA	0.67374	10.4643	7.61216	8.85859e-08	2.5952e-05	8.0678	24h	48h
247	17	0	CUST_30484_PI428323385	CG4781	SAL_DOWN 24	Probe	37943	CG4781	CG4781 gene product from transcript CG4781-RA	0.674845	4.28765	4.52165	0.000147711	0.0100022	0.845555	24h
122	37	0	CUST_30545_PI428323385	CG4818	SAL_DOWN 24	Probe	39814	Cpr72Ea	Cuticular protein 72Ea	0.675254	6.73705	3.95888	0.000606639	0.0277266	-0.519377	24h
9	123	0	CUST_30124_PI428323385	CG4615	SAL_DOWN 24	Probe	31656	CG4615	CG4615 gene product from transcript CG4615-RA	0.678769	7.94521	4.43578	0.000183318	0.0117173	0.636243	24h
23	104	0	CUST_34098_PI428323385	CG6447	SAL_DOWN 24	Probe	43203	TwdlL	TweedleL	0.684967	6.53325	3.88788	0.00072428	0.0313058	-0.689782	24h
119	150	0	CUST_28941_PI428323385	CG43479	SAL_DOWN 48	Probe	39052	nwk	nervous wreck	0.68773	8.82238	3.88688	0.00072608	0.0179546	-0.896109	48h
15	99	0	CUST_16946_PI428323385	CG30380	SAL_DOWN 48	Probe	246579	CG30380	CG30380 gene product from transcript CG30380-RA	0.692956	6.32799	3.71434	0.00111508	0.0239759	-1.3121	48h
281	135	0	CUST_27320_PI428323385	CG42694	SAL_DOWN 24/48	Probe	10178792	CG42694	CG42694 gene product from transcript CG42694-RA	0.694284	5.56762	5.32339	1.98527e-05	0.00220396	2.79752	24h	48h
312	137	0	CUST_18528_PI428323385	CG31673	SAL_DOWN 24	Probe	35348	CG31673	CG31673 gene product from transcript CG31673-RA	0.69438	10.7611	4.64791	0.000107529	0.00783459	1.1536	24h
201	133	0	CUST_39128_PI428323385	CG8634	SAL_DOWN 48	Probe	38775	Cpr65Ec	Cuticular protein 65Ec	0.695191	9.27553	3.96208	0.0006018	0.0158969	-0.713563	48h
6	57	0	CUST_16367_PI428323385	CG30016	SAL_DOWN 24/48	Probe	246393	CG30016	CG30016 gene product from transcript CG30016-RA	0.696607	7.79471	4.99582	4.49231e-05	0.00407554	2.0021	24h	48h
159	155	0	CUST_10140_PI428323385	CG15258	SAL_DOWN 24/48	Probe	34904	CG15258	CG15258 gene product from transcript CG15258-RA	0.696641	5.02711	3.94357	0.000630284	0.0284986	-0.556157	24h	48h
378	111	0	CUST_33128_PI428323385	CG6016	SAL_DOWN 24/48	Probe	36496	bbc	bb in a boxcar	0.698385	8.3524	3.76419	0.000985353	0.0389579	-0.985159	24h	48h
61	161	0	CUST_25828_PI428323385	CG42272	SAL_DOWN 24/48	Probe	318020	CG42272	CG42272 gene product from transcript CG42272-RC	0.702673	9.95622	6.17046	2.50026e-06	0.000433569	4.81826	24h	48h
42	14	0	CUST_33052_PI428323385	CG5973	SAL_DOWN 24	Probe	34023	CG5973	CG5973 gene product from transcript CG5973-RA	0.702803	8.08657	4.63754	0.000110372	0.00794562	1.12828	24h
97	43	0	CUST_17792_PI428323385	CG31195	SAL_DOWN 48	Probe	46155	CG31195	CG31195 gene product from transcript CG31195-RB	0.703602	9.21466	3.68819	0.00118967	0.0250287	-1.37474	48h
35	62	0	CUST_35906_PI428323385	CG7210	SAL_DOWN 48	Probe	35084	kel	kelch	0.708636	6.28935	4.54894	0.00013791	0.00555686	0.727422	48h
253	121	0	CUST_36513_PI428323385	CG7506	SAL_DOWN 24/48	Probe	38857	CG7506	CG7506 gene product from transcript CG7506-RA	0.708849	10.7217	6.52876	1.06432e-06	0.000215862	5.65087	24h	48h
185	14	0	CUST_21559_PI428323385	CG3326	SAL_DOWN 24/48	Probe	33544	CG3326	CG3326 gene product from transcript CG3326-RA	0.709818	8.94396	5.67583	8.31648e-06	0.00110269	3.64596	24h	48h
148	3	0	CUST_28248_PI428323385	CG43161	SAL_DOWN 24/48	Probe	3772559	Skeletor	CG43161 gene product from transcript CG43161-RD	0.712171	9.64829	5.82439	5.78179e-06	0.000839873	4.00056	24h	48h
274	86	0	CUST_6510_PI428323385	CG1330	SAL_DOWN 24/48	Probe	40821	Ccp84Ae	CG1330 gene product from transcript CG1330-RA	0.713791	5.3437	6.51806	1.09157e-06	0.000220005	5.62623	24h	48h
92	56	0	CUST_26892_PI428323385	CG42598	SAL_DOWN 24	Probe	8674042	CG42598	CG42598 gene product from transcript CG42598-RA	0.714283	7.3154	6.16347	2.54268e-06	0.000436039	4.80185	24h
46	84	0	CUST_2131_PI428323385	CG10920	SAL_DOWN 48	Probe	31688	CG10920	CG10920 gene product from transcript CG10920-RA	0.714592	7.49777	3.6056	0.00145902	0.0287753	-1.57188	48h
122	24	0	CUST_8803_PI428323385	CG14567	SAL_DOWN 24/48	Probe	40420	CG14567	CG14567 gene product from transcript CG14567-RA	0.71666	8.655	4.206	0.000326608	0.0178939	0.0775411	24h	48h
233	30	0	CUST_34439_PI428323385	CG6610	SAL_DOWN 24/48	Probe	38693	CG6610	CG6610 gene product from transcript CG6610-RA	0.717613	12.0356	4.63805	0.000110228	0.00794562	1.12954	24h	48h
299	91	0	CUST_30711_PI428323385	CG4880	SAL_DOWN 24/48	Probe	32680	CG4880	CG4880 gene product from transcript CG4880-RA	0.717746	10.2548	8.2229	2.33437e-08	8.71483e-06	9.35764	24h	48h
113	8	0	CUST_15040_PI428323385	CG2004	SAL_DOWN 24/48	Probe	31809	CG2004	CG2004 gene product from transcript CG2004-RA	0.722979	10.7984	5.26834	2.27625e-05	0.00245591	2.66422	24h	48h
127	36	0	CUST_11097_PI428323385	CG15905	SAL_DOWN 24/48	Probe	37257	CG15905	CG15905 gene product from transcript CG15905-RB	0.724841	13.6643	7.34415	1.6156e-07	4.34112e-05	7.48489	24h	48h
216	146	0	CUST_24822_PI428323385	CG3954	SAL_DOWN 48	Probe	45278	csw	corkscrew	0.725627	7.25857	3.63675	0.00135105	0.0272967	-1.49766	48h
335	158	0	CUST_34472_PI428323385	CG6622	SAL_DOWN 48	Probe	48311	Pkc53E	Protein C kinase 53E	0.729734	5.46156	5.58217	1.05e-05	0.00075888	3.27246	48h
313	132	0	CUST_36287_PI428323385	CG7398	SAL_DOWN 48	Probe	38721	Trn	Transportin	0.739182	9.37425	4.39343	0.00020392	0.00737158	0.343612	48h
136	30	0	CUST_10305_PI428323385	CG15382	SAL_DOWN 48	Probe	33391	CG15382	CG15382 gene product from transcript CG15382-RA	0.739238	6.33616	3.54737	0.00168401	0.0317149	-1.71014	48h
20	19	0	CUST_16805_PI428323385	CG30291	SAL_DOWN 24/48	Probe	246534	CG30291	CG30291 gene product from transcript CG30291-RA	0.740632	11.4683	5.21869	2.57552e-05	0.00267996	2.54386	24h	48h
226	164	0	CUST_205_PI428323385	CG10091	SAL_DOWN 24/48	Probe	41502	GstD9	Glutathione S transferase D9	0.74068	11.6004	5.60952	9.78808e-06	0.0012589	3.48704	24h	48h
257	117	0	CUST_40384_PI428323385	CG9212	SAL_DOWN 24/48	Probe	32573	Nipsnap	CG9212 gene product from transcript CG9212-RC	0.740915	7.15787	5.34918	1.86219e-05	0.0021232	2.8599	24h	48h
51	125	0	CUST_34259_PI428323385	CG6527	SAL_DOWN 48	Probe	39197	CG6527	CG6527 gene product from transcript CG6527-RA	0.741356	10.6752	3.30886	0.00301473	0.0464837	-2.26909	48h
264	73	0	CUST_12581_PI428323385	CG1745	SAL_DOWN 24/48	Probe	32090	HP5	Heterochromatin protein 5	0.745553	9.22502	5.46146	1.41014e-05	0.00171436	3.13099	24h	48h
193	6	0	CUST_42084_PI428323385	CG9948	SAL_DOWN 24/48	Probe	38757	CG9948	CG9948 gene product from transcript CG9948-RA	0.745792	10.0285	4.89861	5.73058e-05	0.00491362	1.76522	24h	48h
290	61	0	CUST_14940_PI428323385	CG1966	SAL_DOWN 24/48	Probe	43751	Acf1	ATP-dependent chromatin assembly factor large subunit	0.747875	11.2226	5.34418	1.88541e-05	0.00213239	2.84782	24h	48h
145	65	0	CUST_23542_PI428323385	CG34401	SAL_DOWN 48	Probe	50356	CG34401	CG34401 gene product from transcript CG34401-RA	0.750183	7.62758	4.29505	0.00026114	0.00878513	0.10133	48h
264	103	0	CUST_36309_PI428323385	CG7408	SAL_DOWN 24/48	Probe	39991	CG7408	CG7408 gene product from transcript CG7408-RB	0.753586	7.53627	7.82076	5.58616e-08	1.78529e-05	8.5144	24h	48h
40	136	0	CUST_4314_PI428323385	CG12028	SAL_DOWN 24/48	Probe	45282	dib	disembodied	0.759352	5.59305	5.51116	1.24724e-05	0.00154753	3.25069	24h	48h
259	19	0	CUST_22648_PI428323385	CG34033	SAL_DOWN 48	Probe	3885602	CG34033	CG34033 gene product from transcript CG34033-RA	0.764422	4.52848	3.37444	0.00257093	0.0419975	-2.11666	48h
19	156	0	CUST_675_PI428323385	CG10287	SAL_DOWN 24/48	Probe	40745	Gasp	CG10287 gene product from transcript CG10287-RB	0.769706	10.8108	5.8482	5.45561e-06	0.000807433	4.0572	24h	48h
89	148	0	CUST_23932_PI428323385	CG3523	SAL_DOWN 24	Probe	33524	CG3523	CG3523 gene product from transcript CG3523-RA	0.772723	9.77354	4.26489	0.000281703	0.0159607	0.220466	24h
168	97	0	CUST_14742_PI428323385	CG1883	SAL_DOWN 48	Probe	43594	RpS7	Ribosomal protein S7	0.777732	7.72754	3.88776	0.0007245	0.0179469	-0.893987	48h
168	152	0	CUST_41489_PI428323385	CG9701	SAL_DOWN 48	Probe	39872	CG9701	CG9701 gene product from transcript CG9701-RA	0.779327	4.61191	4.26965	0.00027835	0.00918819	0.0388752	48h
79	73	0	CUST_39996_PI428323385	CG9040	SAL_DOWN 24	Probe	39546	CG9040	CG9040 gene product from transcript CG9040-RA	0.780018	4.59903	3.95124	0.000618316	0.0281384	-0.537718	24h
351	161	0	CUST_6146_PI428323385	CG13082	SAL_DOWN 48	Probe	35244	CG13082	CG13082 gene product from transcript CG13082-RA	0.784202	8.71264	4.00674	0.00053821	0.0147916	-0.604862	48h
278	1	0	CUST_12688_PI428323385	CG17527	SAL_DOWN 24	Probe	37110	GstE5	Glutathione S transferase E5	0.784393	8.57564	4.44951	0.000177095	0.0114487	0.669703	24h
61	83	0	CUST_1200_PI428323385	CG10555	SAL_DOWN 48	Probe	31771	CG10555	CG10555 gene product from transcript CG10555-RA	0.785698	9.49812	4.66277	0.00010359	0.00447742	1.00877	48h
61	119	0	CUST_31304_PI428323385	CG5144	SAL_DOWN 24/48	Probe	39040	CG5144	CG5144 gene product from transcript CG5144-RA	0.786796	5.7215	4.03931	0.000496087	0.0240827	-0.325689	24h	48h
106	24	0	CUST_42003_PI428323385	CG9907	SAL_DOWN 48	Probe	32619	para	paralytic	0.799233	6.41717	4.57541	0.00012903	0.0052848	0.792825	48h
381	54	0	CUST_30622_PI428323385	CG4839	SAL_DOWN 24/48	Probe	34348	CG4839	CG4839 gene product from transcript CG4839-RB	0.799355	5.46646	5.47766	1.35481e-05	0.0016663	3.17002	24h	48h
198	39	0	CUST_8240_PI428323385	CG14257	SAL_DOWN 24/48	Probe	43257	CG14257	CG14257 gene product from transcript CG14257-RB	0.799763	8.10356	6.39848	1.44943e-06	0.000276677	5.34987	24h	48h
201	31	0	CUST_21826_PI428323385	CG33486	SAL_DOWN 24/48	Probe	2768965	asparagine-synthetase	asparagine synthetase	0.800125	6.45873	4.80279	7.28745e-05	0.00587817	1.53153	24h	48h
311	10	0	CUST_17577_PI428323385	CG31100	SAL_DOWN 24/48	Probe	41075	CG31100	CG31100 gene product from transcript CG31100-RA	0.801649	6.39956	3.92051	0.000667637	0.029554	-0.61152	24h	48h
153	117	0	CUST_31840_PI428323385	CG5413	SAL_DOWN 48	Probe	42092	CREG	Cellular Repressor of E1A-stimulated Genes	0.803201	10.8214	5.04619	3.96e-05	0.00220137	1.95637	48h
322	72	0	CUST_36940_PI428323385	CG7720	SAL_DOWN 48	Probe	42257	CG7720	CG7720 gene product from transcript CG7720-RB	0.806106	8.50273	5.02496	4.18e-05	0.00228522	1.90398	48h
197	37	0	CUST_17926_PI428323385	CG31274	SAL_DOWN 24	Probe	318655	CG31274	CG31274 gene product from transcript CG31274-RA	0.807158	4.79059	4.32949	0.000239487	0.01429	0.37748	24h
134	86	0	CUST_5098_PI428323385	CG12405	SAL_DOWN 24/48	Probe	246663	Prx2540-1	Peroxiredoxin 2540-1	0.809208	9.92381	4.32227	0.000243872	0.0144994	0.359927	24h	48h
199	58	0	CUST_37900_PI428323385	CG8120	SAL_DOWN 24/48	Probe	41108	HP1e	CG8120 gene product from transcript CG8120-RA	0.80956	4.97289	4.1332	0.000392071	0.0205465	-0.0988176	24h	48h
298	70	0	CUST_39824_PI428323385	CG8956	SAL_DOWN 24/48	Probe	42043	Ahcy89E	Adenosylhomocysteinase 89E	0.810008	7.56609	6.04833	3.35622e-06	0.000546662	4.5311	24h	48h
205	50	0	CUST_13542_PI428323385	CG17949	SAL_DOWN 48	Probe	326273	His2B:CG17949	CG17949 gene product from transcript CG17949-RA	0.810522	14.289	3.97125	0.00058816	0.0157337	-0.691257	48h
371	87	0	CUST_12608_PI428323385	CG17470	SAL_DOWN 24/48	Probe	35321	CG17470	CG17470 gene product from transcript CG17470-RA	0.812457	5.67565	5.67476	8.33828e-06	0.00110269	3.6434	24h	48h
92	87	0	CUST_31333_PI428323385	CG5164	SAL_DOWN 24/48	Probe	37106	GstE1	Glutathione S transferase E1	0.81265	10.3923	7.31279	1.73433e-07	4.5878e-05	7.41603	24h	48h
185	101	0	CUST_28172_PI428323385	CG43131	SAL_DOWN 48	Probe	12798230	CG43131	CG43131 gene product from transcript CG43131-RA	0.813101	5.51686	4.69029	9.67e-05	0.00425659	1.07682	48h
135	30	0	CUST_17647_PI428323385	CG31137	SAL_DOWN 48	Probe	42880	twin	CG31137 gene product from transcript CG31137-RB	0.820189	7.42707	4.74691	8.38e-05	0.00385324	1.21682	48h
26	110	0	CUST_29212_PI428323385	CG4374	SAL_DOWN 48	Probe	42767	CG4374	CG4374 gene product from transcript CG4374-RB	0.825197	6.51216	4.67324	0.0001009	0.00440902	1.03466	48h
352	27	0	CUST_4673_PI428323385	CG12182	SAL_DOWN 24/48	Probe	38324	CG12182	CG12182 gene product from transcript CG12182-RA	0.82826	10.2894	9.40747	2.02247e-09	1.04049e-06	11.7054	24h	48h
74	86	0	CUST_37355_PI428323385	CG7916	SAL_DOWN 24/48	Probe	34800	CG7916	CG7916 gene product from transcript CG7916-RA	0.832988	5.2983	4.52294	0.000147231	0.0100017	0.848716	24h	48h
204	152	0	CUST_2150_PI428323385	CG10932	SAL_DOWN 24/48	Probe	31695	CG10932	CG10932 gene product from transcript CG10932-RA	0.835753	12.1408	5.4379	1.49476e-05	0.00180165	3.07417	24h	48h
75	6	0	CUST_2860_PI428323385	CG11263	SAL_DOWN 24/48	Probe	39472	CG11263	CG11263 gene product from transcript CG11263-RA	0.837592	6.04661	5.37849	1.73165e-05	0.00202921	2.93075	24h	48h
119	152	0	CUST_34278_PI428323385	CG6539	SAL_DOWN 24/48	Probe	39195	Gem3	Gemin3	0.842653	9.63671	6.62954	8.39311e-07	0.000175283	5.88227	24h	48h
15	6	0	CUST_257_PI428323385	CG10112	SAL_DOWN 24	Probe	36613	Cpr51A	Cuticular protein 51A	0.845034	11.7013	3.72487	0.00108633	0.0416995	-1.07861	24h
337	13	0	CUST_29938_PI428323385	CG4532	SAL_DOWN 48	Probe	31620	pod1	CG4532 gene product from transcript CG4532-RA	0.845119	7.28503	4.98204	4.65e-05	0.00247053	1.79801	48h
194	121	0	CUST_20012_PI428323385	CG32444	SAL_DOWN 24	Probe	40406	CG32444	CG32444 gene product from transcript CG32444-RA	0.847362	6.29303	4.42296	0.000189324	0.0119922	0.605017	24h
357	65	0	CUST_3921_PI428323385	CG11825	SAL_DOWN 24	Probe	36099	CG11825	CG11825 gene product from transcript CG11825-RB	0.853249	5.891	4.9851	4.61447e-05	0.00415953	1.97599	24h
238	36	0	CUST_22392_PI428323385	CG3394	SAL_DOWN 48	Probe	37887	CG3394	CG3394 gene product from transcript CG3394-RA	0.853958	7.82482	4.29852	0.00025887	0.00872981	0.109879	48h
367	48	0	CUST_37284_PI428323385	CG7888	SAL_DOWN 48	Probe	39232	CG7888	CG7888 gene product from transcript CG7888-RC	0.858926	5.00107	4.48951	0.00016015	0.00620075	0.580649	48h
238	154	0	CUST_5809_PI428323385	CG12896	SAL_DOWN 24/48	Probe	36101	CG12896	CG12896 gene product from transcript CG12896-RA	0.859413	9.19589	5.66068	8.63155e-06	0.00113791	3.60969	24h	48h
34	135	0	CUST_7172_PI428323385	CG1368	SAL_DOWN 24	Probe	32361	CG1368	CG1368 gene product from transcript CG1368-RA	0.860873	8.34898	3.98756	0.000564661	0.0264652	-0.450372	24h
41	12	0	CUST_12905_PI428323385	CG17681	SAL_DOWN 24/48	Probe	35086	CG17681	CG17681 gene product from transcript CG17681-RA	0.86348	4.77283	5.71777	7.50375e-06	0.00101786	3.74626	24h	48h
285	123	0	CUST_5731_PI428323385	CG12843	SAL_DOWN 24/48	Probe	35618	Tsp42Ei	Tetraspanin 42Ei	0.866637	7.80857	5.92799	4.49273e-06	0.000691717	4.24662	24h	48h
141	116	0	CUST_794_PI428323385	CG10344	SAL_DOWN 24/48	Probe	37565	CG10344	CG10344 gene product from transcript CG10344-RA	0.866972	7.05473	4.82849	6.8322e-05	0.00555343	1.59424	24h	48h
77	124	0	CUST_32470_PI428323385	CG5704	SAL_DOWN 24/48	Probe	48613	CG5704	CG5704 gene product from transcript CG5704-RA	0.877539	9.57144	8.83227	6.48258e-09	2.73474e-06	10.5906	24h	48h
66	121	0	CUST_11481_PI428323385	CG16799	SAL_DOWN 24	Probe	37340	CG16799	CG16799 gene product from transcript CG16799-RA	0.880692	5.85144	3.96892	0.000591594	0.0272997	-0.495213	24h
14	7	0	CUST_7300_PI428323385	CG13749	SAL_DOWN 24	Probe	35894	CG13749	CG13749 gene product from transcript CG13749-RB	0.889974	7.31149	3.83041	0.000835768	0.0344808	-0.82726	24h
65	147	0	CUST_15704_PI428323385	CG2488	SAL_DOWN 24/48	Probe	35322	phr6-4	(6-4)-photolyase	0.902092	7.26811	7.62479	8.61326e-08	2.54389e-05	8.09502	24h	48h
320	121	0	CUST_39407_PI428323385	CG8768	SAL_DOWN 24/48	Probe	36400	CG8768	CG8768 gene product from transcript CG8768-RA	0.910736	8.70458	6.17777	2.45674e-06	0.000431911	4.83539	24h	48h
264	37	0	CUST_34363_PI428323385	CG6579	SAL_DOWN 24	Probe	34647	atilla	CG6579 gene product from transcript CG6579-RB	0.91577	7.12609	4.43104	0.000185515	0.0118219	0.624703	24h
65	109	0	CUST_17169_PI428323385	CG30488	SAL_DOWN 24/48	Probe	246647	CG30488	CG30488 gene product from transcript CG30488-RA	0.919904	5.68864	7.27135	1.90512e-07	4.96106e-05	7.32482	24h	48h
199	22	0	CUST_3187_PI428323385	CG11400	SAL_DOWN 24/48	Probe	36935	CG11400	CG11400 gene product from transcript CG11400-RA	0.928619	6.7934	7.31134	1.74003e-07	4.5878e-05	7.41284	24h	48h
93	7	0	CUST_3815_PI428323385	CG11765	SAL_DOWN 24/48	Probe	36098	Prx2540-2	Peroxiredoxin 2540-2	0.935515	8.68028	4.49557	0.000157723	0.010528	0.781972	24h	48h
154	83	0	CUST_40916_PI428323385	CG9444	SAL_DOWN 48	Probe	41175	CG9444	CG9444 gene product from transcript CG9444-RA	0.947136	7.13399	3.82416	0.00084888	0.0199836	-1.04781	48h
159	34	0	CUST_28093_PI428323385	CG43114	SAL_DOWN 24	Probe	12798406	CG43114	CG43114 gene product from transcript CG43114-RA	0.953801	5.69294	3.71409	0.00111576	0.0423286	-1.1042	24h
210	159	0	CUST_36218_PI428323385	CG7367	SAL_DOWN 24/48	Probe	34094	CG7367	CG7367 gene product from transcript CG7367-RB	0.960024	9.88957	5.54913	1.13574e-05	0.00142173	3.34202	24h	48h
9	120	0	CUST_23139_PI428323385	CG34278	SAL_DOWN 24/48	Probe	5740656	CG34278	CG34278 gene product from transcript CG34278-RA	0.962001	6.23922	8.51704	1.25002e-08	4.92836e-06	9.95955	24h	48h
20	35	0	CUST_19854_PI428323385	CG32356	SAL_DOWN 48	Probe	45879	ImpE1	Ecdysone-inducible gene E1	0.96726	7.46633	4.67948	9.93e-05	0.00434675	1.05008	48h
52	76	0	CUST_124_PI428323385	CG10067	SAL_DOWN 24/48	Probe	37368	Act57B	Actin 57B	0.968042	13.7429	10.1518	4.76771e-10	3.00195e-07	13.0786	24h	48h
259	95	0	CUST_6088_PI428323385	CG13053	SAL_DOWN 24	Probe	50274	CG13053	CG13053 gene product from transcript CG13053-RA	0.982616	10.1307	4.11461	0.000410785	0.021211	-0.1438	24h
155	155	0	CUST_19120_PI428323385	CG3200	SAL_DOWN 24	Probe	38075	Reg-2	Rhythmically expressed gene 2	0.992789	10.29	4.63355	0.000111483	0.00801193	1.11856	24h
136	72	0	CUST_7518_PI428323385	CG13897	SAL_DOWN 24/48	Probe	38090	CG13897	CG13897 gene product from transcript CG13897-RA	1.00176	7.92594	5.95338	4.22406e-06	0.000655133	4.30677	24h	48h
229	21	0	CUST_39491_PI428323385	CG8800	SAL_DOWN 24	Probe	35962	CG8800	CG8800 gene product from transcript CG8800-RA	1.00923	7.61613	3.96857	0.000592122	0.0272997	-0.496072	24h
360	91	0	CUST_15643_PI428323385	CG2360	SAL_DOWN 24	Probe	40825	Ccp84Aa	CG2360 gene product from transcript CG2360-RA	1.0173	7.48487	3.66776	0.00125138	0.0456274	-1.21396	24h
82	71	0	CUST_2837_PI428323385	CG11253	SAL_DOWN 24/48	Probe	39481	CG11253	CG11253 gene product from transcript CG11253-RA	1.03141	8.05342	6.47211	1.21697e-06	0.000239903	5.52025	24h	48h
18	146	0	CUST_36179_PI428323385	CG7354	SAL_DOWN 24/48	Probe	40001	mRpS26	mitochondrial ribosomal protein S26	1.03789	10.4091	6.16713	2.52038e-06	0.000433978	4.81044	24h	48h
287	70	0	CUST_23874_PI428323385	CG3492	SAL_DOWN 24/48	Probe	37902	CG3492	CG3492 gene product from transcript CG3492-RA	1.04483	5.63945	5.84086	5.55414e-06	0.000816401	4.03974	24h	48h
335	15	0	CUST_8669_PI428323385	CG14485	SAL_DOWN 24/48	Probe	37010	swi2	CG14485 gene product from transcript CG14485-RA	1.04698	7.03288	5.26219	2.31129e-05	0.00248735	2.64933	24h	48h
77	128	0	CUST_12015_PI428323385	CG17134	SAL_DOWN 24	Probe	34494	CG17134	CG17134 gene product from transcript CG17134-RA	1.10447	4.96029	4.46273	0.000171303	0.0111752	0.701921	24h
95	159	0	CUST_17902_PI428323385	CG31262	SAL_DOWN 24/48	Probe	318649	CG31262	CG31262 gene product from transcript CG31262-RB	1.12124	5.0454	5.23261	2.48783e-05	0.00261073	2.57761	24h	48h
76	29	0	CUST_28024_PI428323385	CG43079	SAL_DOWN 24/48	Probe	40515	nrm	neuromusculin	1.12801	6.12251	8.01079	3.68868e-08	1.31873e-05	8.91581	24h	48h
248	100	0	CUST_6147_PI428323385	CG13083	SAL_DOWN 24/48	Probe	35230	CG13083	CG13083 gene product from transcript CG13083-RB	1.13402	4.93101	5.41523	1.58102e-05	0.0018948	3.01947	24h	48h
299	96	0	CUST_25021_PI428323385	CG40178	SAL_DOWN 24/48	Probe	3354941	CG40178	CG40178 gene product from transcript CG40178-RA	1.14158	8.14155	10.5822	2.1317e-10	1.53452e-07	13.8383	24h	48h
40	39	0	CUST_33119_PI428323385	CG6013	SAL_DOWN 24/48	Probe	42286	CG6013	CG6013 gene product from transcript CG6013-RA	1.18067	10.1515	9.83797	8.69483e-10	5.02466e-07	12.509	24h	48h
251	122	0	CUST_28100_PI428323385	CG43117	SAL_DOWN 24/48	Probe	12798272	CG43117	CG43117 gene product from transcript CG43117-RB	1.18805	7.7773	8.46234	1.40277e-08	5.37975e-06	9.84856	24h	48h
297	149	0	CUST_15352_PI428323385	CG2161	SAL_DOWN 24/48	Probe	40683	Rga	Regena	1.18888	12.2015	9.01852	4.42498e-09	1.96497e-06	10.9568	24h	48h
117	153	0	CUST_14150_PI428323385	CG18363	SAL_DOWN 48	Probe	40039	Dic4	Dicarboxylate carrier 4	1.1902	4.61681	3.68366	0.00120309	0.0251878	-1.38558	48h
323	145	0	CUST_1252_PI428323385	CG10576	SAL_DOWN 24/48	Probe	38645	CG10576	CG10576 gene product from transcript CG10576-RA	1.21978	11.6746	9.84126	8.63973e-10	5.02466e-07	12.515	24h	48h
50	35	0	CUST_13391_PI428323385	CG17876	SAL_DOWN 48	Probe	36932	Amy-d	Amylase distal	1.25669	5.23936	3.34231	0.00277983	0.0442279	-2.19148	48h
111	114	0	CUST_16564_PI428323385	CG30104	SAL_DOWN 24/48	Probe	246458	CG30104	CG30104 gene product from transcript CG30104-RB	1.25901	5.32651	5.05172	3.90625e-05	0.00366746	2.13817	24h	48h
173	123	0	CUST_11907_PI428323385	CG17077	SAL_DOWN 24/48	Probe	42757	pnt	pointed	1.26213	8.32191	9.6971	1.1432e-09	6.35058e-07	12.2489	24h	48h
347	38	0	CUST_36472_PI428323385	CG7478	SAL_DOWN 24/48	Probe	40444	Act79B	Actin 79B	1.26351	10.2911	10.5486	2.26829e-10	1.59484e-07	13.7798	24h	48h
7	20	0	CUST_21188_PI428323385	CG33126	SAL_DOWN 48	Probe	33324	NLaz	Neural Lazarillo	1.27117	6.2553	4.17851	0.00034994	0.0108072	-0.184917	48h
53	70	0	CUST_7499_PI428323385	CG13890	SAL_DOWN 24/48	Probe	38100	CG13890	CG13890 gene product from transcript CG13890-RA	1.27737	10.0936	13.8821	8.63919e-13	1.21484e-09	18.9085	24h	48h
[truncated: 30 more rows]

## Sheet: ATAC_UP
ATAC_UP_FDR<0,001
[truncated: 911 more rows]

## Sheet: ATAC_UP genes
ATAC_UP_FDR<0,001
[truncated: 579 more rows]

[truncated: 10 more sheets: ATAC_DOWN, ATAC_DOWN genes, H2K23ac_UP, H3K27ac_UP genes, H3K27ac_DOWN, H3K27ac_DOWN genes, salm ChIP, salm ChIP genes, 2 labels, 3 labels]
