# Supplementary material for: A function of Spalt proteins in heterochromatin organization and maintenance of genomic DNA integrity
Source: Development. 2025 May 16;152(10):dev204258. doi: 10.1242/dev.204258 (PMC12091872; doi:10.1242/dev.204258)
Supplement: Table S2. Overlap between sequences and peaks identified in our ATAC and H3K27ac ChIP experiments and pericentromeric heterochromatin, HP1 binding and H3K9me3 modifications. [file develop-152-204258-TableS2.xlsx]

## Sheet: HP1a&H3K9me3
	Genome	ATAC_UP_0,001	ATAC_DOWN_0,001	H3K27ac_UP	H3K27ac_DOWN	UP_UP (pieces)	DOWN_DOWN (pieces)	HP1a
FIG 2D	14.4628	15.0547	16.3255	22.1947	12.7803	27.2003	19.8883	10.8957		FIG 2C
	Genome	ATAC_UP_0,001	ATAC_DOWN_0,001	H3K27ac_UP	H3K27ac_DOWN	UP_UP (pieces)	DOWN_DOWN (pieces)	H3K9me3
HP1a overlaps	11.7712	13.7291	18.2815	21.24	21.5146	28.7474	24.776	8.86801		FIG 2D
Fig. 2A					Fig. 2B
	bp	bp centromeric	%		Peaks	Peaks centromeric	%
Genome	133880608	18884709	14.1056
ATAC-UP	703865	155599	22.1064		899	207	23.0256
ATAC-DOWN	450952	7875	1.74631		642	9	1.40187
H3K27ac-UP	721097	109854	15.2343		434	101	23.2719
H3K27ac-DOWN	799491	24255	3.03381		471	20	4.24628
H3K9me3	19362818	6301033	32.5419		3045	165	5.41872
HP1	15759333	5400973	34.2716		2668	291	10.907
Sal CHIP			51				84
STATISTICAL ANALYSES (Chi 2)
	FIGURA 2A	Chi 2	Standardized residuals /Z		FIGURA 2B	Chi 2	Standardized residuals /Z		Fig. 2C	%	Chi 2	Standardized residuals / Z		Fig. 2D	%	Chi 2	Standardized residuals / Z
Genome	14.1056	0			14.1056	0			Genome	14.4	0			Genome	11.7712	0
ATAC-UP	22.1064	4.53803	2.13026		23.0256	5.64069	2.37501		ATAC-UP	15.1	0.0340278	0.184466		ATAC-UP	13.7291	0.325647	0.570655
ATAC-DOWN	1.74631	10.8292	3.29078		1.40187	11.4412	3.38249		ATAC-DOWN	16.3	0.250694	0.500694		ATAC-DOWN	18.2815	3.60073	1.89756
H3K27ac-UP	15.2343	0.0903087	0.300514		23.2719	5.9565	2.44059		H3K27ac-UP	22.2	4.225	2.05548		H3K27ac-UP	21.24	7.61678	2.75985
H3K27ac-DOWN	3.03381	8.69053	2.94797		4.24628	6.89134	2.62514		H3K27ac-DOWN	12.8	0.177778	0.421637		H3K27ac-DOWN	21.5146	8.0649	2.83988
H3K9me3	32.5419	24.0965	4.90882		5.41872	5.34981	2.31297		UP/UP	27.2	11.3778	3.3731		UP/UP	28.7474	24.4828	4.94801
HP1	34.2716	28.83	5.36936		10.907	0.72531	0.851652		DOWN/DOWn	19.9	2.10069	1.44938		DOWN/DOWn	24.776	14.3678	3.79049
Sal CHIP	51	96.5	9.82344		84	346.331	18.61		HP1	10.9	0.850694	0.922331		H3K9me3	8.86801	0.716023	0.846181
	|Z| > 1.96 → Significant diference with 95% confidence (p < 0.05).
	|Z| > 2.58 → Significant diference with 99% confidence (p < 0.01).
	|Z| > 3.29 → Significant diference with 99,9% confidence (p < 0.001).
