# Supplementary material for: A function of Spalt proteins in heterochromatin organization and maintenance of genomic DNA integrity
Source: Development. 2025 May 16;152(10):dev204258. doi: 10.1242/dev.204258 (PMC12091872; doi:10.1242/dev.204258)
Supplement: Table S3. Overlap between genes identified in sal RNAseq and irradiation in the wing disc [file develop-152-204258-TableS3.xlsx]

## Sheet: SAL_UP
Row	Col	ControlType	ProbeName	SystematicName		Status	gene_id	Symbol	Genename	logFC	AveExpr	t	P.Value	adj.P.Val	B
261	46	0	CUST_7840_PI428323385	CG14059	SAL_UP 48	Probe	39909	CG14059	CG14059 gene product from transcript CG14059-RB	-4.54624	6.35272	-11.011	9.77e-11	3.55e-08	14.7129	48h
184	141	0	CUST_4800_PI428323385	CG12242	SAL_UP 48	Probe	48338	GstD5	Glutathione S transferase D5	-4.05502	5.14069	-21.1788	8.98e-17	3.45e-13	27.6148	48h
238	28	0	CUST_5238_PI428323385	CG12505	SAL_UP 48	Probe	36595	Arc1	Activity-regulated cytoskeleton associated protein 1	-3.84049	8.89479	-12.2125	1.22e-11	6.36e-09	16.7275	48h
228	95	0	CUST_10919_PI428323385	CG15784	SAL_UP 24/48	Probe	31461	CG15784	CG15784 gene product from transcript CG15784-RA	-3.31471	8.78475	-14.0455	6.75693e-13	9.87295e-10	19.1284	24h	48h
159	137	0	CUST_27031_PI428323385	CG42644	SAL_UP 24/48	Probe	10178858	CG42644	CG42644 gene product from transcript CG42644-RA	-3.22848	5.14214	-28.0397	1.60534e-19	6.7723e-15	31.1475	24h	48h
273	98	0	CUST_30069_PI428323385	CG4594	SAL_UP 24/48	Probe	34316	CG4594	CG4594 gene product from transcript CG4594-RA	-2.96185	8.21672	-16.1927	3.26201e-14	7.32945e-11	21.7876	24h	48h
13	4	0	CUST_33022_PI428323385	CG5955	SAL_UP 48	Probe	40268	CG5955	CG5955 gene product from transcript CG5955-RA	-2.69903	5.37307	-26.8671	4.24e-19	8.47e-15	32.0444	48h
265	4	0	CUST_25538_PI428323385	CG4181	SAL_UP 48	Probe	48335	GstD2	Glutathione S transferase D2	-2.46389	6.06438	-11.5466	3.79e-11	1.55e-08	15.6319	48h
235	99	0	CUST_22602_PI428323385	CG34002	SAL_UP 48	Probe	3885644	CG34002	CG34002 gene product from transcript CG34002-RB	-2.29714	6.6302	-8.82575	6.57e-09	1.46e-06	10.5834	48h
250	25	0	CUST_24449_PI428323385	CG3767	SAL_UP 48	Probe	36819	JhI-26	Juvenile hormone-inducible protein 26	-2.23102	4.89488	-14.4458	3.74e-13	3.06e-10	20.0553	48h
113	3	0	CUST_39758_PI428323385	CG8927	SAL_UP 48	Probe	41964	CG8927	CG8927 gene product from transcript CG8927-RA	-2.21687	6.70614	-8.64682	9.52e-09	1.96e-06	10.2167	48h
19	100	0	CUST_31217_PI428323385	CG5096	SAL_UP 24/48	Probe	34410	CG5096	CG5096 gene product from transcript CG5096-RA	-2.19136	6.73261	-11.7863	2.5103e-11	2.20624e-08	15.8361	24h	48h
342	112	0	CUST_3532_PI428323385	CG11584	SAL_UP 24/48	Probe	32363	CG11584	CG11584 gene product from transcript CG11584-RB	-2.1557	6.80578	-12.6835	5.63517e-12	6.42501e-09	17.2107	24h	48h
158	113	0	CUST_10258_PI428323385	CG15347	SAL_UP 48	Probe	31779	CG15347	CG15347 gene product from transcript CG15347-RA	-2.15112	5.93888	-6.46288	1.24e-06	0.00012862	5.38578	48h
108	158	0	CUST_14749_PI428323385	CG18859	SAL_UP 48	Probe	59214	Or19a	Odorant receptor 19a	-2.1432	4.94979	-10.7078	1.69e-10	5.8e-08	14.1772	48h
177	33	0	CUST_16107_PI428323385	CG2885	SAL_UP 48	Probe	31971	RabX2	CG2885 gene product from transcript CG2885-RA	-2.132	4.76055	-13.8329	9.31e-13	6.54e-10	19.1917	48h
55	130	0	CUST_26321_PI428323385	CG42352	SAL_UP 48	Probe	35449	Ir40a	Ionotropic receptor 40a	-2.0153	5.47803	-15.4175	9.36e-14	1.01e-10	21.3543	48h
308	86	0	CUST_5737_PI428323385	CG12846	SAL_UP 48	Probe	35613	Tsp42Ed	Tetraspanin 42Ed	-1.94518	5.72172	-11.1576	7.52e-11	2.82e-08	14.9679	48h
113	55	0	CUST_555_PI428323385	CG10245	SAL_UP 48	Probe	36664	Cyp6a20	CG10245 gene product from transcript CG10245-RB	-1.89907	5.0635	-14.4394	3.77e-13	3.06e-10	20.0465	48h
89	26	0	CUST_8769_PI428323385	CG14545	SAL_UP 48	Probe	50075	CG14545	CG14545 gene product from transcript CG14545-RA	-1.84948	5.40945	-14.7187	2.51e-13	2.21e-10	20.4285	48h
329	85	0	CUST_29746_PI428323385	CG4423	SAL_UP 48	Probe	48339	GstD6	Glutathione S transferase D6	-1.84794	4.89751	-12.6411	6.04e-12	3.45e-09	17.4063	48h
297	75	0	CUST_35137_PI428323385	CG6912	SAL_UP 24/48	Probe	41820	CG6912	CG6912 gene product from transcript CG6912-RA	-1.7639	9.93502	-9.38601	2.1107e-09	1.06002e-06	11.6646	24h	48h
9	132	0	CUST_20894_PI428323385	CG32825	SAL_UP 48	Probe	260693	Or19b	Odorant receptor 19b	-1.75673	4.93839	-10.0643	5.63e-10	1.58e-07	13.0013	48h
8	47	0	CUST_28222_PI428323385	CG43144	SAL_UP 24/48	Probe	12798035	CG43144	CG43144 gene product from transcript CG43144-RB	-1.75491	8.65617	-11.956	1.88056e-11	1.72464e-08	16.1033	24h	48h
111	43	0	CUST_31489_PI428323385	CG5229	SAL_UP 24/48	Probe	43928	chm	chameau	-1.75309	6.31206	-8.46379	1.39848e-08	5.37975e-06	9.85151	24h	48h
130	126	0	CUST_16714_PI428323385	CG30196	SAL_UP 48	Probe	37595	CG30196	CG30196 gene product from transcript CG30196-RA	-1.73126	8.08845	-7.54259	1.03e-07	1.53e-05	7.85464	48h
51	37	0	CUST_4766_PI428323385	CG12224	SAL_UP 24/48	Probe	41453	CG12224	CG12224 gene product from transcript CG12224-RB	-1.72791	8.96426	-8.85577	6.17605e-09	2.6586e-06	10.6371	24h	48h
150	150	0	CUST_2482_PI428323385	CG11086	SAL_UP 24/48	Probe	35646	Gadd45	CG11086 gene product from transcript CG11086-RA	-1.69706	8.18818	-12.2352	1.17671e-11	1.21075e-08	16.5356	24h	48h
379	110	0	CUST_17258_PI428323385	CG3081	SAL_UP 24/48	Probe	31395	CG3081	CG3081 gene product from transcript CG3081-RA	-1.66877	6.07874	-8.43244	1.49425e-08	5.67895e-06	9.78772	24h	48h
38	44	0	CUST_29170_PI428323385	CG4373	SAL_UP 48	Probe	37594	Cyp6d2	CG4373 gene product from transcript CG4373-RA	-1.59631	7.84805	-5.07516	3.68e-05	0.00207493	2.02788	48h
234	24	0	CUST_20117_PI428323385	CG32475	SAL_UP 24/48	Probe	38013	mthl8	methuselah-like 8	-1.56877	7.48996	-11.4059	4.84941e-11	3.93418e-08	15.2246	24h	48h
47	132	0	CUST_13910_PI428323385	CG18188	SAL_UP 24/48	Probe	36266	Damm	Death associated molecule related to Mch2	-1.55528	6.08998	-10.5344	2.32844e-10	1.61029e-07	13.7552	24h	48h
62	34	0	CUST_7611_PI428323385	CG13941	SAL_UP 48	Probe	36597	Arc2	CG13941 gene product from transcript CG13941-RA	-1.54559	8.39404	-8.48182	1.35e-08	2.61e-06	9.87457	48h
143	69	0	CUST_12700_PI428323385	CG17533	SAL_UP 24/48	Probe	37113	GstE8	Glutathione S transferase E8	-1.52187	8.80729	-5.60253	9.95777e-06	0.00127683	3.47028	24h	48h
192	98	0	CUST_25738_PI428323385	CG42255	SAL_UP 48	Probe	39334	CG42255	CG42255 gene product from transcript CG42255-RA	-1.49595	4.93914	-3.60315	0.00146788	0.0288824	-1.57772	48h
167	95	0	CUST_9053_PI428323385	CG14695	SAL_UP 48	Probe	41314	CG14695	CG14695 gene product from transcript CG14695-RA	-1.46373	4.56871	-10.6165	2e-10	6.54e-08	14.0135	48h
324	161	0	CUST_18012_PI428323385	CG31332	SAL_UP 24/48	Probe	41178	Unc-115b	CG31332 gene product from transcript CG31332-RD	-1.40658	10.5133	-3.65153	0.00130262	0.0468476	-1.25232	24h	48h
175	114	0	CUST_36722_PI428323385	CG7590	SAL_UP 24/48	Probe	39270	scyl	scylla	-1.35101	14.2935	-4.38753	0.000206967	0.012935	0.518731	24h	48h
177	147	0	CUST_15153_PI428323385	CG2065	SAL_UP 48	Probe	35707	CG2065	CG2065 gene product from transcript CG2065-RA	-1.34808	4.72207	-5.98164	3.94e-06	0.00034097	4.24034	48h
264	123	0	CUST_12695_PI428323385	CG17530	SAL_UP 24/48	Probe	37111	GstE6	Glutathione S transferase E6	-1.34742	8.99247	-6.67294	7.57988e-07	0.000160686	5.98154	24h	48h
100	134	0	CUST_41841_PI428323385	CG9877	SAL_UP 48	Probe	37666	CG9877	CG9877 gene product from transcript CG9877-RA	-1.3288	6.41833	-4.16393	0.00036298	0.0111285	-0.220659	48h
371	163	0	CUST_22496_PI428323385	CG3397	SAL_UP 24/48	Probe	41454	CG3397	CG3397 gene product from transcript CG3397-RA	-1.32873	8.30652	-6.59421	9.12046e-07	0.000189535	5.80131	24h	48h
155	99	0	CUST_31087_PI428323385	CG5022	SAL_UP 24/48	Probe	34398	CG5022	CG5022 gene product from transcript CG5022-RA	-1.31594	7.7234	-7.69099	7.43689e-08	2.29002e-05	8.23731	24h	48h
347	6	0	CUST_35830_PI428323385	CG7178	SAL_UP 24	Probe	32794	wupA	wings up A	-1.31283	5.24831	-4.10369	0.000422183	0.0216143	-0.170198	24h
300	117	0	CUST_8103_PI428323385	CG14196	SAL_UP 48	Probe	32915	CG14196	CG14196 gene product from transcript CG14196-RA	-1.29908	4.6907	-5.45248	1.44e-05	0.000996	2.95552	48h
246	127	0	CUST_10706_PI428323385	CG15623	SAL_UP 48	Probe	33360	c-cup	calcutta cup	-1.28718	4.91391	-5.72613	7.35e-06	0.00056594	3.62283	48h
8	20	0	CUST_7606_PI428323385	CG13937	SAL_UP 24/48	Probe	38249	CG13937	CG13937 gene product from transcript CG13937-RD	-1.27704	6.48493	-7.65087	8.1286e-08	2.44938e-05	8.15115	24h	48h
223	102	0	CUST_34301_PI428323385	CG6544	SAL_UP 24	Probe	41291	fau	CG6544 gene product from transcript CG6544-RG	-1.26849	5.83677	-3.72504	0.00108588	0.0416995	-1.07822	24h
346	71	0	CUST_36186_PI428323385	CG7356	SAL_UP 48	Probe	34093	Tg	Transglutaminase	-1.26573	5.01716	-8.85234	6.22e-09	1.41e-06	10.6375	48h
91	100	0	CUST_3480_PI428323385	CG1155	SAL_UP 48	Probe	40770	Osi14	Osiris 14	-1.26016	7.39907	-6.77952	5.91e-07	7.1e-05	6.12518	48h
262	120	0	CUST_5824_PI428323385	CG12908	SAL_UP 48	Probe	36089	Ndg	Nidogen/entactin	-1.25847	4.84544	-10.0201	6.13e-10	1.68e-07	12.9185	48h
358	100	0	CUST_39191_PI428323385	CG8663	SAL_UP 24	Probe	35408	nrv3	nervana 3	-1.25816	4.98534	-5.34237	1.89391e-05	0.00213273	2.84344	24h
130	14	0	CUST_6102_PI428323385	CG13060	SAL_UP 48	Probe	39802	CG13060	CG13060 gene product from transcript CG13060-RA	-1.25374	9.42572	-6.71962	6.79e-07	7.94e-05	5.98623	48h
63	54	0	CUST_26350_PI428323385	CG42363	SAL_UP 48	Probe	7354406	CG42363	CG42363 gene product from transcript CG42363-RA	-1.25353	6.72522	-4.63268	0.00011173	0.00475135	0.934376	48h
379	9	0	CUST_20427_PI428323385	CG32581	SAL_UP 24/48	Probe	318098	CG32581	CG32581 gene product from transcript CG32581-RB	-1.24673	8.87222	-6.88486	4.62403e-07	0.000104707	6.4627	24h	48h
316	61	0	CUST_34550_PI428323385	CG6665	SAL_UP 24/48	Probe	36903	CG6665	CG6665 gene product from transcript CG6665-RA	-1.23195	8.4271	-11.6098	3.40062e-11	2.86917e-08	15.5546	24h	48h
163	62	0	CUST_22913_PI428323385	CG34165	SAL_UP 48	Probe	5740685	CG34165	CG34165 gene product from transcript CG34165-RA	-1.22906	6.08339	-12.6395	6.05e-12	3.45e-09	17.4036	48h
100	27	0	CUST_14393_PI428323385	CG18522	SAL_UP 24/48	Probe	41894	CG18522	CG18522 gene product from transcript CG18522-RA	-1.21144	6.47023	-5.17397	2.87902e-05	0.00289472	2.43533	24h	48h
234	36	0	CUST_34532_PI428323385	CG6658	SAL_UP 24/48	Probe	53502	Ugt86Di	CG6658 gene product from transcript CG6658-RA	-1.20766	10.07	-10.6175	1.99738e-10	1.47827e-07	13.8996	24h	48h
83	56	0	CUST_14300_PI428323385	CG18455	SAL_UP 24/48	Probe	44108	Optix	CG18455 gene product from transcript CG18455-RA	-1.19944	6.134	-9.59318	1.40116e-09	7.57814e-07	12.0552	24h	48h
72	30	0	CUST_17488_PI428323385	CG31062	SAL_UP 48	Probe	43300	side	sidestep	-1.19131	5.06354	-9.48885	1.72e-09	4.27e-07	11.9038	48h
323	102	0	CUST_13277_PI428323385	CG17803	SAL_UP 24/48	Probe	42141	CG17803	CG17803 gene product from transcript CG17803-RA	-1.18746	7.40499	-7.0538	3.13083e-07	7.46198e-05	6.84205	24h	48h
226	102	0	CUST_19165_PI428323385	CG32019	SAL_UP 24	Probe	43814	bt	bent	-1.1812	5.75668	-4.86021	6.3097e-05	0.00526766	1.67159	24h
124	101	0	CUST_370_PI428323385	CG10160	SAL_UP 48	Probe	45880	ImpL3	Ecdysone-inducible gene L3	-1.17791	10.7042	-4.64705	0.00010776	0.00461063	0.969908	48h
190	51	0	CUST_33180_PI428323385	CG6042	SAL_UP 48	Probe	42294	Cyp12a4	CG6042 gene product from transcript CG6042-RA	-1.16779	5.37582	-5.459	1.42e-05	0.0009844	2.97149	48h
181	143	0	CUST_40390_PI428323385	CG9214	SAL_UP 24/48	Probe	32574	Tob	CG9214 gene product from transcript CG9214-RA	-1.16278	5.69995	-4.53495	0.000142852	0.00979158	0.877991	24h	48h
93	132	0	CUST_35568_PI428323385	CG7080	SAL_UP 48	Probe	42609	CG7080	CG7080 gene product from transcript CG7080-RA	-1.16139	5.95313	-6.5035	1.13e-06	0.00011916	5.4813	48h
160	53	0	CUST_33411_PI428323385	CG6142	SAL_UP 48	Probe	43178	CG6142	CG6142 gene product from transcript CG6142-RA	-1.13797	6.4294	-3.87942	0.00073972	0.018143	-0.914188	48h
5	131	0	CUST_35466_PI428323385	CG7035	SAL_UP 24/48	Probe	44409	Cbp80	cap binding protein 80	-1.13443	10.8557	-9.90155	7.69069e-10	4.70202e-07	12.6255	24h	48h
365	110	0	CUST_22149_PI428323385	CG33653	SAL_UP 24/48	Probe	49968	Caps	Calcium activated protein for secretion	-1.13292	6.4832	-6.66021	7.80973e-07	0.000164731	5.95244	24h	48h
103	141	0	CUST_34879_PI428323385	CG6794	SAL_UP 24/48	Probe	35045	Dif	Dorsal-related immunity factor	-1.12354	7.63123	-6.21849	2.2279e-06	0.000399942	4.93073	24h	48h
118	68	0	CUST_15398_PI428323385	CG2184	SAL_UP 24/48	Probe	43587	Mlc2	Myosin light chain 2	-1.11855	10.771	-4.64845	0.000107384	0.00783459	1.15492	24h	48h
330	73	0	CUST_3548_PI428323385	CG11592	SAL_UP 48	Probe	33199	CG11592	CG11592 gene product from transcript CG11592-RA	-1.10234	4.77068	-4.27118	0.00027728	0.00916012	0.0426353	48h
127	99	0	CUST_24030_PI428323385	CG3568	SAL_UP 24/48	Probe	31383	CG3568	CG3568 gene product from transcript CG3568-RA	-1.09651	8.05318	-6.76184	6.15628e-07	0.000132505	6.18411	24h	48h
158	37	0	CUST_11546_PI428323385	CG16857	SAL_UP 24/48	Probe	33635	CG16857	CG16857 gene product from transcript CG16857-RA	-1.09034	7.05567	-5.19542	2.72914e-05	0.00280125	2.48741	24h	48h
46	133	0	CUST_8327_PI428323385	CG14304	SAL_UP 48	Probe	42232	CG14304	CG14304 gene product from transcript CG14304-RA	-1.0902	8.55343	-6.37364	1.54e-06	0.0001542	5.17527	48h
36	32	0	CUST_22645_PI428323385	CG34031	SAL_UP 48	Probe	3885665	CG34031	CG34031 gene product from transcript CG34031-RC	-1.08342	5.14471	-3.84618	0.0008036	0.0192945	-0.994611	48h
175	152	0	CUST_10071_PI428323385	CG15209	SAL_UP 48	Probe	32011	CG15209	CG15209 gene product from transcript CG15209-RA	-1.0832	6.7905	-5.2075	2.65e-05	0.0016149	2.35403	48h
80	91	0	CUST_7170_PI428323385	CG13679	SAL_UP 24/48	Probe	38919	CG13679	CG13679 gene product from transcript CG13679-RA	-1.07716	6.59297	-4.97745	4.70362e-05	0.00420442	1.95736	24h	48h
152	113	0	CUST_30847_PI428323385	CG4920	SAL_UP 24/48	Probe	41858	ea	easter	-1.07407	10.8905	-6.778	5.92856e-07	0.000128257	6.22081	24h	48h
38	81	0	CUST_5971_PI428323385	CG1299	SAL_UP 48	Probe	38496	CG1299	CG1299 gene product from transcript CG1299-RA	-1.07052	8.86864	-8.48603	1.33e-08	2.6e-06	9.88333	48h
88	11	0	CUST_4728_PI428323385	CG1221	SAL_UP 24/48	Probe	38047	miple	CG1221 gene product from transcript CG1221-RA	-1.0372	11.6595	-11.3612	5.24525e-11	4.17502e-08	15.1516	24h	48h
180	61	0	CUST_5028_PI428323385	CG12367	SAL_UP 24/48	Probe	36301	Hen1	CG12367 gene product from transcript CG12367-RA	-1.0355	6.14194	-8.63745	9.71226e-09	3.90211e-06	10.2023	24h	48h
38	126	0	CUST_38982_PI428323385	CG8573	SAL_UP 24/48	Probe	41740	su(Hw)	suppressor of Hairy wing	-1.03237	11.1248	-12.0238	1.67681e-11	1.5831e-08	16.2092	24h	48h
22	158	0	CUST_14024_PI428323385	CG18278	SAL_UP 24/48	Probe	36487	CG18278	CG18278 gene product from transcript CG18278-RA	-0.995614	10.3972	-8.15595	2.69527e-08	9.88718e-06	9.2189	24h	48h
123	97	0	CUST_16181_PI428323385	CG2924	SAL_UP 24/48	Probe	31214	CG2924	CG2924 gene product from transcript CG2924-RA	-0.994723	8.00698	-6.2703	1.96784e-06	0.000360937	5.05177	24h	48h
262	37	0	CUST_16446_PI428323385	CG30059	SAL_UP 24/48	Probe	246425	CG30059	CG30059 gene product from transcript CG30059-RA	-0.993782	10.5237	-7.81021	5.71708e-08	1.81339e-05	8.49198	24h	48h
220	132	0	CUST_31922_PI428323385	CG5455	SAL_UP 48	Probe	43196	CG5455	CG5455 gene product from transcript CG5455-RA	-0.989905	6.69185	-5.54999	1.13e-05	0.00081035	3.19393	48h
347	107	0	CUST_3164_PI428323385	CG1139	SAL_UP 48	Probe	38264	CG1139	CG1139 gene product from transcript CG1139-RA	-0.9887	6.96364	-5.22026	2.57e-05	0.00158566	2.38542	48h
188	12	0	CUST_10350_PI428323385	CG15400	SAL_UP 24/48	Probe	33476	CG15400	CG15400 gene product from transcript CG15400-RB	-0.983499	7.01401	-7.13442	2.60257e-07	6.30989e-05	7.02171	24h	48h
207	28	0	CUST_9488_PI428323385	CG14945	SAL_UP 48	Probe	34623	CG14945	CG14945 gene product from transcript CG14945-RB	-0.983197	6.62963	-9.16759	3.27e-09	7.79e-07	11.2717	48h
228	142	0	CUST_6104_PI428323385	CG13061	SAL_UP 48	Probe	59235	Nplp3	Neuropeptide-like precursor 3	-0.976032	5.32774	-4.37531	0.00021343	0.00762368	0.298964	48h
235	8	0	CUST_26626_PI428323385	CG42516	SAL_UP 24/48	Probe	8674068	CG42516	CG42516 gene product from transcript CG42516-RB	-0.971596	6.19547	-6.63393	8.30688e-07	0.000174345	5.89233	24h	48h
213	24	0	CUST_13365_PI428323385	CG17853	SAL_UP 48	Probe	35743	Or43b	Odorant receptor 43b	-0.970303	6.59417	-5.09371	3.52e-05	0.00201325	2.07363	48h
13	10	0	CUST_16855_PI428323385	CG30330	SAL_UP 48	Probe	117343	Gr59d	Gustatory receptor 59d	-0.969429	4.40315	-9.39517	2.07e-09	5.11e-07	11.721	48h
92	132	0	CUST_14383_PI428323385	CG1851	SAL_UP 24/48	Probe	44750	Ady43A	CG1851 gene product from transcript CG1851-RA	-0.96701	9.8512	-10.5052	2.45819e-10	1.6726e-07	13.7041	24h	48h
168	39	0	CUST_21963_PI428323385	CG33542	SAL_UP 48	Probe	3346149	upd3	unpaired 3	-0.956283	4.92385	-10.3652	3.19e-10	9.8e-08	13.5578	48h
263	78	0	CUST_4050_PI428323385	CG11897	SAL_UP 24/48	Probe	43450	CG11897	CG11897 gene product from transcript CG11897-RA	-0.950916	7.94759	-4.87743	6.04306e-05	0.00507834	1.71358	24h	48h
24	21	0	CUST_11075_PI428323385	CG15892	SAL_UP 24/48	Probe	3772603	CG15892	CG15892 gene product from transcript CG15892-RB	-0.944115	5.10991	-5.01458	4.28633e-05	0.00392805	2.04778	24h	48h
10	17	0	CUST_8271_PI428323385	CG14275	SAL_UP 48	Probe	34144	CG14275	CG14275 gene product from transcript CG14275-RA	-0.939716	7.48833	-4.26386	0.00028243	0.00929643	0.0246289	48h
235	114	0	CUST_12697_PI428323385	CG17531	SAL_UP 48	Probe	37112	GstE7	Glutathione S transferase E7	-0.935028	7.23283	-4.18902	0.00034083	0.0106231	-0.159142	48h
132	77	0	CUST_17934_PI428323385	CG31279	SAL_UP 48	Probe	318657	CG31279	CG31279 gene product from transcript CG31279-RB	-0.933663	5.00751	-8.18454	2.53e-08	4.63e-06	9.24854	48h
86	119	0	CUST_11807_PI428323385	CG1702	SAL_UP 24/48	Probe	33047	CG1702	CG1702 gene product from transcript CG1702-RB	-0.92499	10.8975	-7.49099	1.161e-07	3.24359e-05	7.80554	24h	48h
194	10	0	CUST_39099_PI428323385	CG8620	SAL_UP 24/48	Probe	50310	CG8620	CG8620 gene product from transcript CG8620-RA	-0.918937	5.24726	-5.73442	7.20396e-06	0.000983515	3.78603	24h	48h
41	139	0	CUST_39487_PI428323385	CG8799	SAL_UP 24/48	Probe	47905	l(2)03659	lethal (2) 03659	-0.917847	6.61524	-6.00868	3.69413e-06	0.000585788	4.43753	24h	48h
296	84	0	CUST_25082_PI428323385	CG40300	SAL_UP 24/48	Probe	3355150	Ago3	Argonaute 3	-0.916469	6.95715	-6.22643	2.18588e-06	0.000394075	4.9493	24h	48h
34	123	0	CUST_21443_PI428323385	CG33198	SAL_UP 24/48	Probe	251430	pen-2	presenilin enhancer	-0.911267	9.51205	-6.85365	4.97136e-07	0.000109802	6.39222	24h	48h
356	109	0	CUST_1268_PI428323385	CG1058	SAL_UP 24/48	Probe	40580	rpk	ripped pocket	-0.906792	8.19354	-4.4928	0.000158828	0.010585	0.775208	24h	48h
11	22	0	CUST_36893_PI428323385	CG7695	SAL_UP 48	Probe	42234	CG7695	CG7695 gene product from transcript CG7695-RA	-0.904618	5.29902	-8.21252	2.39e-08	4.39e-06	9.30798	48h
120	158	0	CUST_6546_PI428323385	CG13316	SAL_UP 24	Probe	31331	Mnt	CG13316 gene product from transcript CG13316-RD	-0.904163	8.72426	-3.76855	0.000974743	0.0386471	-0.974784	24h
138	125	0	CUST_35803_PI428323385	CG7173	SAL_UP 24/48	Probe	40392	CG7173	CG7173 gene product from transcript CG7173-RA	-0.899574	9.36902	-7.95161	4.19545e-08	1.43894e-05	8.79136	24h	48h
88	29	0	CUST_3341_PI428323385	CG11486	SAL_UP 24	Probe	38369	CG11486	CG11486 gene product from transcript CG11486-RG	-0.888038	11.4329	-3.65261	0.00129914	0.0468023	-1.24976	24h
39	86	0	CUST_28165_PI428323385	CG4313	SAL_UP 48	Probe	31169	CG4313	CG4313 gene product from transcript CG4313-RA	-0.884436	6.27459	-6.56626	9.74e-07	0.00010692	5.62852	48h
132	46	0	CUST_41777_PI428323385	CG9841	SAL_UP 24/48	Probe	37444	EfSec	CG9841 gene product from transcript CG9841-RA	-0.88429	7.90753	-6.98127	3.6998e-07	8.52895e-05	6.67966	24h	48h
277	122	0	CUST_33254_PI428323385	CG6071	SAL_UP 48	Probe	39308	CG6071	CG6071 gene product from transcript CG6071-RA	-0.876195	6.9049	-4.97864	4.69e-05	0.00248228	1.7896	48h
169	141	0	CUST_8082_PI428323385	CG14183	SAL_UP 24/48	Probe	40192	CG14183	CG14183 gene product from transcript CG14183-RA	-0.871848	6.49535	-5.23439	2.47681e-05	0.0026107	2.58193	24h	48h
289	101	0	CUST_19178_PI428323385	CG32029	SAL_UP 48	Probe	38990	Cpr66D	Cuticular protein 66D	-0.867644	8.33121	-5.04209	4e-05	0.00220909	1.94626	48h
204	58	0	CUST_33815_PI428323385	CG6311	SAL_UP 24/48	Probe	39957	Edc3	Enhancer of decapping 3	-0.86647	9.83154	-4.4761	0.00016564	0.0109354	0.7345	24h	48h
151	164	0	CUST_21870_PI428323385	CG33508	SAL_UP 48	Probe	3346226	ppk13	pickpocket 13	-0.864862	9.49265	-3.70077	0.00115321	0.0245827	-1.34463	48h
236	28	0	CUST_36942_PI428323385	CG7722	SAL_UP 48	Probe	36163	Spn47C	Serpin 47C	-0.86209	8.37641	-4.77021	7.91e-05	0.00369053	1.27443	48h
113	19	0	CUST_37091_PI428323385	CG7787	SAL_UP 24/48	Probe	34142	CG7787	CG7787 gene product from transcript CG7787-RA	-0.859176	8.04378	-5.703	7.78042e-06	0.0010474	3.71095	24h	48h
315	69	0	CUST_30435_PI428323385	CG4757	SAL_UP 24	Probe	41330	CG4757	CG4757 gene product from transcript CG4757-RA	-0.855653	4.61267	-4.95238	5.0083e-05	0.00441086	1.89629	24h
30	93	0	CUST_32258_PI428323385	CG5618	SAL_UP 48	Probe	40241	CG5618	CG5618 gene product from transcript CG5618-RC	-0.854794	9.7264	-3.75256	0.00101423	0.0225026	-1.22033	48h
208	21	0	CUST_22164_PI428323385	CG33667	SAL_UP 48	Probe	3772511	CG33667	CG33667 gene product from transcript CG33667-RB	-0.85183	7.19071	-5.23181	2.49e-05	0.00156307	2.41386	48h
95	149	0	CUST_16845_PI428323385	CG30323	SAL_UP 24/48	Probe	246539	CG30323	CG30323 gene product from transcript CG30323-RB	-0.851743	4.83606	-6.98694	3.65167e-07	8.47924e-05	6.69239	24h	48h
297	21	0	CUST_6446_PI428323385	CG13258	SAL_UP 24/48	Probe	34959	CG13258	CG13258 gene product from transcript CG13258-RA	-0.844483	7.06782	-5.30085	2.09957e-05	0.00230657	2.74296	24h	48h
64	163	0	CUST_22510_PI428323385	CG33978	SAL_UP 48	Probe	3885646	CG33978	CG33978 gene product from transcript CG33978-RB	-0.840084	10.5435	-4.25656	0.00028766	0.00940708	0.00669688	48h
261	142	0	CUST_35655_PI428323385	CG7107	SAL_UP 24	Probe	32314	up	upheld	-0.837192	5.08668	-3.96578	0.000596266	0.027401	-0.502783	24h
133	142	0	CUST_35014_PI428323385	CG6845	SAL_UP 48	Probe	38019	CG6845	CG6845 gene product from transcript CG6845-RE	-0.83629	10.8957	-4.45666	0.00017394	0.00658685	0.499583	48h
57	64	0	CUST_34863_PI428323385	CG6785	SAL_UP 24/48	Probe	34620	CG6785	CG6785 gene product from transcript CG6785-RA	-0.830726	6.87151	-6.55833	9.92541e-07	0.000203259	5.7189	24h	48h
11	150	0	CUST_22804_PI428323385	CG34125	SAL_UP 48	Probe	4379886	CG34125	CG34125 gene product from transcript CG34125-RA	-0.829703	9.45553	-4.57918	0.00012781	0.00524502	0.80216	48h
320	39	0	CUST_10308_PI428323385	CG15385	SAL_UP 48	Probe	33396	CG15385	CG15385 gene product from transcript CG15385-RA	-0.828127	5.64969	-5.71643	7.53e-06	0.00057535	3.59927	48h
129	18	0	CUST_23877_PI428323385	CG3494	SAL_UP 48	Probe	37903	CG3494	CG3494 gene product from transcript CG3494-RA	-0.824987	4.86339	-4.76161	8.08e-05	0.00375867	1.25315	48h
131	137	0	CUST_21123_PI428323385	CG33105	SAL_UP 24/48	Probe	318890	p24-2	p24-related-2	-0.808774	6.77925	-5.22342	2.54539e-05	0.00266451	2.55532	24h	48h
103	95	0	CUST_8696_PI428323385	CG14502	SAL_UP 24/48	Probe	37092	CG14502	CG14502 gene product from transcript CG14502-RC	-0.804625	5.08338	-5.84682	5.47399e-06	0.000807433	4.05392	24h	48h
57	128	0	CUST_6081_PI428323385	CG13049	SAL_UP 48	Probe	39788	CG13049	CG13049 gene product from transcript CG13049-RB	-0.804137	6.01471	-4.75432	8.23e-05	0.00380658	1.23514	48h
309	150	0	CUST_36065_PI428323385	CG7294	SAL_UP 48	Probe	34470	CG7294	CG7294 gene product from transcript CG7294-RA	-0.803662	7.92278	-3.78888	0.00092673	0.0211097	-1.13291	48h
8	81	0	CUST_6845_PI428323385	CG13488	SAL_UP 24/48	Probe	37496	CG13488	CG13488 gene product from transcript CG13488-RB	-0.799737	4.95817	-5.69492	7.93594e-06	0.00106281	3.69164	24h	48h
374	31	0	CUST_18340_PI428323385	CG3158	SAL_UP 48	Probe	41919	spn-E	spindle E	-0.798189	8.36404	-5.528	1.2e-05	0.0008483	3.14024	48h
218	124	0	CUST_29998_PI428323385	CG4562	SAL_UP 24/48	Probe	42362	CG4562	CG4562 gene product from transcript CG4562-RB	-0.796637	7.98563	-7.13961	2.57184e-07	6.27143e-05	7.03325	24h	48h
177	8	0	CUST_3510_PI428323385	CG1157	SAL_UP 48	Probe	40771	Osi15	Osiris 15	-0.793304	4.68726	-5.22027	2.57e-05	0.00158566	2.38547	48h
267	75	0	CUST_17249_PI428323385	CG3074	SAL_UP 24/48	Probe	37537	CG3074	CG3074 gene product from transcript CG3074-RB	-0.790349	7.29665	-3.61702	0.00141851	0.0495784	-1.33375	24h	48h
107	48	0	CUST_10466_PI428323385	CG15468	SAL_UP 48	Probe	31426	SIP3	Syntaxin Interacting Protein 3	-0.78623	5.90295	-4.48934	0.00016021	0.00620075	0.580237	48h
285	85	0	CUST_17321_PI428323385	CG31006	SAL_UP 24/48	Probe	43683	stops	slow termination of phototransduction	-0.785842	6.03369	-6.88324	4.64138e-07	0.000104707	6.45906	24h	48h
100	61	0	CUST_31311_PI428323385	CG5149	SAL_UP 24/48	Probe	34013	CG5149	CG5149 gene product from transcript CG5149-RA	-0.784816	9.8092	-5.20086	2.69246e-05	0.00277712	2.50059	24h	48h
224	111	0	CUST_21871_PI428323385	CG33509	SAL_UP 48	Probe	3346225	CG33509	CG33509 gene product from transcript CG33509-RA	-0.783202	8.94715	-3.41956	0.00230321	0.0388032	-2.01122	48h
360	63	0	CUST_10494_PI428323385	CG15497	SAL_UP 48	Probe	42552	CG15497	CG15497 gene product from transcript CG15497-RA	-0.781864	4.96076	-3.98387	0.0005699	0.015372	-0.66056	48h
192	160	0	CUST_13018_PI428323385	CG17725	SAL_UP 24	Probe	37131	Pepck	Phosphoenolpyruvate carboxykinase	-0.779995	9.02499	-3.62876	0.00137799	0.0484836	-1.30607	24h
314	11	0	CUST_6654_PI428323385	CG13380	SAL_UP 24/48	Probe	40029	CG13380	CG13380 gene product from transcript CG13380-RB	-0.778817	5.40117	-6.21156	2.26526e-06	0.000404926	4.91452	24h	48h
45	1	0	CUST_35768_PI428323385	CG7154	SAL_UP 24/48	Probe	34062	CG7154	CG7154 gene product from transcript CG7154-RA	-0.778374	8.97133	-6.42319	1.36674e-06	0.000265702	5.40713	24h	48h
100	80	0	CUST_29715_PI428323385	CG4404	SAL_UP 48	Probe	32241	CG4404	CG4404 gene product from transcript CG4404-RA	-0.777332	5.77294	-6.26593	1.99e-06	0.00019109	4.92002	48h
335	62	0	CUST_39563_PI428323385	CG8833	SAL_UP 24/48	Probe	39535	CG8833	CG8833 gene product from transcript CG8833-RA	-0.773581	8.21674	-4.66397	0.000103277	0.00761682	1.19278	24h	48h
91	46	0	CUST_1911_PI428323385	CG10833	SAL_UP 24	Probe	33749	Cyp28d1	CG10833 gene product from transcript CG10833-RA	-0.771235	5.07304	-4.28437	0.000268247	0.015523	0.267789	24h
42	134	0	CUST_5432_PI428323385	CG12643	SAL_UP 48	Probe	50416	CG12643	CG12643 gene product from transcript CG12643-RA	-0.771043	9.75245	-4.09762	0.00042866	0.0126104	-0.383002	48h
15	117	0	CUST_40996_PI428323385	CG9480	SAL_UP 24/48	Probe	37419	Glycogenin	CG9480 gene product from transcript CG9480-RB	-0.769884	9.21659	-4.23111	0.000306652	0.0169769	0.138451	24h	48h
10	20	0	CUST_22158_PI428323385	CG33664	SAL_UP 48	Probe	3772644	CG33664	CG33664 gene product from transcript CG33664-RB	-0.767176	7.14922	-5.00485	4.39e-05	0.0023723	1.85434	48h
203	59	0	CUST_3674_PI428323385	CG11671	SAL_UP 48	Probe	40976	CG11671	CG11671 gene product from transcript CG11671-RA	-0.766638	4.49943	-4.94196	5.14e-05	0.002647	1.699	48h
351	64	0	CUST_7876_PI428323385	CG14079	SAL_UP 48	Probe	40086	CG14079	CG14079 gene product from transcript CG14079-RA	-0.764606	7.19397	-4.7354	8.63e-05	0.00392349	1.18836	48h
284	137	0	CUST_20841_PI428323385	CG32809	SAL_UP 24/48	Probe	31121	CG32809	CG32809 gene product from transcript CG32809-RG	-0.762982	5.8073	-3.71823	0.00110437	0.0421229	-1.09438	24h	48h
155	4	0	CUST_33933_PI428323385	CG6367	SAL_UP 48	Probe	32832	psh	persephone	-0.759517	4.76921	-5.07582	3.68e-05	0.00207431	2.0295	48h
229	31	0	CUST_39714_PI428323385	CG8908	SAL_UP 48	Probe	37293	CG8908	CG8908 gene product from transcript CG8908-RB	-0.757525	6.67931	-5.67542	8.32e-06	0.00063051	3.49959	48h
12	127	0	CUST_999_PI428323385	CG10460	SAL_UP 24/48	Probe	37229	cer	crammer	-0.753096	11.4811	-5.0012	4.43227e-05	0.00402974	2.01519	24h	48h
237	17	0	CUST_39234_PI428323385	CG8678	SAL_UP 48	Probe	35396	CG8678	CG8678 gene product from transcript CG8678-RA	-0.751665	5.93661	-4.36759	0.00021761	0.00772088	0.279932	48h
78	23	0	CUST_25632_PI428323385	CG42233	SAL_UP 48	Probe	43754	CG42233	CG42233 gene product from transcript CG42233-RB	-0.750465	6.47752	-6.54371	1.03e-06	0.0001117	5.57568	48h
98	95	0	CUST_20493_PI428323385	CG32625	SAL_UP 24/48	Probe	318128	CG32625	CG32625 gene product from transcript CG32625-RA	-0.749833	6.25207	-3.99352	0.000556316	0.0261345	-0.436039	24h	48h
60	39	0	CUST_16223_PI428323385	CG2948	SAL_UP 48	Probe	40677	rev7	CG2948 gene product from transcript CG2948-RA	-0.749557	8.76671	-6.00401	3.74e-06	0.000327	4.29412	48h
314	71	0	CUST_20120_PI428323385	CG32476	SAL_UP 48	Probe	318046	mthl14	methuselah-like 14	-0.749532	5.50284	-5.77167	6.58e-06	0.00051567	3.73331	48h
250	46	0	CUST_16559_PI428323385	CG30101	SAL_UP 24/48	Probe	36950	CG30101	CG30101 gene product from transcript CG30101-RA	-0.745516	5.36883	-4.79251	7.47785e-05	0.00602024	1.50646	24h	48h
90	89	0	CUST_770_PI428323385	CG10337	SAL_UP 48	Probe	35247	CG10337	CG10337 gene product from transcript CG10337-RA	-0.740885	7.66742	-5.5099	1.25e-05	0.0008826	3.09601	48h
318	160	0	CUST_40034_PI428323385	CG9059	SAL_UP 24	Probe	32688	CG9059	CG9059 gene product from transcript CG9059-RD	-0.739513	5.00897	-4.31208	0.000250198	0.0147555	0.335154	24h
58	153	0	CUST_12873_PI428323385	CG17658	SAL_UP 48	Probe	37793	CG17658	CG17658 gene product from transcript CG17658-RA	-0.737674	6.54697	-5.12503	3.25e-05	0.00189006	2.15086	48h
350	32	0	CUST_37323_PI428323385	CG7906	SAL_UP 48	Probe	39575	CG7906	CG7906 gene product from transcript CG7906-RA	-0.735946	5.24498	-3.84778	0.00080039	0.0192396	-0.990737	48h
366	151	0	CUST_20799_PI428323385	CG32788	SAL_UP 24/48	Probe	43900	Crg-1	Circadianly Regulated Gene	-0.735512	5.64397	-4.36129	0.000221085	0.0135322	0.454849	24h	48h
131	140	0	CUST_18610_PI428323385	CG31712	SAL_UP 48	Probe	34320	CG31712	CG31712 gene product from transcript CG31712-RA	-0.73413	10.7334	-5.22498	2.54e-05	0.00158226	2.39706	48h
52	36	0	CUST_31_PI428323385	CG10021	SAL_UP 24/48	Probe	33602	bowl	brother of odd with entrails limited	-0.7341	9.44269	-5.49233	1.30657e-05	0.00161167	3.20537	24h	48h
116	139	0	CUST_14423_PI428323385	CG18547	SAL_UP 48	Probe	41452	CG18547	CG18547 gene product from transcript CG18547-RA	-0.732891	12.1252	-6.54772	1.02e-06	0.00011123	5.58507	48h
383	83	0	CUST_41745_PI428323385	CG9821	SAL_UP 24	Probe	41058	CG9821	CG9821 gene product from transcript CG9821-RB	-0.731226	11.9226	-3.61516	0.00142501	0.0496753	-1.33812	24h
191	101	0	CUST_18937_PI428323385	CG31875	SAL_UP 24/48	Probe	318996	CG31875	CG31875 gene product from transcript CG31875-RD	-0.72869	7.77155	-4.09201	0.000434727	0.0220691	-0.198434	24h	48h
132	97	0	CUST_22490_PI428323385	CG33968	SAL_UP 48	Probe	318102	drd	drop dead	-0.725766	5.16638	-4.06242	0.00046818	0.013374	-0.469025	48h
221	17	0	CUST_28485_PI428323385	CG43265	SAL_UP 48	Probe	12798315	CG43265	CG43265 gene product from transcript CG43265-RA	-0.722652	6.31184	-6.18528	2.41e-06	0.00022619	4.72804	48h
320	133	0	CUST_15967_PI428323385	CG2759	SAL_UP 24/48	Probe	31271	w	white	-0.722346	9.427	-5.10239	3.44185e-05	0.00329995	2.26142	24h	48h
122	49	0	CUST_4662_PI428323385	CG12177	SAL_UP 24/48	Probe	32326	CG12177	CG12177 gene product from transcript CG12177-RA	-0.718093	7.79899	-4.55592	0.000135513	0.0093717	0.929148	24h	48h
69	73	0	CUST_41534_PI428323385	CG9733	SAL_UP 24/48	Probe	43601	CG9733	CG9733 gene product from transcript CG9733-RA	-0.717087	7.10383	-7.26455	1.93476e-07	4.97683e-05	7.30982	24h	48h
11	40	0	CUST_28581_PI428323385	CG43326	SAL_UP 48	Probe	12798140	CG43326	CG43326 gene product from transcript CG43326-RB	-0.716656	8.59242	-3.48255	0.00197441	0.0349968	-1.86326	48h
331	107	0	CUST_6665_PI428323385	CG13386	SAL_UP 48	Probe	34165	CG13386	CG13386 gene product from transcript CG13386-RA	-0.716645	5.24366	-3.88013	0.00073841	0.0181213	-0.912462	48h
162	113	0	CUST_16848_PI428323385	CG30324	SAL_UP 48	Probe	246540	CG30324	CG30324 gene product from transcript CG30324-RA	-0.715421	7.72935	-3.97702	0.00057974	0.0155467	-0.67722	48h
60	127	0	CUST_26347_PI428323385	CG42362	SAL_UP 48	Probe	7354407	CG42362	CG42362 gene product from transcript CG42362-RA	-0.714965	5.79645	-4.07946	0.00044862	0.0130057	-0.427397	48h
75	21	0	CUST_13930_PI428323385	CG18213	SAL_UP 48	Probe	42055	CG18213	CG18213 gene product from transcript CG18213-RB	-0.713738	6.71272	-4.44199	0.00018048	0.00675335	0.463382	48h
145	115	0	CUST_13568_PI428323385	CG17975	SAL_UP 24/48	Probe	44269	sut2	sugar transporter 2	-0.710409	5.08666	-5.65717	8.70632e-06	0.00114419	3.60127	24h	48h
205	58	0	CUST_2649_PI428323385	CG11155	SAL_UP 24/48	Probe	43822	CG11155	CG11155 gene product from transcript CG11155-RA	-0.708998	6.3459	-5.35262	1.84636e-05	0.00211086	2.86822	24h	48h
58	154	0	CUST_11820_PI428323385	CG17023	SAL_UP 48	Probe	3354919	Dbp80	Dead box protein 80	-0.708629	7.37951	-6.21186	2.26e-06	0.00021363	4.7914	48h
198	26	0	CUST_12402_PI428323385	CG1732	SAL_UP 48	Probe	43805	CG1732	CG1732 gene product from transcript CG1732-RA	-0.702021	4.8994	-4.85677	6.36e-05	0.00308251	1.48845	48h
357	112	0	CUST_12925_PI428323385	CG17686	SAL_UP 24/48	Probe	43981	DIP1	DISCO Interacting Protein 1	-0.701555	10.0089	-5.09353	3.51878e-05	0.00336606	2.23989	24h	48h
32	151	0	CUST_3918_PI428323385	CG11821	SAL_UP 48	Probe	42293	Cyp12a5	CG11821 gene product from transcript CG11821-RA	-0.701219	5.94584	-3.6327	0.00136463	0.0274628	-1.50732	48h
144	90	0	CUST_16152_PI428323385	CG2909	SAL_UP 24/48	Probe	31958	CG2909	CG2909 gene product from transcript CG2909-RA	-0.700556	6.70216	-3.77952	0.00094853	0.038073	-0.948654	24h	48h
129	17	0	CUST_5852_PI428323385	CG12919	SAL_UP 48	Probe	36054	egr	eiger	-0.699995	7.86607	-5.22682	2.52e-05	0.00157739	2.40157	48h
187	4	0	CUST_18649_PI428323385	CG31728	SAL_UP 24/48	Probe	34731	CG31728	CG31728 gene product from transcript CG31728-RC	-0.69574	12.2854	-5.17157	2.89627e-05	0.00290219	2.42951	24h	48h
276	68	0	CUST_957_PI428323385	CG10433	SAL_UP 48	Probe	37458	CG10433	CG10433 gene product from transcript CG10433-RA	-0.695598	5.66305	-3.41001	0.00235753	0.0394976	-2.03359	48h
32	39	0	CUST_39027_PI428323385	CG8588	SAL_UP 24/48	Probe	38818	pst	pastrel	-0.695139	10.8618	-4.39673	0.000202233	0.0126955	0.541136	24h	48h
176	142	0	CUST_28744_PI428323385	CG43374	SAL_UP 24/48	Probe	31935	Cht6	CG43374 gene product from transcript CG43374-RC	-0.694584	9.60233	-3.85932	0.00077772	0.0328747	-0.758159	24h	48h
296	4	0	CUST_16319_PI428323385	CG2999	SAL_UP 48	Probe	43841	unc-13	CG2999 gene product from transcript CG2999-RD	-0.693634	10.6039	-3.79489	0.00091299	0.0209779	-1.11843	48h
211	124	0	CUST_21938_PI428323385	CG33526	SAL_UP 48	Probe	33270	PNUTS	CG33526 gene product from transcript CG33526-RD	-0.690467	9.83358	-3.68502	0.00119905	0.0251488	-1.38232	48h
19	145	0	CUST_38792_PI428323385	CG8493	SAL_UP 24/48	Probe	36339	Den1	Deneddylase 1	-0.689472	10.7497	-6.33197	1.69824e-06	0.000318409	5.19543	24h	48h
188	144	0	CUST_1426_PI428323385	CG10638	SAL_UP 24/48	Probe	39424	CG10638	CG10638 gene product from transcript CG10638-RA	-0.689241	8.09832	-5.34196	1.89583e-05	0.00213273	2.84245	24h	48h
151	36	0	CUST_22166_PI428323385	CG33668	SAL_UP 48	Probe	3772084	CG33668	CG33668 gene product from transcript CG33668-RB	-0.685936	7.12564	-3.75683	0.00100353	0.0223285	-1.21005	48h
151	30	0	CUST_6968_PI428323385	CG13568	SAL_UP 48	Probe	37844	CG13568	CG13568 gene product from transcript CG13568-RG	-0.68437	7.61342	-4.51683	0.00014951	0.00590017	0.64812	48h
153	137	0	CUST_33076_PI428323385	CG5988	SAL_UP 48	Probe	32805	upd2	unpaired 2	-0.681071	5.2039	-6.44806	1.29e-06	0.00013289	5.35091	48h
274	50	0	CUST_25238_PI428323385	CG4070	SAL_UP 24	Probe	32222	Tis11	Tis11 homolog	-0.680949	11.961	-3.71427	0.00111527	0.0423286	-1.10378	24h
303	118	0	CUST_13414_PI428323385	CG17888	SAL_UP 24	Probe	45588	Pdp1	PAR-domain protein 1	-0.680285	8.55813	-3.98028	0.000575031	0.0267751	-0.467887	24h
58	118	0	CUST_41084_PI428323385	CG9521	SAL_UP 48	Probe	32414	CG9521	CG9521 gene product from transcript CG9521-RA	-0.678742	5.42371	-4.71905	8.99e-05	0.00404524	1.14793	48h
195	148	0	CUST_33767_PI428323385	CG6289	SAL_UP 48	Probe	40236	Spn77Bc	Serpin 77Bc	-0.678375	5.54591	-5.22297	2.55e-05	0.00158466	2.39209	48h
144	133	0	CUST_19544_PI428323385	CG32172	SAL_UP 24/48	Probe	43918	noe	CG32172 gene product from transcript CG32172-RC	-0.677818	10.6578	-5.02172	4.21043e-05	0.00387537	2.06517	24h	48h
290	142	0	CUST_26864_PI428323385	CG42588	SAL_UP 48	Probe	39457	CG42588	CG42588 gene product from transcript CG42588-RA	-0.675653	8.14974	-4.94203	5.14e-05	0.002647	1.69916	48h
5	25	0	CUST_8801_PI428323385	CG14566	SAL_UP 48	Probe	40421	CG14566	CG14566 gene product from transcript CG14566-RA	-0.675229	8.49632	-3.29846	0.00309164	0.047238	-2.29317	48h
36	19	0	CUST_16556_PI428323385	CG30099	SAL_UP 48	Probe	36818	CG30099	CG30099 gene product from transcript CG30099-RA	-0.674284	7.31051	-4.00373	0.00054228	0.0148702	-0.612183	48h
26	67	0	CUST_7398_PI428323385	CG13822	SAL_UP 48	Probe	42787	CG13822	CG13822 gene product from transcript CG13822-RA	-0.671788	5.92604	-3.663	0.00126619	0.0261388	-1.43499	48h
152	49	0	CUST_24566_PI428323385	CG3835	SAL_UP 48	Probe	31184	CG3835	CG3835 gene product from transcript CG3835-RB	-0.67124	9.87248	-3.9485	0.00062257	0.0162757	-0.746585	48h
348	134	0	CUST_21916_PI428323385	CG33521	SAL_UP 24	Probe	3346141	CG33521	CG33521 gene product from transcript CG33521-RF	-0.670731	5.00306	-5.33233	1.94171e-05	0.00216701	2.81914	24h
301	103	0	CUST_15203_PI428323385	CG2086	SAL_UP 24/48	Probe	38218	drpr	draper	-0.666771	5.54062	-6.09411	3.00496e-06	0.000505049	4.63893	24h	48h
287	92	0	CUST_10544_PI428323385	CG15529	SAL_UP 24/48	Probe	43584	CG15529	CG15529 gene product from transcript CG15529-RA	-0.664561	7.61164	-4.51629	0.000149715	0.0101054	0.832493	24h	48h
187	116	0	CUST_14856_PI428323385	CG1915	SAL_UP 24	Probe	44013	sls	sallimus	-0.664291	5.28858	-4.73542	8.63037e-05	0.00668038	1.36716	24h
14	126	0	CUST_33271_PI428323385	CG6084	SAL_UP 24/48	Probe	39304	CG6084	CG6084 gene product from transcript CG6084-RB	-0.663581	11.8177	-7.68306	7.56857e-08	2.31368e-05	8.22031	24h	48h
91	137	0	CUST_2834_PI428323385	CG11249	SAL_UP 48	Probe	40409	CG11249	CG11249 gene product from transcript CG11249-RA	-0.663205	5.52074	-5.95703	4.19e-06	0.0003561	4.18111	48h
163	150	0	CUST_18717_PI428323385	CG31755	SAL_UP 48	Probe	34331	CG31755	CG31755 gene product from transcript CG31755-RC	-0.661772	7.40732	-3.27654	0.00325999	0.0489472	-2.34382	48h
30	69	0	CUST_33040_PI428323385	CG5966	SAL_UP 24/48	Probe	31532	CG5966	CG5966 gene product from transcript CG5966-RA	-0.659197	6.68037	-4.26269	0.000283264	0.015997	0.215123	24h	48h
124	106	0	CUST_25387_PI428323385	CG4128	SAL_UP 24/48	Probe	34304	nAcRalpha-30D	nicotinic Acetylcholine Receptor alpha 30D	-0.658106	4.78481	-6.00955	3.68635e-06	0.000585788	4.43959	24h	48h
331	115	0	CUST_22162_PI428323385	CG33666	SAL_UP 48	Probe	3771730	CG33666	CG33666 gene product from transcript CG33666-RB	-0.657765	7.19793	-3.59618	0.00149329	0.0292325	-1.59428	48h
307	13	0	CUST_40515_PI428323385	CG9259	SAL_UP 48	Probe	35372	CG9259	CG9259 gene product from transcript CG9259-RA	-0.657178	5.4581	-5.17882	2.84e-05	0.00170449	2.28339	48h
295	21	0	CUST_30159_PI428323385	CG4630	SAL_UP 48	Probe	36458	CG4630	CG4630 gene product from transcript CG4630-RA	-0.654844	5.98751	-3.34316	0.00277407	0.0441778	-2.1895	48h
206	138	0	CUST_35765_PI428323385	CG7152	SAL_UP 48	Probe	40424	Syn1	Syntrophin-like 1	-0.654803	5.03691	-4.40218	0.00019948	0.00725453	0.365201	48h
176	136	0	CUST_40489_PI428323385	CG9252	SAL_UP 24/48	Probe	35380	del	deadlock	-0.652026	9.83269	-4.68838	9.71309e-05	0.00733017	1.25236	24h	48h
249	60	0	CUST_18449_PI428323385	CG31641	SAL_UP 24/48	Probe	33863	stai	stathmin	-0.651271	5.48734	-5.75595	6.83405e-06	0.000946348	3.83745	24h	48h
131	37	0	CUST_12423_PI428323385	CG17328	SAL_UP 48	Probe	34962	CG17328	CG17328 gene product from transcript CG17328-RA	-0.650577	6.51282	-4.47993	0.00016405	0.00631899	0.556997	48h
83	138	0	CUST_23765_PI428323385	CG34445	SAL_UP 48	Probe	5740761	CG34445	CG34445 gene product from transcript CG34445-RA	-0.649051	8.51453	-3.68019	0.00121349	0.0253804	-1.3939	48h
11	14	0	CUST_11465_PI428323385	CG16789	SAL_UP 48	Probe	41154	CG16789	CG16789 gene product from transcript CG16789-RA	-0.648867	5.98493	-4.95298	5e-05	0.0026077	1.72622	48h
330	155	0	CUST_28101_PI428323385	CG43119	SAL_UP 48	Probe	38895	Ect4	CG43119 gene product from transcript CG43119-RI	-0.64788	6.0096	-4.65589	0.00010539	0.00454219	0.991763	48h
336	118	0	CUST_17817_PI428323385	CG31207	SAL_UP 48	Probe	326125	CG31207	CG31207 gene product from transcript CG31207-RA	-0.647204	5.4854	-3.73699	0.00105417	0.0231202	-1.25773	48h
138	141	0	CUST_9557_PI428323385	CG14984	SAL_UP 48	Probe	38467	CG14984	CG14984 gene product from transcript CG14984-RB	-0.645063	11.0024	-3.89313	0.00071486	0.0177813	-0.880973	48h
279	148	0	CUST_39143_PI428323385	CG8639	SAL_UP 48	Probe	35846	Cirl	CG8639 gene product from transcript CG8639-RH	-0.644763	11.5273	-4.24356	0.00029721	0.00960773	-0.0252554	48h
21	69	0	CUST_31293_PI428323385	CG5137	SAL_UP 48	Probe	40005	Cyp312a1	CG5137 gene product from transcript CG5137-RA	-0.640158	4.70055	-3.43129	0.00223819	0.0379046	-1.98373	48h
58	38	0	CUST_15660_PI428323385	CG2374	SAL_UP 24	Probe	35623	lbm	late bloomer	-0.639961	7.98038	-3.71698	0.00110779	0.0421229	-1.09734	24h
183	36	0	CUST_34261_PI428323385	CG6530	SAL_UP 24/48	Probe	36961	mthl3	methuselah-like 3	-0.638497	11.171	-5.29466	2.13207e-05	0.00233014	2.72799	24h	48h
23	148	0	CUST_34523_PI428323385	CG6654	SAL_UP 24/48	Probe	41831	CG6654	CG6654 gene product from transcript CG6654-RA	-0.63733	8.00749	-5.82654	5.75156e-06	0.000839569	4.00567	24h	48h
323	39	0	CUST_32660_PI428323385	CG5792	SAL_UP 48	Probe	34685	CG5792	CG5792 gene product from transcript CG5792-RA	-0.637024	10.1939	-5.83661	5.61e-06	0.00045528	3.89055	48h
66	90	0	CUST_1083_PI428323385	CG10497	SAL_UP 24/48	Probe	37447	Sdc	Syndecan	-0.635208	11.7354	-3.65773	0.00128279	0.0464113	-1.23765	24h	48h
21	140	0	CUST_10076_PI428323385	CG15211	SAL_UP 48	Probe	32006	CG15211	CG15211 gene product from transcript CG15211-RC	-0.63431	7.27915	-4.00722	0.00053757	0.0147835	-0.603693	48h
123	161	0	CUST_11341_PI428323385	CG16739	SAL_UP 48	Probe	37307	CG16739	CG16739 gene product from transcript CG16739-RA	-0.63374	4.96123	-4.76913	7.93e-05	0.0036965	1.27175	48h
217	46	0	CUST_3634_PI428323385	CG11652	SAL_UP 24/48	Probe	39317	CG11652	CG11652 gene product from transcript CG11652-RA	-0.631996	8.33109	-3.76211	0.000990458	0.0390099	-0.990112	24h	48h
63	9	0	CUST_11146_PI428323385	CG1600	SAL_UP 48	Probe	35687	CG1600	CG1600 gene product from transcript CG1600-RA	-0.631592	10.0446	-4.05618	0.00047556	0.0135461	-0.48426	48h
356	116	0	CUST_22720_PI428323385	CG3409	SAL_UP 24/48	Probe	35578	CG3409	CG3409 gene product from transcript CG3409-RB	-0.631143	8.04743	-5.39753	1.65184e-05	0.00195195	2.97675	24h	48h
92	136	0	CUST_28319_PI428323385	CG43187	SAL_UP 48	Probe	12798317	CG43187	CG43187 gene product from transcript CG43187-RA	-0.630934	4.52052	-3.73964	0.00104725	0.0230462	-1.25136	48h
181	27	0	CUST_37444_PI428323385	CG7952	SAL_UP 48	Probe	31227	gt	giant	-0.629745	6.41626	-3.52851	0.00176387	0.032774	-1.75476	48h
217	14	0	CUST_28825_PI428323385	CG43398	SAL_UP 48	Probe	44448	scrib	scribbled	-0.628733	5.57225	-4.10552	0.00042026	0.0123979	-0.36369	48h
262	145	0	CUST_12611_PI428323385	CG17472	SAL_UP 24	Probe	35320	CG17472	CG17472 gene product from transcript CG17472-RA	-0.628287	4.53791	-4.60161	0.000120805	0.0085652	1.04061	24h
31	58	0	CUST_4697_PI428323385	CG12199	SAL_UP 24/48	Probe	32930	kek5	kekkon5	-0.624869	9.82253	-7.23575	2.0656e-07	5.24935e-05	7.24626	24h	48h
247	73	0	CUST_17088_PI428323385	CG30457	SAL_UP 24/48	Probe	36940	CG30457	CG30457 gene product from transcript CG30457-RA	-0.621383	6.17462	-5.02879	4.13671e-05	0.003827	2.08237	24h	48h
11	142	0	CUST_9719_PI428323385	CG1504	SAL_UP 48	Probe	33028	CG1504	CG1504 gene product from transcript CG1504-RB	-0.619996	4.60338	-4.71997	8.97e-05	0.00404374	1.1502	48h
283	26	0	CUST_32333_PI428323385	CG5653	SAL_UP 24	Probe	39024	CG5653	CG5653 gene product from transcript CG5653-RA	-0.619946	4.48141	-3.87676	0.000744632	0.0319671	-0.716405	24h
16	2	0	CUST_30781_PI428323385	CG4898	SAL_UP 48	Probe	41852	Tm1	Tropomyosin 1	-0.619732	9.36017	-3.84664	0.00080267	0.0192833	-0.993494	48h
320	92	0	CUST_22684_PI428323385	CG34057	SAL_UP 24/48	Probe	3885645	CG34057	CG34057 gene product from transcript CG34057-RA	-0.618523	5.72527	-5.81309	5.94347e-06	0.000855738	3.97365	24h	48h
13	30	0	CUST_20826_PI428323385	CG3280	SAL_UP 24/48	Probe	39117	CG3280	CG3280 gene product from transcript CG3280-RD	-0.61799	7.43857	-4.11873	0.000406561	0.0210444	-0.13383	24h	48h
215	121	0	CUST_7034_PI428323385	CG13602	SAL_UP 48	Probe	42827	CG13602	CG13602 gene product from transcript CG13602-RB	-0.617777	5.66754	-4.54109	0.00014066	0.00565146	0.708028	48h
74	53	0	CUST_10762_PI428323385	CG15661	SAL_UP 24/48	Probe	37421	CG15661	CG15661 gene product from transcript CG15661-RA	-0.616588	6.26235	-5.90152	4.79135e-06	0.000732348	4.18385	24h	48h
156	4	0	CUST_14870_PI428323385	CG1925	SAL_UP 48	Probe	47186	mus205	mutagen-sensitive 205	-0.614616	9.13982	-5.19866	2.71e-05	0.00163856	2.33225	48h
86	52	0	CUST_15147_PI428323385	CG2062	SAL_UP 48	Probe	44632	Cyp4e1	Cytochrome P450-4e1	-0.614591	5.98617	-4.13686	0.00038849	0.0116896	-0.286974	48h
36	35	0	CUST_10429_PI428323385	CG15444	SAL_UP 24/48	Probe	33659	ine	inebriated	-0.614445	5.52875	-4.77592	7.79591e-05	0.00621012	1.46597	24h	48h
372	134	0	CUST_25151_PI428323385	CG40452	SAL_UP 24/48	Probe	3355084	Snap25	Synapse protein 25	-0.613717	5.13383	-3.61191	0.00143648	0.0497941	-1.34578	24h	48h
214	159	0	CUST_24121_PI428323385	CG3619	SAL_UP 24/48	Probe	42313	Dl	Delta	-0.610019	11.2178	-4.46075	0.00017216	0.0111907	0.697086	24h	48h
266	104	0	CUST_40110_PI428323385	CG9095	SAL_UP 48	Probe	32447	CG9095	CG9095 gene product from transcript CG9095-RA	-0.60869	6.3509	-3.99748	0.00055083	0.0150501	-0.627424	48h
197	41	0	CUST_8747_PI428323385	CG14534	SAL_UP 48	Probe	34075	TwdlE	TweedleE	-0.608224	8.70371	-6.53151	1.06e-06	0.00011351	5.54706	48h
342	99	0	CUST_25382_PI428323385	CG41265	SAL_UP 24/48	Probe	5740691	l(2)41Ab	lethal (2) 41Ab	-0.608177	6.49861	-3.93354	0.000646271	0.0290787	-0.580245	24h	48h
331	61	0	CUST_40837_PI428323385	CG9411	SAL_UP 48	Probe	32392	CG9411	CG9411 gene product from transcript CG9411-RA	-0.608073	7.11379	-3.67819	0.0012195	0.0254682	-1.39868	48h
149	24	0	CUST_17463_PI428323385	CG31057	SAL_UP 24	Probe	326116	tau	CG31057 gene product from transcript CG31057-RA	-0.604965	5.27808	-3.8496	0.000796783	0.0334792	-0.781409	24h
17	154	0	CUST_8234_PI428323385	CG14253	SAL_UP 48	Probe	43243	CG14253	CG14253 gene product from transcript CG14253-RB	-0.604563	5.61026	-5.04244	4e-05	0.00220909	1.94714	48h
172	160	0	CUST_19424_PI428323385	CG32136	SAL_UP 48	Probe	117407	Tsp68C	Tetraspanin 68C	-0.604462	6.03035	-3.8115	0.00087604	0.0204179	-1.07836	48h
237	126	0	CUST_6106_PI428323385	CG13062	SAL_UP 24/48	Probe	39799	CG13062	CG13062 gene product from transcript CG13062-RB	-0.604439	5.68957	-5.35702	1.82631e-05	0.0020936	2.87887	24h	48h
271	87	0	CUST_1092_PI428323385	CG10501	SAL_UP 48	Probe	35188	amd	alpha methyl dopa-resistant	-0.601796	9.88711	-4.19854	0.00033278	0.0104067	-0.135777	48h
235	3	0	CUST_26996_PI428323385	CG42626	SAL_UP 24/48	Probe	8673957	Mst36Fb	Male-specific transcript 36Fb	-0.601467	6.4314	-3.68528	0.0011983	0.0441497	-1.1725	24h	48h
313	66	0	CUST_31867_PI428323385	CG5431	SAL_UP 48	Probe	37743	CG5431	CG5431 gene product from transcript CG5431-RA	-0.598298	6.52568	-3.93864	0.0006381	0.0165487	-0.770543	48h
333	65	0	CUST_6042_PI428323385	CG1303	SAL_UP 48	Probe	40816	agt	O-6-alkylguanine-DNA alkyltransferase	-0.597734	7.821	-3.83225	0.00083195	0.0197283	-1.02826	48h
5	129	0	CUST_28595_PI428323385	CG43333	SAL_UP 48	Probe	34830	CG43333	CG43333 gene product from transcript CG43333-RA	-0.596682	6.95256	-3.93646	0.00064158	0.0165946	-0.775844	48h
167	140	0	CUST_11801_PI428323385	CG17018	SAL_UP 48	Probe	49895	CG17018	CG17018 gene product from transcript CG17018-RC	-0.596165	6.01335	-3.55961	0.00163405	0.0310373	-1.68112	48h
232	16	0	CUST_10591_PI428323385	CG15550	SAL_UP 48	Probe	43666	CG15550	CG15550 gene product from transcript CG15550-RA	-0.593482	4.55257	-3.32962	0.00286675	0.0451141	-2.22095	48h
93	160	0	CUST_9733_PI428323385	CG1505	SAL_UP 48	Probe	32159	gd	gastrulation-defective	-0.592998	4.61574	-4.97424	4.74e-05	0.00250347	1.77874	48h
317	96	0	CUST_40128_PI428323385	CG9098	SAL_UP 24	Probe	33840	CG9098	CG9098 gene product from transcript CG9098-RA	-0.592139	4.79004	-3.79368	0.000915737	0.0371098	-0.91492	24h
240	30	0	CUST_33157_PI428323385	CG6026	SAL_UP 24/48	Probe	42287	CG6026	CG6026 gene product from transcript CG6026-RB	-0.591735	5.39115	-3.72033	0.00109864	0.0420192	-1.0894	24h	48h
132	95	0	CUST_34974_PI428323385	CG6831	SAL_UP 24/48	Probe	38978	rhea	CG6831 gene product from transcript CG6831-RB	-0.591617	5.46952	-6.80059	5.62441e-07	0.000122939	6.27208	24h	48h
25	116	0	CUST_2174_PI428323385	CG10948	SAL_UP 48	Probe	39459	CG10948	CG10948 gene product from transcript CG10948-RB	-0.59151	10.1917	-3.44335	0.00217317	0.0371692	-1.95543	48h
261	82	0	CUST_17833_PI428323385	CG31216	SAL_UP 48	Probe	42348	Naam	Nicotinamide amidase	-0.591001	7.60277	-4.46779	0.00016914	0.00646201	0.527054	48h
39	99	0	CUST_17598_PI428323385	CG31115	SAL_UP 48	Probe	318597	CG31115	CG31115 gene product from transcript CG31115-RB	-0.589446	5.36118	-4.3817	0.00021002	0.00754689	0.314712	48h
311	146	0	CUST_11923_PI428323385	CG17081	SAL_UP 24	Probe	39647	Cep135	CG17081 gene product from transcript CG17081-RB	-0.589152	5.68887	-3.70215	0.00114925	0.0430685	-1.13251	24h
191	18	0	CUST_27236_PI428323385	CG42678	SAL_UP 48	Probe	37643	CG42678	CG42678 gene product from transcript CG42678-RG	-0.58898	5.53893	-4.48835	0.00016061	0.00621043	0.577806	48h
5	72	0	CUST_2892_PI428323385	CG11280	SAL_UP 48	Probe	39491	trn	tartan	-0.587184	11.8536	-4.32834	0.00024018	0.00827789	0.183269	48h
50	157	0	CUST_2441_PI428323385	CG11066	SAL_UP 24/48	Probe	35505	scaf	scarface	-0.585464	8.97083	-4.27302	0.000276002	0.0158199	0.240232	24h	48h
33	123	0	CUST_13328_PI428323385	CG17834	SAL_UP 24/48	Probe	34191	CG17834	CG17834 gene product from transcript CG17834-RA	-0.585294	8.10221	-3.96651	0.000595181	0.0273809	-0.50103	24h	48h
89	164	0	CUST_21032_PI428323385	CG33048	SAL_UP 24/48	Probe	39238	Mocs1	Molybdenum cofactor synthesis 1 ortholog	-0.584015	7.15941	-4.26067	0.000284701	0.0160242	0.210234	24h	48h
102	107	0	CUST_3643_PI428323385	CG11658	SAL_UP 48	Probe	39319	CG11658	CG11658 gene product from transcript CG11658-RC	-0.583362	5.00592	-5.85277	5.4e-06	0.00044194	3.92963	48h
201	120	0	CUST_1206_PI428323385	CG1056	SAL_UP 24	Probe	40575	5-HT2	Serotonin receptor 2	-0.583339	5.0257	-3.69919	0.00115771	0.0433134	-1.13953	24h
263	144	0	CUST_35899_PI428323385	CG7207	SAL_UP 48	Probe	38928	cert	ceramide transfer protein	-0.583207	9.56254	-4.1463	0.0003794	0.0114929	-0.263869	48h
32	42	0	CUST_25045_PI428323385	CG40218	SAL_UP 24/48	Probe	7354404	Yeti	CG40218 gene product from transcript CG40218-RA	-0.582698	13.7441	-7.15115	2.50494e-07	6.1438e-05	7.05887	24h	48h
48	93	0	CUST_7193_PI428323385	CG13692	SAL_UP 48	Probe	33216	CG13692	CG13692 gene product from transcript CG13692-RA	-0.582624	7.39915	-3.50704	0.00185934	0.0337659	-1.8055	48h
198	149	0	CUST_6774_PI428323385	CG13436	SAL_UP 24/48	Probe	37334	CG13436	CG13436 gene product from transcript CG13436-RA	-0.578111	6.98066	-4.65383	0.000105943	0.00775925	1.16803	24h	48h
80	83	0	CUST_9516_PI428323385	CG14961	SAL_UP 48	Probe	38414	CG14961	CG14961 gene product from transcript CG14961-RA	-0.576784	6.69484	-3.90698	0.00069058	0.017339	-0.847395	48h
261	68	0	CUST_17057_PI428323385	CG30438	SAL_UP 48	Probe	246614	CG30438	CG30438 gene product from transcript CG30438-RB	-0.57652	6.82568	-4.14071	0.00038476	0.0116181	-0.27756	48h
148	132	0	CUST_39905_PI428323385	CG9003	SAL_UP 24/48	Probe	36244	CG9003	CG9003 gene product from transcript CG9003-RD	-0.576446	6.5896	-3.83686	0.000822462	0.0342174	-0.811858	24h	48h
294	61	0	CUST_33756_PI428323385	CG6281	SAL_UP 48	Probe	41248	Timp	Tissue inhibitor of metalloproteases	-0.576324	7.48866	-3.59348	0.00150328	0.0293428	-1.60071	48h
218	52	0	CUST_23460_PI428323385	CG34383	SAL_UP 24/48	Probe	5740131	CG34383	CG34383 gene product from transcript CG34383-RE	-0.575621	8.85806	-4.64299	0.000108869	0.00787778	1.14158	24h	48h
175	4	0	CUST_24034_PI428323385	CG3570	SAL_UP 48	Probe	37934	CG3570	CG3570 gene product from transcript CG3570-RA	-0.574469	8.54868	-3.69257	0.00117684	0.0248853	-1.36425	48h
294	104	0	CUST_15152_PI428323385	CG2064	SAL_UP 48	Probe	35708	CG2064	CG2064 gene product from transcript CG2064-RA	-0.573558	9.22402	-4.36077	0.00022137	0.00781438	0.263136	48h
331	109	0	CUST_10010_PI428323385	CG15173	SAL_UP 48	Probe	35172	CG15173	CG15173 gene product from transcript CG15173-RA	-0.572505	7.49387	-3.68056	0.00121237	0.0253695	-1.39301	48h
78	20	0	CUST_33355_PI428323385	CG6122	SAL_UP 24/48	Probe	34521	piwi	CG6122 gene product from transcript CG6122-RA	-0.571697	6.49223	-4.09044	0.000436449	0.0221033	-0.202244	24h	48h
36	117	0	CUST_6066_PI428323385	CG13041	SAL_UP 24/48	Probe	39801	CG13041	CG13041 gene product from transcript CG13041-RA	-0.569916	8.93245	-3.97515	0.000582462	0.0270019	-0.480243	24h	48h
97	103	0	CUST_20348_PI428323385	CG32549	SAL_UP 24/48	Probe	32822	CG32549	CG32549 gene product from transcript CG32549-RD	-0.568512	5.46571	-4.46209	0.000171579	0.0111752	0.70036	24h	48h
352	79	0	CUST_32458_PI428323385	CG5697	SAL_UP 48	Probe	42483	CG5697	CG5697 gene product from transcript CG5697-RA	-0.567573	4.73474	-4.31511	0.0002483	0.00844748	0.150691	48h
9	56	0	CUST_17178_PI428323385	CG30495	SAL_UP 48	Probe	246651	CG30495	CG30495 gene product from transcript CG30495-RA	-0.5671	6.32296	-5.19996	2.7e-05	0.00163561	2.33545	48h
335	98	0	CUST_12553_PI428323385	CG1742	SAL_UP 48	Probe	44110	Mgstl	Microsomal glutathione S-transferase-like	-0.566174	11.0087	-3.62226	0.00140026	0.0279693	-1.5322	48h
117	102	0	CUST_33074_PI428323385	CG5987	SAL_UP 48	Probe	43282	CG5987	CG5987 gene product from transcript CG5987-RA	-0.56615	7.54187	-3.99768	0.00055055	0.0150501	-0.626925	48h
280	94	0	CUST_5355_PI428323385	CG1259	SAL_UP 48	Probe	38511	Cpr64Ad	Cuticular protein 64Ad	-0.56478	6.54968	-3.63217	0.00136644	0.0274628	-1.5086	48h
67	3	0	CUST_14419_PI428323385	CG18543	SAL_UP 24/48	Probe	38958	mtrm	matrimony	-0.564235	6.23785	-4.37913	0.000211387	0.0131141	0.498272	24h	48h
88	55	0	CUST_16479_PI428323385	CG30082	SAL_UP 48	Probe	246443	CG30082	CG30082 gene product from transcript CG30082-RB	-0.563998	5.40826	-3.40749	0.00237203	0.0396932	-2.03947	48h
130	46	0	CUST_20540_PI428323385	CG32639	SAL_UP 48	Probe	318134	CG32639	CG32639 gene product from transcript CG32639-RA	-0.563949	7.90434	-3.48294	0.00197253	0.0349827	-1.86234	48h
193	134	0	CUST_34543_PI428323385	CG6663	SAL_UP 48	Probe	40235	Spn77Bb	Serpin 77Bb	-0.561325	5.46592	-4.42975	0.00018612	0.00690551	0.433191	48h
108	102	0	CUST_37313_PI428323385	CG7900	SAL_UP 24	Probe	40957	CG7900	CG7900 gene product from transcript CG7900-RB	-0.560545	9.91826	-4.68439	9.8111e-05	0.00735677	1.24261	24h
140	16	0	CUST_17590_PI428323385	CG31106	SAL_UP 48	Probe	318594	CG31106	CG31106 gene product from transcript CG31106-RB	-0.560029	4.51529	-4.04603	0.00048781	0.0138111	-0.509049	48h
77	93	0	CUST_27899_PI428323385	CG43051	SAL_UP 24/48	Probe	12798168	CG43051	CG43051 gene product from transcript CG43051-RB	-0.55989	11.186	-4.36285	0.000220217	0.0135227	0.45866	24h	48h
304	142	0	CUST_10153_PI428323385	CG15267	SAL_UP 24	Probe	34891	dao	down and out	-0.559664	4.41425	-3.8902	0.000720085	0.0311884	-0.684202	24h
65	139	0	CUST_13448_PI428323385	CG17912	SAL_UP 48	Probe	35004	CG17912	CG17912 gene product from transcript CG17912-RD	-0.558906	9.17928	-3.3196	0.00293728	0.0456953	-2.2442	48h
284	6	0	CUST_3930_PI428323385	CG11833	SAL_UP 24/48	Probe	43424	Ssl2	Strictosidine synthase-like 2	-0.558179	5.36641	-3.63279	0.00136435	0.0481645	-1.29657	24h	48h
115	19	0	CUST_11183_PI428323385	CG1628	SAL_UP 24/48	Probe	31990	CG1628	CG1628 gene product from transcript CG1628-RB	-0.557656	6.73969	-4.56535	0.000132337	0.00921247	0.952152	24h	48h
144	159	0	CUST_31444_PI428323385	CG5205	SAL_UP 48	Probe	41891	CG5205	CG5205 gene product from transcript CG5205-RA	-0.557423	9.86144	-4.42511	0.0001883	0.00696821	0.421741	48h
70	5	0	CUST_15759_PI428323385	CG2560	SAL_UP 24/48	Probe	32198	Cpr11A	Cuticular protein 11A	-0.556964	5.70632	-3.70912	0.00112958	0.0427377	-1.11599	24h	48h
311	7	0	CUST_25252_PI428323385	CG4079	SAL_UP 48	Probe	34293	Taf11	TBP-associated factor 11	-0.556332	12.0561	-5.11828	3.31e-05	0.00191503	2.1342	48h
77	53	0	CUST_18496_PI428323385	CG31664	SAL_UP 48	Probe	33359	CG31664	CG31664 gene product from transcript CG31664-RB	-0.556027	4.47521	-4.49984	0.00015604	0.00609783	0.606153	48h
226	34	0	CUST_29752_PI428323385	CG4427	SAL_UP 48	Probe	33224	cbt	cabut	-0.555962	8.77912	-3.50838	0.00185325	0.0337176	-1.80234	48h
47	61	0	CUST_12382_PI428323385	CG17299	SAL_UP 48	Probe	42515	SNF4Agamma	SNF4/AMP-activated protein kinase gamma subunit	-0.555398	8.78166	-5.28739	2.17e-05	0.00139823	2.55054	48h
19	51	0	CUST_33743_PI428323385	CG6272	SAL_UP 48	Probe	39243	CG6272	CG6272 gene product from transcript CG6272-RA	-0.554906	9.318	-5.41131	1.6e-05	0.00108102	2.85468	48h
92	64	0	CUST_12753_PI428323385	CG17574	SAL_UP 24/48	Probe	36415	CG17574	CG17574 gene product from transcript CG17574-RA	-0.553234	9.73101	-6.49228	1.16021e-06	0.000229787	5.5668	24h	48h
313	62	0	CUST_33874_PI428323385	CG6339	SAL_UP 24/48	Probe	37564	rad50	CG6339 gene product from transcript CG6339-RE	-0.55291	11.6336	-5.83768	5.59738e-06	0.000819899	4.03218	24h	48h
114	54	0	CUST_4338_PI428323385	CG12047	SAL_UP 24/48	Probe	44839	mud	mushroom body defect	-0.551225	7.36224	-3.84868	0.000798612	0.0335227	-0.783611	24h	48h
116	159	0	CUST_29729_PI428323385	CG4409	SAL_UP 48	Probe	36840	CG4409	CG4409 gene product from transcript CG4409-RB	-0.549587	4.82407	-3.858	0.00078027	0.0188891	-0.966016	48h
6	97	0	CUST_7509_PI428323385	CG13895	SAL_UP 48	Probe	38087	CG13895	CG13895 gene product from transcript CG13895-RA	-0.549215	11.1366	-4.22139	0.00031423	0.00998198	-0.079709	48h
282	160	0	CUST_37623_PI428323385	CG8027	SAL_UP 48	Probe	35943	CG8027	CG8027 gene product from transcript CG8027-RA	-0.549069	6.55675	-5.22167	2.56e-05	0.00158566	2.38891	48h
329	2	0	CUST_20132_PI428323385	CG32485	SAL_UP 48	Probe	38363	CG32485	CG32485 gene product from transcript CG32485-RA	-0.548432	6.83152	-4.34669	0.00022935	0.00802029	0.228441	48h
161	40	0	CUST_37611_PI428323385	CG8024	SAL_UP 48	Probe	35940	ltd	lightoid	-0.548286	7.7834	-4.73162	8.71e-05	0.0039567	1.179	48h
297	29	0	CUST_2147_PI428323385	CG10931	SAL_UP 24	Probe	37024	CG10931	CG10931 gene product from transcript CG10931-RA	-0.547263	4.39758	-3.7712	0.000968345	0.0385532	-0.968472	24h
305	107	0	CUST_24240_PI428323385	CG3666	SAL_UP 48	Probe	36800	Tsf3	Transferrin 3	-0.547226	8.39992	-3.36854	0.00260814	0.0423624	-2.13043	48h
276	32	0	CUST_8262_PI428323385	CG1427	SAL_UP 48	Probe	40681	CG1427	CG1427 gene product from transcript CG1427-RC	-0.546775	6.9318	-3.83402	0.00082829	0.0196773	-1.02398	48h
171	140	0	CUST_18202_PI428323385	CG31469	SAL_UP 48	Probe	261628	CG31469	CG31469 gene product from transcript CG31469-RA	-0.546683	7.01866	-4.15388	0.00037226	0.0113455	-0.245299	48h
331	29	0	CUST_10395_PI428323385	CG15431	SAL_UP 48	Probe	33646	CG15431	CG15431 gene product from transcript CG15431-RA	-0.54589	5.37801	-3.30703	0.00302817	0.0466058	-2.27334	48h
97	156	0	CUST_18857_PI428323385	CG31817	SAL_UP 48	Probe	260659	CG31817	CG31817 gene product from transcript CG31817-RB	-0.545473	6.12003	-3.82965	0.00083736	0.0198031	-1.03455	48h
39	52	0	CUST_987_PI428323385	CG10445	SAL_UP 48	Probe	40938	CG10445	CG10445 gene product from transcript CG10445-RD	-0.544969	7.62067	-5.4231	1.55e-05	0.00105671	2.88357	48h
109	95	0	CUST_25770_PI428323385	CG42257	SAL_UP 48	Probe	37511	Snp	Snipper	-0.543701	8.73418	-4.21501	0.0003193	0.0100824	-0.0953621	48h
4	159	0	CUST_3304_PI428323385	CG11456	SAL_UP 48	Probe	40309	CG11456	CG11456 gene product from transcript CG11456-RB	-0.543555	5.94503	-3.66936	0.00124644	0.0258772	-1.4198	48h
46	4	0	CUST_23424_PI428323385	CG34376	SAL_UP 48	Probe	42638	CG34376	CG34376 gene product from transcript CG34376-RB	-0.543517	7.40801	-3.5648	0.00161331	0.0308239	-1.66882	48h
175	119	0	CUST_23816_PI428323385	CG3448	SAL_UP 24/48	Probe	39094	CG3448	CG3448 gene product from transcript CG3448-RB	-0.543501	7.13171	-5.25762	2.33772e-05	0.00250302	2.63825	24h	48h
301	13	0	CUST_37025_PI428323385	CG7759	SAL_UP 48	Probe	36234	CG7759	CG7759 gene product from transcript CG7759-RA	-0.542886	5.35033	-4.92033	5.43e-05	0.00274508	1.64556	48h
140	160	0	CUST_773_PI428323385	CG10339	SAL_UP 24/48	Probe	37854	CG10339	CG10339 gene product from transcript CG10339-RA	-0.542792	5.64495	-4.66187	0.000103822	0.00763037	1.18767	24h	48h
366	11	0	CUST_21805_PI428323385	CG33483	SAL_UP 24	Probe	2768693	CG33483	CG33483 gene product from transcript CG33483-RB	-0.541435	4.05935	-3.81233	0.000874236	0.0357023	-0.870437	24h
280	98	0	CUST_1352_PI428323385	CG10618	SAL_UP 24/48	Probe	43067	CHKov1	CG10618 gene product from transcript CG10618-RB	-0.541089	10.4685	-4.07213	0.000456941	0.0227586	-0.246479	24h	48h
341	127	0	CUST_27482_PI428323385	CG42734	SAL_UP 24	Probe	38863	Ank2	Ankyrin 2	-0.538536	4.51051	-3.93101	0.000650366	0.0290947	-0.58632	24h
234	25	0	CUST_36097_PI428323385	CG7314	SAL_UP 24/48	Probe	39322	Bmcp	CG7314 gene product from transcript CG7314-RB	-0.536405	7.06627	-3.90044	0.000701925	0.0305903	-0.659657	24h	48h
78	126	0	CUST_35716_PI428323385	CG7130	SAL_UP 48	Probe	40450	CG7130	CG7130 gene product from transcript CG7130-RA	-0.536154	9.02477	-4.27478	0.00027479	0.00911958	0.0514743	48h
127	29	0	CUST_32186_PI428323385	CG5583	SAL_UP 48	Probe	43334	Ets98B	Ets at 98B	-0.536046	7.51158	-3.65845	0.00128052	0.0263281	-1.44587	48h
384	131	0	CUST_34275_PI428323385	CG6538	SAL_UP 24/48	Probe	41290	TfIIFbeta	Transcription factor TFIIFbeta	-0.535498	10.3272	-5.08013	3.63858e-05	0.00346495	2.20729	24h	48h
4	29	0	CUST_4280_PI428323385	CG12016	SAL_UP 48	Probe	38411	CG12016	CG12016 gene product from transcript CG12016-RA	-0.535462	9.09064	-3.76028	0.00099496	0.0221495	-1.20174	48h
192	154	0	CUST_16481_PI428323385	CG30083	SAL_UP 48	Probe	246444	CG30083	CG30083 gene product from transcript CG30083-RB	-0.535104	4.51628	-3.9897	0.00056165	0.015226	-0.646362	48h
40	93	0	CUST_25527_PI428323385	CG4174	SAL_UP 24/48	Probe	40023	CG4174	CG4174 gene product from transcript CG4174-RB	-0.533464	5.26422	-3.83139	0.000833737	0.0344486	-0.824925	24h	48h
276	97	0	CUST_33479_PI428323385	CG6169	SAL_UP 24/48	Probe	39722	Dcp2	Decapping protein 2	-0.533219	11.7751	-3.95271	0.000616057	0.0280659	-0.534197	24h	48h
233	25	0	CUST_9020_PI428323385	CG14685	SAL_UP 48	Probe	41289	Cap-H2	Chromosome associated protein H2	-0.533201	8.37425	-4.23841	0.00030108	0.00967346	-0.0379008	48h
44	75	0	CUST_19145_PI428323385	CG32016	SAL_UP 24/48	Probe	43836	CG32016	CG32016 gene product from transcript CG32016-RB	-0.532995	11.3695	-4.77562	7.80175e-05	0.00621012	1.46524	24h	48h
221	147	0	CUST_28360_PI428323385	CG43206	SAL_UP 48	Probe	12797919	CG43206	CG43206 gene product from transcript CG43206-RA	-0.532212	4.46884	-3.52505	0.00177895	0.0329441	-1.76296	48h
174	62	0	CUST_37842_PI428323385	CG8104	SAL_UP 24/48	Probe	39169	nudE	CG8104 gene product from transcript CG8104-RB	-0.531693	9.45716	-3.96215	0.000601693	0.0275603	-0.511501	24h	48h
59	122	0	CUST_38706_PI428323385	CG8454	SAL_UP 24/48	Probe	41107	Vps16A	Vacuolar protein sorting 16A	-0.531685	9.83161	-8.49914	1.29803e-08	5.07025e-06	9.92328	24h	48h
334	132	0	CUST_39846_PI428323385	CG8967	SAL_UP 24	Probe	36283	otk	off-track	-0.53134	8.90795	-3.8372	0.00082177	0.0342174	-0.81105	24h
210	150	0	CUST_15061_PI428323385	CG2017	SAL_UP 48	Probe	40733	CG2017	CG2017 gene product from transcript CG2017-RA	-0.530916	9.47578	-5.34395	1.89e-05	0.00124544	2.68948	48h
328	115	0	CUST_18515_PI428323385	CG31670	SAL_UP 48	Probe	326152	erm	earmuff	-0.530845	4.47223	-3.50665	0.00186115	0.0337841	-1.80643	48h
249	41	0	CUST_8446_PI428323385	CG14362	SAL_UP 24	Probe	41695	CG14362	CG14362 gene product from transcript CG14362-RA	-0.529782	4.27272	-4.07005	0.000459323	0.0227965	-0.251491	24h
86	30	0	CUST_26354_PI428323385	CG42365	SAL_UP 48	Probe	37469	CG42365	CG42365 gene product from transcript CG42365-RA	-0.529167	9.18667	-3.69298	0.00117566	0.0248852	-1.36327	48h
176	112	0	CUST_17375_PI428323385	CG31030	SAL_UP 48	Probe	318563	CG31030	CG31030 gene product from transcript CG31030-RB	-0.529031	6.11067	-4.29373	0.00026201	0.00880377	0.0980888	48h
352	5	0	CUST_41789_PI428323385	CG9850	SAL_UP 48	Probe	37762	CG9850	CG9850 gene product from transcript CG9850-RA	-0.528783	6.34286	-4.01837	0.00052277	0.0144804	-0.576505	48h
371	78	0	CUST_32095_PI428323385	CG5535	SAL_UP 48	Probe	39990	CG5535	CG5535 gene product from transcript CG5535-RC	-0.526337	9.72183	-3.47774	0.00199782	0.0352489	-1.87459	48h
30	136	0	CUST_33121_PI428323385	CG6014	SAL_UP 48	Probe	40368	rgn	regeneration	-0.525719	11.5422	-3.31486	0.00297123	0.0460315	-2.25519	48h
95	72	0	CUST_10898_PI428323385	CG15765	SAL_UP 48	Probe	31513	CG15765	CG15765 gene product from transcript CG15765-RA	-0.525524	5.64555	-4.29868	0.00025877	0.00872981	0.110262	48h
64	50	0	CUST_36366_PI428323385	CG7432	SAL_UP 48	Probe	42347	CG7432	CG7432 gene product from transcript CG7432-RB	-0.523585	6.80276	-3.33002	0.00286397	0.0451141	-2.22002	48h
199	127	0	CUST_22582_PI428323385	CG33991	SAL_UP 24	Probe	39572	nuf	nuclear fallout	-0.523495	6.73834	-5.70584	7.72636e-06	0.00104469	3.71775	24h
286	114	0	CUST_39763_PI428323385	CG8929	SAL_UP 48	Probe	37306	CG8929	CG8929 gene product from transcript CG8929-RA	-0.522685	11.4444	-4.77111	7.89e-05	0.00368626	1.27666	48h
72	33	0	CUST_9070_PI428323385	CG14709	SAL_UP 48	Probe	41387	Mrp4	Multidrug resistance protein 4 ortholog	-0.522401	5.63311	-5.98318	3.93e-06	0.00034039	4.24405	48h
336	105	0	CUST_24156_PI428323385	CG3630	SAL_UP 24/48	Probe	31189	CG3630	CG3630 gene product from transcript CG3630-RA	-0.522244	8.10337	-5.61622	9.62809e-06	0.00124211	3.50312	24h	48h
265	25	0	CUST_3939_PI428323385	CG11838	SAL_UP 48	Probe	33230	rempA	reduced mechanoreceptor potential A	-0.522228	5.16814	-3.99145	0.00055919	0.0152043	-0.642097	48h
6	108	0	CUST_16898_PI428323385	CG3036	SAL_UP 24	Probe	33695	CG3036	CG3036 gene product from transcript CG3036-RA	-0.521355	7.56093	-3.62629	0.0013864	0.0486202	-1.31188	24h
245	5	0	CUST_20867_PI428323385	CG32811	SAL_UP 48	Probe	318222	CG32811	CG32811 gene product from transcript CG32811-RB	-0.520602	6.2462	-4.47077	0.00016787	0.00644399	0.534403	48h
30	106	0	CUST_18049_PI428323385	CG3136	SAL_UP 48	Probe	35480	Atf6	CG3136 gene product from transcript CG3136-RA	-0.519973	9.72211	-4.05037	0.00048253	0.0136893	-0.498449	48h
315	34	0	CUST_35796_PI428323385	CG7169	SAL_UP 48	Probe	40399	S1P	CG7169 gene product from transcript CG7169-RA	-0.519355	8.23119	-4.53016	0.00014458	0.00575409	0.681042	48h
375	101	0	CUST_15016_PI428323385	CG1987	SAL_UP 48	Probe	32293	Rbp1-like	CG1987 gene product from transcript CG1987-RA	-0.519113	9.68654	-3.6526	0.00129916	0.0265921	-1.45983	48h
257	29	0	CUST_14962_PI428323385	CG1971	SAL_UP 48	Probe	43755	CG1971	CG1971 gene product from transcript CG1971-RA	-0.517413	5.00349	-3.33349	0.00283994	0.0448543	-2.21196	48h
190	142	0	CUST_13813_PI428323385	CG18124	SAL_UP 48	Probe	34837	mTTF	mitochondrial transcription termination factor	-0.517015	9.42007	-3.90954	0.00068617	0.0173126	-0.841166	48h
9	114	0	CUST_179_PI428323385	CG10082	SAL_UP 48	Probe	37465	CG10082	CG10082 gene product from transcript CG10082-RA	-0.516745	7.67223	-4.39869	0.00020124	0.00729964	0.356592	48h
79	12	0	CUST_32393_PI428323385	CG5674	SAL_UP 48	Probe	35072	CG5674	CG5674 gene product from transcript CG5674-RB	-0.516714	5.97872	-3.44053	0.00218823	0.0373282	-1.96206	48h
29	113	0	CUST_16711_PI428323385	CG30195	SAL_UP 48	Probe	37592	CG30195	CG30195 gene product from transcript CG30195-RA	-0.516433	8.14469	-3.3109	0.00299991	0.0463003	-2.26438	48h
307	140	0	CUST_3329_PI428323385	CG1148	SAL_UP 48	Probe	40756	Osi2	Osiris 2	-0.516253	8.2387	-4.02825	0.00051	0.0142374	-0.552413	48h
156	132	0	CUST_6652_PI428323385	CG1338	SAL_UP 24/48	Probe	33058	hydra	CG1338 gene product from transcript CG1338-RA	-0.515965	5.7693	-3.83286	0.000830693	0.0343902	-0.821415	24h	48h
266	154	0	CUST_14793_PI428323385	CG1901	SAL_UP 48	Probe	43804	mav	maverick	-0.515342	11.3252	-3.73208	0.00106709	0.0233004	-1.26953	48h
354	78	0	CUST_25111_PI428323385	CG40351	SAL_UP 48	Probe	3354971	CG40351	CG40351 gene product from transcript CG40351-RF	-0.515233	10.5456	-3.83128	0.00083396	0.0197539	-1.03061	48h
101	152	0	CUST_33261_PI428323385	CG6081	SAL_UP 48	Probe	33748	Cyp28d2	CG6081 gene product from transcript CG6081-RA	-0.51522	7.90039	-3.8209	0.00085579	0.0201128	-1.05568	48h
279	68	0	CUST_13573_PI428323385	CG17977	SAL_UP 48	Probe	50251	CG17977	CG17977 gene product from transcript CG17977-RA	-0.514692	8.77566	-5.35736	1.82e-05	0.00120857	2.72239	48h
236	38	0	CUST_15027_PI428323385	CG1989	SAL_UP 48	Probe	32295	Yippee	CG1989 gene product from transcript CG1989-RA	-0.514585	6.13275	-4.20927	0.00032394	0.010183	-0.109451	48h
83	15	0	CUST_31438_PI428323385	CG5202	SAL_UP 48	Probe	34611	escl	CG5202 gene product from transcript CG5202-RA	-0.514217	10.2346	-4.31266	0.00024984	0.00849282	0.144661	48h
118	47	0	CUST_5835_PI428323385	CG12911	SAL_UP 48	Probe	36081	CG12911	CG12911 gene product from transcript CG12911-RB	-0.513208	4.61961	-3.42887	0.00225145	0.038068	-1.9894	48h
34	156	0	CUST_38999_PI428323385	CG8582	SAL_UP 48	Probe	38820	Sh3beta	CG8582 gene product from transcript CG8582-RD	-0.513121	8.59979	-3.89643	0.00070899	0.0176979	-0.872968	48h
20	37	0	CUST_33531_PI428323385	CG6185	SAL_UP 24/48	Probe	39269	Ir68a	Ionotropic receptor 68a	-0.512493	6.7163	-4.16684	0.000360346	0.0193898	-0.0173846	24h	48h
285	131	0	CUST_37886_PI428323385	CG8114	SAL_UP 48	Probe	38879	pbl	pebble	-0.51244	9.24884	-3.46306	0.00207092	0.0360412	-1.90913	48h
125	162	0	CUST_36266_PI428323385	CG7391	SAL_UP 24/48	Probe	38872	Clk	Clock	-0.512401	4.89882	-4.08585	0.000441495	0.022252	-0.213327	24h	48h
280	21	0	CUST_30708_PI428323385	CG4879	SAL_UP 48	Probe	39594	RecQ5	homolog of RecQ	-0.511115	8.79901	-3.31991	0.00293506	0.0456953	-2.24348	48h
370	97	0	CUST_27399_PI428323385	CG42719	SAL_UP 48	Probe	10178854	CG42719	CG42719 gene product from transcript CG42719-RA	-0.510576	5.63819	-5.47996	1.35e-05	0.00093934	3.02278	48h
81	112	0	CUST_16528_PI428323385	CG3009	SAL_UP 48	Probe	31402	CG3009	CG3009 gene product from transcript CG3009-RA	-0.510467	6.50334	-4.21336	0.00032063	0.0101016	-0.0994176	48h
130	75	0	CUST_31325_PI428323385	CG5160	SAL_UP 48	Probe	34015	CG5160	CG5160 gene product from transcript CG5160-RA	-0.510371	4.85272	-4.48393	0.00016241	0.00626849	0.566875	48h
186	151	0	CUST_11644_PI428323385	CG16928	SAL_UP 24/48	Probe	34565	mre11	meiotic recombination 11	-0.509732	10.9251	-4.96297	4.87727e-05	0.00432389	1.92209	24h	48h
323	17	0	CUST_3596_PI428323385	CG11622	SAL_UP 48	Probe	42484	Rlip	Ral interacting protein	-0.509485	7.80913	-3.74669	0.00102911	0.0227243	-1.23443	48h
217	154	0	CUST_9578_PI428323385	CG14993	SAL_UP 48	Probe	45577	Faa	Fumarylacetoacetase	-0.508548	6.06808	-3.42017	0.00229978	0.0387609	-2.00979	48h
37	152	0	CUST_16385_PI428323385	CG30023	SAL_UP 48	Probe	246397	sprt	sprite	-0.506293	7.03145	-3.39564	0.0024416	0.0405997	-2.06719	48h
62	45	0	CUST_7203_PI428323385	CG13699	SAL_UP 48	Probe	40008	CG13699	CG13699 gene product from transcript CG13699-RA	-0.506278	5.07182	-3.73559	0.00105785	0.0231585	-1.2611	48h
350	44	0	CUST_19357_PI428323385	CG32100	SAL_UP 24/48	Probe	39400	CG32100	CG32100 gene product from transcript CG32100-RA	-0.506025	6.79992	-4.67443	0.000100596	0.00745826	1.21832	24h	48h
296	110	0	CUST_32363_PI428323385	CG5664	SAL_UP 48	Probe	40371	CG5664	CG5664 gene product from transcript CG5664-RA	-0.505782	9.88865	-5.86648	5.22e-06	0.00043161	3.96276	48h
23	147	0	CUST_16015_PI428323385	CG2813	SAL_UP 48	Probe	33237	cold	coiled	-0.505162	11.6514	-3.89324	0.00071466	0.0177813	-0.880703	48h
306	62	0	CUST_38180_PI428323385	CG8229	SAL_UP 48	Probe	35898	CG8229	CG8229 gene product from transcript CG8229-RE	-0.505005	8.05947	-4.84429	6.57e-05	0.00316232	1.45761	48h
67	2	0	CUST_11156_PI428323385	CG1609	SAL_UP 48	Probe	43709	Gcn2	CG1609 gene product from transcript CG1609-RA	-0.504496	9.30026	-3.5093	0.00184907	0.0336954	-1.80017	48h
181	147	0	CUST_40651_PI428323385	CG9328	SAL_UP 24/48	Probe	35344	CG9328	CG9328 gene product from transcript CG9328-RB	-0.504237	9.87756	-3.61633	0.0014209	0.049621	-1.33536	24h	48h
305	89	0	CUST_7752_PI428323385	CG14025	SAL_UP 48	Probe	33757	Bsg25D	Blastoderm-specific gene 25D	-0.503529	7.83217	-3.94845	0.00062265	0.0162757	-0.746709	48h
263	42	0	CUST_1134_PI428323385	CG10523	SAL_UP 48	Probe	40336	park	parkin	-0.503171	6.58097	-3.64875	0.0013116	0.0267817	-1.46904	48h
176	36	0	CUST_5896_PI428323385	CG12947	SAL_UP 24	Probe	41201	CG12947	CG12947 gene product from transcript CG12947-RB	-0.502952	6.52221	-4.0165	0.000525231	0.0250933	-0.380678	24h
200	41	0	CUST_22516_PI428323385	CG33979	SAL_UP 48	Probe	45233	capt	capulet	-0.502151	13.0475	-4.0923	0.00043442	0.0127354	-0.396021	48h
3	94	0	CUST_31108_PI428323385	CG5029	SAL_UP 24/48	Probe	34396	SamDC	S-adenosylmethionine decarboxylase	-0.502109	8.87499	-4.47463	0.000166253	0.0109587	0.730923	24h	48h
27	119	0	CUST_619_PI428323385	CG10268	SAL_UP 48	Probe	35255	CG10268	CG10268 gene product from transcript CG10268-RA	-0.501718	7.66382	-4.22604	0.00031057	0.00989571	-0.0682719	48h
103	109	0	CUST_2701_PI428323385	CG11175	SAL_UP 48	Probe	37332	Rcd6	Reduction in Cnn dots 6	-0.50097	5.63718	-4.35035	0.00022725	0.00796248	0.237458	48h
107	50	0	CUST_32596_PI428323385	CG5753	SAL_UP 48	Probe	37065	stau	staufen	-0.5007	11.832	-4.68663	9.76e-05	0.00428268	1.06776	48h

## Sheet: SAL_DOWN
Row	Col	ControlType	ProbeName	SystematicName		Status	gene_id	Symbol	Genename	logFC	AveExpr	t	P.Value	adj.P.Val	B
84	104	0	CUST_37502_PI428323385	CG7969	SAL_DOWN 48	Probe	3772692	Menl-2	Malic enzyme like-2	0.500506	5.35842	3.9916	0.00055899	0.0152043	-0.641741	48h
236	146	0	CUST_38111_PI428323385	CG8205	SAL_DOWN 48	Probe	44095	fus	fusilli	0.500662	7.31565	3.63126	0.00136951	0.0274983	-1.51076	48h
17	144	0	CUST_22586_PI428323385	CG33993	SAL_DOWN 48	Probe	3885637	CG33993	CG33993 gene product from transcript CG33993-RA	0.50102	7.26735	3.52779	0.00176701	0.0327806	-1.75648	48h
142	39	0	CUST_7491_PI428323385	CG13888	SAL_DOWN 24/48	Probe	38098	Gr61a	Gustatory receptor 61a	0.501125	8.03641	4.3582	0.000222808	0.0136026	0.447338	24h	48h
292	105	0	CUST_41445_PI428323385	CG9688	SAL_DOWN 48	Probe	43609	mRpS18C	mitochondrial ribosomal protein S18C	0.502486	7.87554	3.3108	0.00300064	0.0463003	-2.26461	48h
41	68	0	CUST_29982_PI428323385	CG4558	SAL_DOWN 24/48	Probe	31631	CG4558	CG4558 gene product from transcript CG4558-RA	0.503337	7.38109	5.05839	3.84166e-05	0.00363373	2.15441	24h	48h
257	87	0	CUST_25309_PI428323385	CG4103	SAL_DOWN 24/48	Probe	34876	l(2)35Bc	lethal (2) 35Bc	0.503615	9.30041	4.1461	0.000379596	0.0200776	-0.0676148	24h	48h
49	150	0	CUST_20726_PI428323385	CG32718	SAL_DOWN 24	Probe	318168	CG32718	CG32718 gene product from transcript CG32718-RB	0.504331	4.46896	3.64211	0.0013333	0.0475859	-1.27457	24h
148	24	0	CUST_33981_PI428323385	CG6394	SAL_DOWN 48	Probe	32836	GalNAc-T2	UDP-N-acetyl-alpha-D-galactosamine:polypeptide N-acetylgalactosaminyltransferase 2	0.504747	7.32029	4.81075	7.14e-05	0.00339356	1.37466	48h
310	153	0	CUST_22592_PI428323385	CG33998	SAL_DOWN 48	Probe	3885594	CG33998	CG33998 gene product from transcript CG33998-RA	0.504899	4.69328	3.83646	0.00082328	0.019611	-1.0181	48h
173	142	0	CUST_8576_PI428323385	CG14434	SAL_DOWN 24/48	Probe	31632	CG14434	CG14434 gene product from transcript CG14434-RA	0.505439	13.3221	4.1497	0.000376181	0.0199869	-0.058895	24h	48h
270	85	0	CUST_32863_PI428323385	CG5885	SAL_DOWN 48	Probe	34314	CG5885	CG5885 gene product from transcript CG5885-RA	0.507676	14.1833	3.95546	0.00061184	0.0161017	-0.729667	48h
17	139	0	CUST_22825_PI428323385	CG34132	SAL_DOWN 48	Probe	4379884	CG34132	CG34132 gene product from transcript CG34132-RA	0.50855	11.9984	4.34247	0.0002318	0.00807475	0.218063	48h
257	74	0	CUST_26594_PI428323385	CG42498	SAL_DOWN 48	Probe	8674046	CG42498	CG42498 gene product from transcript CG42498-RA	0.509277	7.82949	4.13215	0.00039311	0.0117951	-0.298525	48h
33	156	0	CUST_17085_PI428323385	CG30456	SAL_DOWN 24/48	Probe	36929	CG30456	CG30456 gene product from transcript CG30456-RB	0.509357	5.1909	3.88177	0.000735383	0.0316769	-0.704398	24h	48h
3	115	0	CUST_11720_PI428323385	CG16973	SAL_DOWN 48	Probe	44030	msn	misshapen	0.509833	8.56943	4.25779	0.00028677	0.00938531	0.00972217	48h
120	10	0	CUST_9279_PI428323385	CG14823	SAL_DOWN 24	Probe	38772	CG14823	CG14823 gene product from transcript CG14823-RD	0.511918	5.19071	3.778	0.000952114	0.0381805	-0.95227	24h
126	160	0	CUST_15273_PI428323385	CG2120	SAL_DOWN 24/48	Probe	31737	CG2120	CG2120 gene product from transcript CG2120-RB	0.513192	5.4422	4.42554	0.000188099	0.0119505	0.611305	24h	48h
19	108	0	CUST_4119_PI428323385	CG11940	SAL_DOWN 48	Probe	33003	pico	CG11940 gene product from transcript CG11940-RA	0.515644	9.67284	3.99157	0.00055903	0.0152043	-0.641806	48h
10	109	0	CUST_9727_PI428323385	CG15046	SAL_DOWN 24/48	Probe	32833	CG15046	CG15046 gene product from transcript CG15046-RA	0.515805	6.75012	4.58225	0.000126829	0.00885832	0.99339	24h	48h
306	49	0	CUST_33911_PI428323385	CG6357	SAL_DOWN 48	Probe	36532	CG6357	CG6357 gene product from transcript CG6357-RA	0.515975	9.35554	3.45503	0.002112	0.0364553	-1.928	48h
105	118	0	CUST_41175_PI428323385	CG9572	SAL_DOWN 48	Probe	33013	CG9572	CG9572 gene product from transcript CG9572-RA	0.516225	6.07683	3.93855	0.00063824	0.0165487	-0.770762	48h
102	110	0	CUST_27349_PI428323385	CG42702	SAL_DOWN 24/48	Probe	36609	Oaz	O/E-associated zinc finger protein	0.516751	6.86361	4.33468	0.000236378	0.0141847	0.390122	24h	48h
328	84	0	CUST_37373_PI428323385	CG7924	SAL_DOWN 48	Probe	39574	CG7924	CG7924 gene product from transcript CG7924-RA	0.516915	8.46	4.59199	0.00012376	0.00513377	0.833804	48h
99	152	0	CUST_7525_PI428323385	CG13900	SAL_DOWN 48	Probe	38093	CG13900	CG13900 gene product from transcript CG13900-RA	0.518316	9.53057	3.72139	0.00109574	0.0236687	-1.29517	48h
310	26	0	CUST_39508_PI428323385	CG8808	SAL_DOWN 24/48	Probe	35970	Pdk	Pyruvate dehydrogenase kinase	0.518803	11.1198	4.01186	0.000531369	0.0253034	-0.391866	24h	48h
64	97	0	CUST_33027_PI428323385	CG5961	SAL_DOWN 24	Probe	41541	CG5961	CG5961 gene product from transcript CG5961-RB	0.51971	6.95222	3.62917	0.00137657	0.0484742	-1.30509	24h
27	156	0	CUST_30001_PI428323385	CG4565	SAL_DOWN 48	Probe	41303	CG4565	CG4565 gene product from transcript CG4565-RB	0.520333	8.39675	4.11646	0.00040888	0.0121302	-0.336915	48h
157	135	0	CUST_18595_PI428323385	CG31705	SAL_DOWN 24/48	Probe	34577	CG31705	CG31705 gene product from transcript CG31705-RA	0.521473	10.6735	4.84411	6.56974e-05	0.00540256	1.63232	24h	48h
28	39	0	CUST_30478_PI428323385	CG4778	SAL_DOWN 24	Probe	34336	obst-B	obstructor-B	0.521611	10.9208	3.91867	0.000670721	0.0296283	-0.615949	24h
215	145	0	CUST_10580_PI428323385	CG15545	SAL_DOWN 24	Probe	43658	CG15545	CG15545 gene product from transcript CG15545-RA	0.523723	5.97853	4.12228	0.000402961	0.0209351	-0.12525	24h
93	128	0	CUST_1715_PI428323385	CG10732	SAL_DOWN 48	Probe	39513	CG10732	CG10732 gene product from transcript CG10732-RA	0.524709	7.56325	3.69773	0.00116191	0.0247059	-1.3519	48h
280	1	0	CUST_10516_PI428323385	CG15515	SAL_DOWN 48	Probe	43538	CG15515	CG15515 gene product from transcript CG15515-RA	0.524902	6.05094	3.47582	0.0020072	0.0353206	-1.87909	48h
98	39	0	CUST_29897_PI428323385	CG4495	SAL_DOWN 24/48	Probe	33999	CG4495	CG4495 gene product from transcript CG4495-RA	0.525311	9.6143	4.26513	0.000281528	0.0159607	0.221066	24h	48h
295	135	0	CUST_34784_PI428323385	CG6756	SAL_DOWN 24/48	Probe	34618	Tom70	Translocase of outer membrane 70	0.525356	9.33155	4.33473	0.000236352	0.0141847	0.390232	24h	48h
15	164	0	CUST_28380_PI428323385	CG43220	SAL_DOWN 48	Probe	12797993	CG43220	CG43220 gene product from transcript CG43220-RA	0.526898	5.47755	3.69164	0.00117957	0.0248932	-1.36649	48h
194	146	0	CUST_8136_PI428323385	CG14211	SAL_DOWN 24	Probe	32963	MKP-4	MAPK Phosphatase 4	0.527523	8.09781	3.92151	0.000665982	0.0295413	-0.609133	24h
288	116	0	CUST_14893_PI428323385	CG1944	SAL_DOWN 24	Probe	35946	Cyp4p2	CG1944 gene product from transcript CG1944-RA	0.527906	11.379	4.40102	0.000200067	0.0125783	0.551563	24h
134	120	0	CUST_4686_PI428323385	CG12191	SAL_DOWN 48	Probe	38101	dpr20	CG12191 gene product from transcript CG12191-RA	0.529265	5.26437	4.40121	0.00019997	0.00726172	0.362812	48h
213	49	0	CUST_20000_PI428323385	CG32441	SAL_DOWN 24/48	Probe	40396	CG32441	CG32441 gene product from transcript CG32441-RD	0.530553	12.6892	5.22099	2.5608e-05	0.002674	2.54944	24h	48h
259	6	0	CUST_38438_PI428323385	CG8338	SAL_DOWN 48	Probe	36570	mRpS16	mitochondrial ribosomal protein S16	0.532789	10.6356	3.5053	0.00186731	0.0338668	-1.80961	48h
284	115	0	CUST_27371_PI428323385	CG42708	SAL_DOWN 48	Probe	36396	CG42708	CG42708 gene product from transcript CG42708-RA	0.53427	7.02858	3.29364	0.00312795	0.0476949	-2.30433	48h
303	140	0	CUST_11885_PI428323385	CG17061	SAL_DOWN 24/48	Probe	38057	mthl10	methuselah-like 10	0.534887	7.31153	3.93984	0.000636177	0.0287342	-0.565107	24h	48h
179	46	0	CUST_18435_PI428323385	CG31638	SAL_DOWN 24	Probe	33910	CG31638	CG31638 gene product from transcript CG31638-RA	0.535199	7.33978	3.8598	0.000776789	0.0328682	-0.757008	24h
56	150	0	CUST_33580_PI428323385	CG6203	SAL_DOWN 48	Probe	37528	Fmr1	CG6203 gene product from transcript CG6203-RC	0.535729	9.67751	3.61668	0.0014197	0.0281577	-1.54551	48h
92	137	0	CUST_28264_PI428323385	CG43162	SAL_DOWN 48	Probe	41788	CG43162	CG43162 gene product from transcript CG43162-RA	0.535743	9.69871	3.42854	0.00225326	0.0380834	-1.99017	48h
34	80	0	CUST_18403_PI428323385	CG31628	SAL_DOWN 24/48	Probe	33986	ade3	adenosine 3	0.536968	12.19	5.41074	1.59868e-05	0.00191054	3.00864	24h	48h
23	149	0	CUST_16347_PI428323385	CG3001	SAL_DOWN 48	Probe	45875	Hex-A	Hexokinase A	0.540775	8.04196	3.56518	0.00161179	0.0308227	-1.66791	48h
31	7	0	CUST_21663_PI428323385	CG33306	SAL_DOWN 48	Probe	2768915	CG33306	CG33306 gene product from transcript CG33306-RA	0.542068	4.86825	3.36469	0.00263264	0.0426664	-2.13939	48h
267	148	0	CUST_9056_PI428323385	CG14696	SAL_DOWN 24/48	Probe	41317	CG14696	CG14696 gene product from transcript CG14696-RA	0.543407	9.8006	4.16597	0.00036113	0.0194072	-0.0194808	24h	48h
36	58	0	CUST_2313_PI428323385	CG11009	SAL_DOWN 24/48	Probe	39460	CG11009	CG11009 gene product from transcript CG11009-RB	0.544872	8.17406	4.46999	0.000168205	0.0110584	0.719606	24h	48h
287	26	0	CUST_25586_PI428323385	CG4210	SAL_DOWN 24	Probe	41832	CG4210	CG4210 gene product from transcript CG4210-RC	0.545858	10.5727	3.85881	0.000778696	0.0328829	-0.759363	24h
193	57	0	CUST_25264_PI428323385	CG4084	SAL_DOWN 48	Probe	37754	l(2)not	lethal (2) neighbor of tid	0.545946	10.8538	3.45932	0.00208994	0.0362526	-1.91792	48h
202	122	0	CUST_4641_PI428323385	CG12163	SAL_DOWN 24/48	Probe	40628	CG12163	CG12163 gene product from transcript CG12163-RB	0.546979	8.34673	5.62818	9.34895e-06	0.0012123	3.53181	24h	48h
4	137	0	CUST_26779_PI428323385	CG42562	SAL_DOWN 24/48	Probe	37008	CG42562	CG42562 gene product from transcript CG42562-RA	0.547141	6.84031	4.69707	9.50336e-05	0.00723662	1.27356	24h	48h
356	162	0	CUST_6327_PI428323385	CG13194	SAL_DOWN 24	Probe	36255	pyr	pyramus	0.547221	5.32117	4.3556	0.000224268	0.0136522	0.441016	24h
16	34	0	CUST_2133_PI428323385	CG10922	SAL_DOWN 24	Probe	35305	La	La autoantigen-like	0.548257	13.152	4.4271	0.000187363	0.0119217	0.615098	24h
138	39	0	CUST_3833_PI428323385	CG11779	SAL_DOWN 24	Probe	42298	CG11779	CG11779 gene product from transcript CG11779-RB	0.548526	7.13513	3.86709	0.000762793	0.0324714	-0.739548	24h
43	5	0	CUST_41260_PI428323385	CG9614	SAL_DOWN 24/48	Probe	40104	pip	pipe	0.548868	6.52868	4.77579	7.79838e-05	0.00621012	1.46566	24h	48h
373	64	0	CUST_25286_PI428323385	CG4094	SAL_DOWN 24	Probe	31605	l(1)G0255	lethal (1) G0255	0.549041	13.3742	4.44833	0.000177622	0.0114487	0.666822	24h
118	117	0	CUST_33286_PI428323385	CG6094	SAL_DOWN 24/48	Probe	34446	CG6094	CG6094 gene product from transcript CG6094-RA	0.550107	11.2713	5.25658	2.34379e-05	0.00250317	2.63572	24h	48h
215	138	0	CUST_16854_PI428323385	CG3033	SAL_DOWN 24/48	Probe	31517	CG3033	CG3033 gene product from transcript CG3033-RA	0.550677	12.0172	5.8042	6.07392e-06	0.000864953	3.95247	24h	48h
70	147	0	CUST_3007_PI428323385	CG11324	SAL_DOWN 48	Probe	33944	homer	CG11324 gene product from transcript CG11324-RC	0.552277	8.78149	3.81445	0.00086963	0.0203247	-1.07123	48h
9	146	0	CUST_9708_PI428323385	CG1503	SAL_DOWN 24/48	Probe	33090	CG1503	CG1503 gene product from transcript CG1503-RA	0.552829	5.89761	4.12334	0.000401887	0.0209051	-0.122676	24h	48h
58	2	0	CUST_10882_PI428323385	CG1575	SAL_DOWN 24	Probe	31731	CG1575	CG1575 gene product from transcript CG1575-RA	0.555564	10.5022	3.74013	0.001046	0.0407072	-1.04238	24h
22	93	0	CUST_32892_PI428323385	CG5896	SAL_DOWN 24/48	Probe	43273	grass	Gram-positive Specific Serine protease	0.556554	8.92594	4.51035	0.000151968	0.0102248	0.818005	24h	48h
292	6	0	CUST_3639_PI428323385	CG11655	SAL_DOWN 24	Probe	32472	CG11655	CG11655 gene product from transcript CG11655-RA	0.557956	7.15179	4.35339	0.000225518	0.0137034	0.435638	24h
273	51	0	CUST_35962_PI428323385	CG7236	SAL_DOWN 48	Probe	33798	CG7236	CG7236 gene product from transcript CG7236-RA	0.560156	4.5487	3.45608	0.0021066	0.0364199	-1.92554	48h
256	148	0	CUST_24478_PI428323385	CG3782	SAL_DOWN 24/48	Probe	33715	mRpL28	mitochondrial ribosomal protein L28	0.560211	12.2175	5.01401	4.2925e-05	0.00392805	2.04638	24h	48h
311	93	0	CUST_34526_PI428323385	CG6656	SAL_DOWN 24/48	Probe	42576	CG6656	CG6656 gene product from transcript CG6656-RA	0.560321	9.93215	7.38617	1.46941e-07	3.97361e-05	7.57696	24h	48h
106	43	0	CUST_20309_PI428323385	CG32529	SAL_DOWN 48	Probe	33000	CG32529	CG32529 gene product from transcript CG32529-RA	0.561608	6.06345	4.02457	0.00051473	0.014314	-0.561402	48h
81	145	0	CUST_40906_PI428323385	CG9438	SAL_DOWN 24/48	Probe	35587	Cyp6a2	Cytochrome P450-6a2	0.562425	4.96661	4.04051	0.000494592	0.0240378	-0.322782	24h	48h
99	118	0	CUST_27752_PI428323385	CG42827	SAL_DOWN 24	Probe	42763	CG42827	CG42827 gene product from transcript CG42827-RC	0.56455	4.46971	4.73462	8.64783e-05	0.00668164	1.3652	24h
285	49	0	CUST_2577_PI428323385	CG11133	SAL_DOWN 24	Probe	40512	CG11133	CG11133 gene product from transcript CG11133-RA	0.566103	5.35017	4.10886	0.00041675	0.0214927	-0.157706	24h
192	163	0	CUST_36876_PI428323385	CG7678	SAL_DOWN 48	Probe	42214	Vha100-4	Vacuolar H[+] ATPase subunit 100-4	0.567687	5.27127	3.34556	0.00275793	0.0440038	-2.18391	48h
236	76	0	CUST_12588_PI428323385	CG17450	SAL_DOWN 48	Probe	49952	CG17450	CG17450 gene product from transcript CG17450-RB	0.568276	5.33981	4.12931	0.00039592	0.011854	-0.305476	48h
21	120	0	CUST_12433_PI428323385	CG17332	SAL_DOWN 24/48	Probe	34997	VhaSFD	Vacuolar H[+]-ATPase SFD subunit	0.568625	7.37431	3.93336	0.00064656	0.0290787	-0.580676	24h	48h
360	31	0	CUST_28347_PI428323385	CG4320	SAL_DOWN 24/48	Probe	31543	raptor	CG4320 gene product from transcript CG4320-RA	0.569183	7.30581	5.23361	2.48161e-05	0.0026107	2.58005	24h	48h
38	8	0	CUST_11736_PI428323385	CG16979	SAL_DOWN 24/48	Probe	39687	CG16979	CG16979 gene product from transcript CG16979-RA	0.570043	10.6232	6.98618	3.65814e-07	8.47924e-05	6.69067	24h	48h
106	125	0	CUST_5942_PI428323385	CG12971	SAL_DOWN 48	Probe	40365	CG12971	CG12971 gene product from transcript CG12971-RB	0.571289	6.34308	3.90705	0.00069045	0.017339	-0.847216	48h
43	81	0	CUST_3156_PI428323385	CG11387	SAL_DOWN 48	Probe	44540	ct	cut	0.571293	7.37008	4.28694	0.00026652	0.00890244	0.0813837	48h
278	155	0	CUST_4065_PI428323385	CG11905	SAL_DOWN 24/48	Probe	39895	CG11905	CG11905 gene product from transcript CG11905-RB	0.571359	7.09647	3.71027	0.00112636	0.042654	-1.11326	24h	48h
2	114	0	CUST_11278_PI428323385	CG16705	SAL_DOWN 24	Probe	42791	SPE	Spatzle-Processing Enzyme	0.575734	7.26078	4.08924	0.000437755	0.0221428	-0.205125	24h
328	131	0	CUST_15354_PI428323385	CG2162	SAL_DOWN 24/48	Probe	38360	CG2162	CG2162 gene product from transcript CG2162-RA	0.576303	8.78574	4.88306	5.95835e-05	0.00503004	1.72731	24h	48h
133	150	0	CUST_9983_PI428323385	CG1516	SAL_DOWN 24/48	Probe	36020	CG1516	CG1516 gene product from transcript CG1516-RP	0.577504	10.2087	4.0056	0.000539746	0.0256705	-0.406928	24h	48h
214	162	0	CUST_1722_PI428323385	CG10733	SAL_DOWN 48	Probe	38698	loj	logjam	0.577956	10.7586	3.34701	0.00274828	0.0439663	-2.18056	48h
163	58	0	CUST_14450_PI428323385	CG1857	SAL_DOWN 24	Probe	45908	nec	necrotic	0.578168	6.49452	3.86595	0.000764974	0.0325286	-0.742291	24h
369	56	0	CUST_39391_PI428323385	CG8764	SAL_DOWN 48	Probe	45401	ox	oxen	0.579361	13.1581	4.71897	8.99e-05	0.00404524	1.14773	48h
89	98	0	CUST_24183_PI428323385	CG3640	SAL_DOWN 48	Probe	37942	CG3640	CG3640 gene product from transcript CG3640-RA	0.581532	5.14205	4.66445	0.00010315	0.00446322	1.01292	48h
97	83	0	CUST_31656_PI428323385	CG5325	SAL_DOWN 48	Probe	34630	CG5325	CG5325 gene product from transcript CG5325-RB	0.581842	9.26479	3.67385	0.00123265	0.0256924	-1.40905	48h
25	133	0	CUST_27509_PI428323385	CG42748	SAL_DOWN 48	Probe	35442	CG42748	CG42748 gene product from transcript CG42748-RG	0.583499	8.77499	3.37684	0.002556	0.0418777	-2.11108	48h
19	124	0	CUST_8800_PI428323385	CG14565	SAL_DOWN 24/48	Probe	40423	CG14565	CG14565 gene product from transcript CG14565-RA	0.584211	5.92303	4.14421	0.000381395	0.0201371	-0.0721779	24h	48h
205	122	0	CUST_31915_PI428323385	CG5451	SAL_DOWN 24/48	Probe	42272	CG5451	CG5451 gene product from transcript CG5451-RB	0.58641	10.8769	6.07496	3.14713e-06	0.00052254	4.59385	24h	48h
4	90	0	CUST_25266_PI428323385	CG4086	SAL_DOWN 24/48	Probe	39856	Su(P)	Suppressor of ref(2)P sterility	0.586611	10.891	4.23406	0.000304383	0.0168734	0.145628	24h	48h
348	4	0	CUST_5589_PI428323385	CG12754	SAL_DOWN 48	Probe	35516	Or42b	Odorant receptor 42b	0.587548	4.32024	4.45228	0.00017587	0.00664016	0.488772	48h
378	150	0	CUST_1177_PI428323385	CG10539	SAL_DOWN 24/48	Probe	38654	S6k	RPS6-p70-protein kinase	0.590938	9.75494	4.30951	0.000251821	0.0148164	0.328898	24h	48h
347	39	0	CUST_907_PI428323385	CG10392	SAL_DOWN 24/48	Probe	35486	sxc	super sex combs	0.591205	11.7792	5.40264	1.63109e-05	0.00193284	2.98907	24h	48h
61	140	0	CUST_24434_PI428323385	CG3759	SAL_DOWN 24	Probe	34258	CG3759	CG3759 gene product from transcript CG3759-RB	0.592144	5.16822	4.55981	0.000134194	0.00931103	0.938633	24h
383	85	0	CUST_21838_PI428323385	CG33491	SAL_DOWN 48	Probe	2768894	CG33491	CG33491 gene product from transcript CG33491-RA	0.593377	10.6511	3.80552	0.00088916	0.0205986	-1.09278	48h
65	56	0	CUST_38228_PI428323385	CG8249	SAL_DOWN 24	Probe	36742	CG8249	CG8249 gene product from transcript CG8249-RC	0.59427	7.79222	4.1571	0.000369263	0.0197436	-0.0409793	24h
7	124	0	CUST_27639_PI428323385	CG42783	SAL_DOWN 48	Probe	47594	aPKC	atypical protein kinase C	0.594608	9.73591	3.75513	0.00100776	0.0224054	-1.21413	48h
277	118	0	CUST_8683_PI428323385	CG14490	SAL_DOWN 48	Probe	37041	CG14490	CG14490 gene product from transcript CG14490-RA	0.594863	9.02033	3.5374	0.00172577	0.0322852	-1.73374	48h
359	116	0	CUST_15447_PI428323385	CG2210	SAL_DOWN 24/48	Probe	43739	awd	abnormal wing discs	0.595522	12.0092	4.3117	0.000250436	0.0147555	0.334232	24h	48h
238	67	0	CUST_42044_PI428323385	CG9928	SAL_DOWN 48	Probe	34704	CG9928	CG9928 gene product from transcript CG9928-RA	0.595528	4.59942	4.13257	0.00039269	0.0117909	-0.297486	48h
161	3	0	CUST_4798_PI428323385	CG12241	SAL_DOWN 24/48	Probe	41834	CG12241	CG12241 gene product from transcript CG12241-RA	0.598329	6.77545	5.46158	1.40973e-05	0.00171436	3.13127	24h	48h
27	18	0	CUST_551_PI428323385	CG10243	SAL_DOWN 48	Probe	36662	Cyp6a19	CG10243 gene product from transcript CG10243-RA	0.598345	6.22458	3.6402	0.0013396	0.0271433	-1.48944	48h
10	65	0	CUST_26786_PI428323385	CG42565	SAL_DOWN 48	Probe	37598	CG42565	CG42565 gene product from transcript CG42565-RA	0.59883	6.01652	3.8704	0.00075654	0.0184589	-0.936025	48h
41	131	0	CUST_38616_PI428323385	CG8420	SAL_DOWN 48	Probe	41097	CG8420	CG8420 gene product from transcript CG8420-RA	0.598865	10.4486	3.87474	0.0007484	0.0183096	-0.925512	48h
187	24	0	CUST_25998_PI428323385	CG42311	SAL_DOWN 24/48	Probe	37038	grh	grainy head	0.601391	12.9222	4.2862	0.000267013	0.0154941	0.272248	24h	48h
361	83	0	CUST_15729_PI428323385	CG2520	SAL_DOWN 48	Probe	40863	lap	like-AP180	0.603545	9.75833	3.72474	0.00108667	0.023567	-1.28713	48h
243	155	0	CUST_4409_PI428323385	CG12057	SAL_DOWN 48	Probe	31854	CG12057	CG12057 gene product from transcript CG12057-RA	0.603573	5.56225	3.83397	0.0008284	0.0196773	-1.02411	48h
78	160	0	CUST_21854_PI428323385	CG33498	SAL_DOWN 24/48	Probe	2768887	CG33498	CG33498 gene product from transcript CG33498-RA	0.606585	10.4514	3.86991	0.000757449	0.0323419	-0.732797	24h	48h
1	97	0	CUST_5295_PI428323385	CG12539	SAL_DOWN 48	Probe	32412	CG12539	CG12539 gene product from transcript CG12539-RA	0.606938	5.95817	3.52248	0.00179019	0.0330881	-1.76902	48h
219	160	0	CUST_28545_PI428323385	CG43308	SAL_DOWN 48	Probe	12798125	CG43308	CG43308 gene product from transcript CG43308-RA	0.60944	5.69749	3.92024	0.00066809	0.0170138	-0.815213	48h
142	150	0	CUST_19930_PI428323385	CG32409	SAL_DOWN 24/48	Probe	318016	CG32409	CG32409 gene product from transcript CG32409-RA	0.609928	10.385	4.80335	7.27716e-05	0.00587817	1.5329	24h	48h
67	9	0	CUST_14119_PI428323385	CG18343	SAL_DOWN 24/48	Probe	36297	CG18343	CG18343 gene product from transcript CG18343-RA	0.611187	12.9538	6.51666	1.09518e-06	0.000220005	5.62302	24h	48h
149	65	0	CUST_41645_PI428323385	CG9771	SAL_DOWN 24/48	Probe	40579	Dip2	Dorsal interacting protein 2	0.612226	10.6674	4.12851	0.000396717	0.0207128	-0.110184	24h	48h
138	46	0	CUST_10004_PI428323385	CG15170	SAL_DOWN 24	Probe	35160	CG15170	CG15170 gene product from transcript CG15170-RA	0.613124	4.56078	3.89974	0.000703157	0.0306124	-0.661343	24h
137	22	0	CUST_728_PI428323385	CG10311	SAL_DOWN 24/48	Probe	41984	CG10311	CG10311 gene product from transcript CG10311-RA	0.614307	7.82082	4.41046	0.000195371	0.0123279	0.574566	24h	48h
31	67	0	CUST_12862_PI428323385	CG17650	SAL_DOWN 48	Probe	33358	CG17650	CG17650 gene product from transcript CG17650-RA	0.614645	5.48916	3.31358	0.0029805	0.0461075	-2.25817	48h
317	121	0	CUST_29737_PI428323385	CG4415	SAL_DOWN 24/48	Probe	33279	CG4415	CG4415 gene product from transcript CG4415-RA	0.614659	5.34167	3.95326	0.000615214	0.0280578	-0.532879	24h	48h
46	40	0	CUST_39263_PI428323385	CG8705	SAL_DOWN 48	Probe	35801	pnut	peanut	0.615604	9.72801	3.66671	0.00125462	0.0259958	-1.42612	48h
24	112	0	CUST_21012_PI428323385	CG3299	SAL_DOWN 48	Probe	31201	Vinc	Vinculin	0.615915	7.29039	3.41877	0.00230764	0.0388314	-2.01306	48h
1	76	0	CUST_30547_PI428323385	CG4820	SAL_DOWN 48	Probe	41344	CG4820	CG4820 gene product from transcript CG4820-RB	0.616904	8.80562	4.87605	6.06e-05	0.00298425	1.53612	48h
207	56	0	CUST_38504_PI428323385	CG8367	SAL_DOWN 48	Probe	36571	cg	combgap	0.61725	9.98846	3.56272	0.0016216	0.0308984	-1.67376	48h
44	6	0	CUST_36542_PI428323385	CG7514	SAL_DOWN 24	Probe	38571	CG7514	CG7514 gene product from transcript CG7514-RA	0.617874	4.30938	3.84493	0.000806096	0.0337361	-0.792565	24h
22	35	0	CUST_41882_PI428323385	CG9899	SAL_DOWN 24/48	Probe	37676	CG9899	CG9899 gene product from transcript CG9899-RA	0.61847	4.37824	3.69804	0.00116102	0.0433824	-1.14226	24h	48h
276	36	0	CUST_41053_PI428323385	CG9503	SAL_DOWN 24	Probe	32424	CG9503	CG9503 gene product from transcript CG9503-RA	0.619722	8.3871	4.12963	0.000395597	0.0206799	-0.107457	24h
25	67	0	CUST_30953_PI428323385	CG4974	SAL_DOWN 48	Probe	39013	dally	division abnormally delayed	0.621662	9.86311	4.06237	0.00046825	0.013374	-0.469154	48h
2	118	0	CUST_37150_PI428323385	CG7820	SAL_DOWN 48	Probe	34786	CAH1	Carbonic anhydrase 1	0.622144	8.40261	3.62383	0.00139486	0.0278748	-1.52847	48h
260	154	0	CUST_41135_PI428323385	CG9542	SAL_DOWN 24/48	Probe	33907	CG9542	CG9542 gene product from transcript CG9542-RA	0.623731	6.89794	4.61158	0.000117812	0.00843809	1.06495	24h	48h
9	81	0	CUST_25342_PI428323385	CG4115	SAL_DOWN 48	Probe	41499	CG4115	CG4115 gene product from transcript CG4115-RA	0.625869	10.0092	6.12227	2.81e-06	0.00025638	4.57758	48h
198	31	0	CUST_37998_PI428323385	CG8175	SAL_DOWN 48	Probe	36708	Mtk	Metchnikowin	0.626231	5.57755	3.30263	0.0030606	0.0469105	-2.28352	48h
54	120	0	CUST_30480_PI428323385	CG4779	SAL_DOWN 48	Probe	34552	hgo	homogentisate 1,2-dioxygenase	0.630611	4.77382	3.91548	0.00067609	0.0171478	-0.826775	48h
58	151	0	CUST_11206_PI428323385	CG1637	SAL_DOWN 24/48	Probe	32019	CG1637	CG1637 gene product from transcript CG1637-RC	0.632766	9.65392	9.13462	3.4957e-09	1.62054e-06	11.1825	24h	48h
92	6	0	CUST_23224_PI428323385	CG34313	SAL_DOWN 24/48	Probe	5740766	CG34313	CG34313 gene product from transcript CG34313-RA	0.635253	5.11765	6.18106	2.43742e-06	0.000431911	4.84308	24h	48h
83	84	0	CUST_8178_PI428323385	CG14224	SAL_DOWN 48	Probe	32977	Ubqn	Ubiquilin	0.635479	10.4689	3.43617	0.00221168	0.037607	-1.97229	48h
290	65	0	CUST_10187_PI428323385	CG15284	SAL_DOWN 24/48	Probe	34845	pburs	partner of burs	0.637228	6.07647	4.70292	9.36461e-05	0.0071568	1.28784	24h	48h
16	141	0	CUST_30052_PI428323385	CG4586	SAL_DOWN 48	Probe	31641	CG4586	CG4586 gene product from transcript CG4586-RA	0.637674	11.1836	3.55561	0.0016502	0.0312457	-1.6906	48h
340	57	0	CUST_21828_PI428323385	CG33487	SAL_DOWN 48	Probe	2768885	CG33487	CG33487 gene product from transcript CG33487-RA	0.640752	10.8183	4.32025	0.00024512	0.00837283	0.16334	48h
167	125	0	CUST_37755_PI428323385	CG8083	SAL_DOWN 24/48	Probe	35914	CG8083	CG8083 gene product from transcript CG8083-RA	0.641266	5.51744	5.3069	2.06825e-05	0.0022781	2.75761	24h	48h
144	75	0	CUST_17767_PI428323385	CG31183	SAL_DOWN 48	Probe	41927	CG31183	CG31183 gene product from transcript CG31183-RA	0.641713	6.22225	4.86772	6.19e-05	0.00302333	1.51551	48h
102	15	0	CUST_26619_PI428323385	CG42514	SAL_DOWN 24/48	Probe	8674108	CG42514	CG42514 gene product from transcript CG42514-RA	0.648214	11.5732	4.85211	6.43912e-05	0.00531587	1.65185	24h	48h
152	35	0	CUST_25397_PI428323385	CG41284	SAL_DOWN 24	Probe	5740851	CG41284	CG41284 gene product from transcript CG41284-RB	0.654446	7.46049	6.49598	1.1501e-06	0.00022886	5.57533	24h
57	149	0	CUST_24590_PI428323385	CG3848	SAL_DOWN 24/48	Probe	31149	trr	trithorax-related	0.655305	7.50931	5.8485	5.45167e-06	0.000807433	4.05791	24h	48h
248	95	0	CUST_9326_PI428323385	CG14855	SAL_DOWN 48	Probe	41789	CG14855	CG14855 gene product from transcript CG14855-RA	0.655792	6.81869	3.83094	0.00083466	0.0197593	-1.03142	48h
374	76	0	CUST_24517_PI428323385	CG3810	SAL_DOWN 24/48	Probe	31154	Edem1	CG3810 gene product from transcript CG3810-RC	0.656693	7.8444	4.77253	7.86241e-05	0.00623465	1.45772	24h	48h
304	92	0	CUST_40703_PI428323385	CG9351	SAL_DOWN 48	Probe	41675	flfl	falafel	0.657977	7.95226	4.81744	7.02e-05	0.00334831	1.39122	48h
230	47	0	CUST_22472_PI428323385	CG33960	SAL_DOWN 48	Probe	246538	CG33960	CG33960 gene product from transcript CG33960-RB	0.660955	11.2302	3.53155	0.00175074	0.0325934	-1.74757	48h
233	1	0	CUST_460_PI428323385	CG10200	SAL_DOWN 24/48	Probe	36648	CG10200	CG10200 gene product from transcript CG10200-RB	0.661078	12.2788	5.24809	2.39382e-05	0.00254373	2.61514	24h	48h
121	17	0	CUST_20026_PI428323385	CG32448	SAL_DOWN 24/48	Probe	318032	CG32448	CG32448 gene product from transcript CG32448-RC	0.661297	10.1898	4.22636	0.000310332	0.0171357	0.126924	24h	48h
299	139	0	CUST_18079_PI428323385	CG31370	SAL_DOWN 24/48	Probe	43060	CG31370	CG31370 gene product from transcript CG31370-RB	0.66242	6.21457	4.35297	0.000225759	0.0137034	0.434604	24h	48h
249	146	0	CUST_39065_PI428323385	CG8604	SAL_DOWN 24/48	Probe	36383	Amph	Amphiphysin	0.664357	5.98742	3.70617	0.00113788	0.0429363	-1.123	24h	48h
41	81	0	CUST_22282_PI428323385	CG33772	SAL_DOWN 24/48	Probe	3772205	CG33772	CG33772 gene product from transcript CG33772-RC	0.668651	4.42507	4.17382	0.000354088	0.0191507	-0.000470398	24h	48h
49	20	0	CUST_8981_PI428323385	CG14661	SAL_DOWN 48	Probe	40611	CG14661	CG14661 gene product from transcript CG14661-RB	0.671292	4.62667	3.54276	0.00170319	0.0319654	-1.72105	48h
121	139	0	CUST_10266_PI428323385	CG15351	SAL_DOWN 48	Probe	31786	Cp7Fc	Chorion protein c at 7F	0.672865	4.44033	3.50299	0.0018779	0.0339464	-1.81506	48h
281	116	0	CUST_34213_PI428323385	CG6503	SAL_DOWN 24	Probe	50079	CG6503	CG6503 gene product from transcript CG6503-RA	0.673384	4.51958	4.73792	8.57646e-05	0.00665086	1.37325	24h
68	161	0	CUST_11111_PI428323385	CG15917	SAL_DOWN 24	Probe	36936	CG15917	CG15917 gene product from transcript CG15917-RA	0.673682	5.60938	4.12078	0.000404477	0.020988	-0.128872	24h
63	77	0	CUST_18989_PI428323385	CG31918	SAL_DOWN 24/48	Probe	326172	CG31918	CG31918 gene product from transcript CG31918-RA	0.67374	10.4643	7.61216	8.85859e-08	2.5952e-05	8.0678	24h	48h
247	17	0	CUST_30484_PI428323385	CG4781	SAL_DOWN 24	Probe	37943	CG4781	CG4781 gene product from transcript CG4781-RA	0.674845	4.28765	4.52165	0.000147711	0.0100022	0.845555	24h
122	37	0	CUST_30545_PI428323385	CG4818	SAL_DOWN 24	Probe	39814	Cpr72Ea	Cuticular protein 72Ea	0.675254	6.73705	3.95888	0.000606639	0.0277266	-0.519377	24h
9	123	0	CUST_30124_PI428323385	CG4615	SAL_DOWN 24	Probe	31656	CG4615	CG4615 gene product from transcript CG4615-RA	0.678769	7.94521	4.43578	0.000183318	0.0117173	0.636243	24h
23	104	0	CUST_34098_PI428323385	CG6447	SAL_DOWN 24	Probe	43203	TwdlL	TweedleL	0.684967	6.53325	3.88788	0.00072428	0.0313058	-0.689782	24h
119	150	0	CUST_28941_PI428323385	CG43479	SAL_DOWN 48	Probe	39052	nwk	nervous wreck	0.68773	8.82238	3.88688	0.00072608	0.0179546	-0.896109	48h
15	99	0	CUST_16946_PI428323385	CG30380	SAL_DOWN 48	Probe	246579	CG30380	CG30380 gene product from transcript CG30380-RA	0.692956	6.32799	3.71434	0.00111508	0.0239759	-1.3121	48h
281	135	0	CUST_27320_PI428323385	CG42694	SAL_DOWN 24/48	Probe	10178792	CG42694	CG42694 gene product from transcript CG42694-RA	0.694284	5.56762	5.32339	1.98527e-05	0.00220396	2.79752	24h	48h
312	137	0	CUST_18528_PI428323385	CG31673	SAL_DOWN 24	Probe	35348	CG31673	CG31673 gene product from transcript CG31673-RA	0.69438	10.7611	4.64791	0.000107529	0.00783459	1.1536	24h
201	133	0	CUST_39128_PI428323385	CG8634	SAL_DOWN 48	Probe	38775	Cpr65Ec	Cuticular protein 65Ec	0.695191	9.27553	3.96208	0.0006018	0.0158969	-0.713563	48h
6	57	0	CUST_16367_PI428323385	CG30016	SAL_DOWN 24/48	Probe	246393	CG30016	CG30016 gene product from transcript CG30016-RA	0.696607	7.79471	4.99582	4.49231e-05	0.00407554	2.0021	24h	48h
159	155	0	CUST_10140_PI428323385	CG15258	SAL_DOWN 24/48	Probe	34904	CG15258	CG15258 gene product from transcript CG15258-RA	0.696641	5.02711	3.94357	0.000630284	0.0284986	-0.556157	24h	48h
378	111	0	CUST_33128_PI428323385	CG6016	SAL_DOWN 24/48	Probe	36496	bbc	bb in a boxcar	0.698385	8.3524	3.76419	0.000985353	0.0389579	-0.985159	24h	48h
61	161	0	CUST_25828_PI428323385	CG42272	SAL_DOWN 24/48	Probe	318020	CG42272	CG42272 gene product from transcript CG42272-RC	0.702673	9.95622	6.17046	2.50026e-06	0.000433569	4.81826	24h	48h
42	14	0	CUST_33052_PI428323385	CG5973	SAL_DOWN 24	Probe	34023	CG5973	CG5973 gene product from transcript CG5973-RA	0.702803	8.08657	4.63754	0.000110372	0.00794562	1.12828	24h
97	43	0	CUST_17792_PI428323385	CG31195	SAL_DOWN 48	Probe	46155	CG31195	CG31195 gene product from transcript CG31195-RB	0.703602	9.21466	3.68819	0.00118967	0.0250287	-1.37474	48h
35	62	0	CUST_35906_PI428323385	CG7210	SAL_DOWN 48	Probe	35084	kel	kelch	0.708636	6.28935	4.54894	0.00013791	0.00555686	0.727422	48h
253	121	0	CUST_36513_PI428323385	CG7506	SAL_DOWN 24/48	Probe	38857	CG7506	CG7506 gene product from transcript CG7506-RA	0.708849	10.7217	6.52876	1.06432e-06	0.000215862	5.65087	24h	48h
185	14	0	CUST_21559_PI428323385	CG3326	SAL_DOWN 24/48	Probe	33544	CG3326	CG3326 gene product from transcript CG3326-RA	0.709818	8.94396	5.67583	8.31648e-06	0.00110269	3.64596	24h	48h
148	3	0	CUST_28248_PI428323385	CG43161	SAL_DOWN 24/48	Probe	3772559	Skeletor	CG43161 gene product from transcript CG43161-RD	0.712171	9.64829	5.82439	5.78179e-06	0.000839873	4.00056	24h	48h
274	86	0	CUST_6510_PI428323385	CG1330	SAL_DOWN 24/48	Probe	40821	Ccp84Ae	CG1330 gene product from transcript CG1330-RA	0.713791	5.3437	6.51806	1.09157e-06	0.000220005	5.62623	24h	48h
92	56	0	CUST_26892_PI428323385	CG42598	SAL_DOWN 24	Probe	8674042	CG42598	CG42598 gene product from transcript CG42598-RA	0.714283	7.3154	6.16347	2.54268e-06	0.000436039	4.80185	24h
46	84	0	CUST_2131_PI428323385	CG10920	SAL_DOWN 48	Probe	31688	CG10920	CG10920 gene product from transcript CG10920-RA	0.714592	7.49777	3.6056	0.00145902	0.0287753	-1.57188	48h
122	24	0	CUST_8803_PI428323385	CG14567	SAL_DOWN 24/48	Probe	40420	CG14567	CG14567 gene product from transcript CG14567-RA	0.71666	8.655	4.206	0.000326608	0.0178939	0.0775411	24h	48h
233	30	0	CUST_34439_PI428323385	CG6610	SAL_DOWN 24/48	Probe	38693	CG6610	CG6610 gene product from transcript CG6610-RA	0.717613	12.0356	4.63805	0.000110228	0.00794562	1.12954	24h	48h
299	91	0	CUST_30711_PI428323385	CG4880	SAL_DOWN 24/48	Probe	32680	CG4880	CG4880 gene product from transcript CG4880-RA	0.717746	10.2548	8.2229	2.33437e-08	8.71483e-06	9.35764	24h	48h
113	8	0	CUST_15040_PI428323385	CG2004	SAL_DOWN 24/48	Probe	31809	CG2004	CG2004 gene product from transcript CG2004-RA	0.722979	10.7984	5.26834	2.27625e-05	0.00245591	2.66422	24h	48h
127	36	0	CUST_11097_PI428323385	CG15905	SAL_DOWN 24/48	Probe	37257	CG15905	CG15905 gene product from transcript CG15905-RB	0.724841	13.6643	7.34415	1.6156e-07	4.34112e-05	7.48489	24h	48h
216	146	0	CUST_24822_PI428323385	CG3954	SAL_DOWN 48	Probe	45278	csw	corkscrew	0.725627	7.25857	3.63675	0.00135105	0.0272967	-1.49766	48h
335	158	0	CUST_34472_PI428323385	CG6622	SAL_DOWN 48	Probe	48311	Pkc53E	Protein C kinase 53E	0.729734	5.46156	5.58217	1.05e-05	0.00075888	3.27246	48h
313	132	0	CUST_36287_PI428323385	CG7398	SAL_DOWN 48	Probe	38721	Trn	Transportin	0.739182	9.37425	4.39343	0.00020392	0.00737158	0.343612	48h
136	30	0	CUST_10305_PI428323385	CG15382	SAL_DOWN 48	Probe	33391	CG15382	CG15382 gene product from transcript CG15382-RA	0.739238	6.33616	3.54737	0.00168401	0.0317149	-1.71014	48h
20	19	0	CUST_16805_PI428323385	CG30291	SAL_DOWN 24/48	Probe	246534	CG30291	CG30291 gene product from transcript CG30291-RA	0.740632	11.4683	5.21869	2.57552e-05	0.00267996	2.54386	24h	48h
226	164	0	CUST_205_PI428323385	CG10091	SAL_DOWN 24/48	Probe	41502	GstD9	Glutathione S transferase D9	0.74068	11.6004	5.60952	9.78808e-06	0.0012589	3.48704	24h	48h
257	117	0	CUST_40384_PI428323385	CG9212	SAL_DOWN 24/48	Probe	32573	Nipsnap	CG9212 gene product from transcript CG9212-RC	0.740915	7.15787	5.34918	1.86219e-05	0.0021232	2.8599	24h	48h
51	125	0	CUST_34259_PI428323385	CG6527	SAL_DOWN 48	Probe	39197	CG6527	CG6527 gene product from transcript CG6527-RA	0.741356	10.6752	3.30886	0.00301473	0.0464837	-2.26909	48h
264	73	0	CUST_12581_PI428323385	CG1745	SAL_DOWN 24/48	Probe	32090	HP5	Heterochromatin protein 5	0.745553	9.22502	5.46146	1.41014e-05	0.00171436	3.13099	24h	48h
193	6	0	CUST_42084_PI428323385	CG9948	SAL_DOWN 24/48	Probe	38757	CG9948	CG9948 gene product from transcript CG9948-RA	0.745792	10.0285	4.89861	5.73058e-05	0.00491362	1.76522	24h	48h
290	61	0	CUST_14940_PI428323385	CG1966	SAL_DOWN 24/48	Probe	43751	Acf1	ATP-dependent chromatin assembly factor large subunit	0.747875	11.2226	5.34418	1.88541e-05	0.00213239	2.84782	24h	48h
145	65	0	CUST_23542_PI428323385	CG34401	SAL_DOWN 48	Probe	50356	CG34401	CG34401 gene product from transcript CG34401-RA	0.750183	7.62758	4.29505	0.00026114	0.00878513	0.10133	48h
264	103	0	CUST_36309_PI428323385	CG7408	SAL_DOWN 24/48	Probe	39991	CG7408	CG7408 gene product from transcript CG7408-RB	0.753586	7.53627	7.82076	5.58616e-08	1.78529e-05	8.5144	24h	48h
40	136	0	CUST_4314_PI428323385	CG12028	SAL_DOWN 24/48	Probe	45282	dib	disembodied	0.759352	5.59305	5.51116	1.24724e-05	0.00154753	3.25069	24h	48h
259	19	0	CUST_22648_PI428323385	CG34033	SAL_DOWN 48	Probe	3885602	CG34033	CG34033 gene product from transcript CG34033-RA	0.764422	4.52848	3.37444	0.00257093	0.0419975	-2.11666	48h
19	156	0	CUST_675_PI428323385	CG10287	SAL_DOWN 24/48	Probe	40745	Gasp	CG10287 gene product from transcript CG10287-RB	0.769706	10.8108	5.8482	5.45561e-06	0.000807433	4.0572	24h	48h
89	148	0	CUST_23932_PI428323385	CG3523	SAL_DOWN 24	Probe	33524	CG3523	CG3523 gene product from transcript CG3523-RA	0.772723	9.77354	4.26489	0.000281703	0.0159607	0.220466	24h
168	97	0	CUST_14742_PI428323385	CG1883	SAL_DOWN 48	Probe	43594	RpS7	Ribosomal protein S7	0.777732	7.72754	3.88776	0.0007245	0.0179469	-0.893987	48h
168	152	0	CUST_41489_PI428323385	CG9701	SAL_DOWN 48	Probe	39872	CG9701	CG9701 gene product from transcript CG9701-RA	0.779327	4.61191	4.26965	0.00027835	0.00918819	0.0388752	48h
79	73	0	CUST_39996_PI428323385	CG9040	SAL_DOWN 24	Probe	39546	CG9040	CG9040 gene product from transcript CG9040-RA	0.780018	4.59903	3.95124	0.000618316	0.0281384	-0.537718	24h
351	161	0	CUST_6146_PI428323385	CG13082	SAL_DOWN 48	Probe	35244	CG13082	CG13082 gene product from transcript CG13082-RA	0.784202	8.71264	4.00674	0.00053821	0.0147916	-0.604862	48h
278	1	0	CUST_12688_PI428323385	CG17527	SAL_DOWN 24	Probe	37110	GstE5	Glutathione S transferase E5	0.784393	8.57564	4.44951	0.000177095	0.0114487	0.669703	24h
61	83	0	CUST_1200_PI428323385	CG10555	SAL_DOWN 48	Probe	31771	CG10555	CG10555 gene product from transcript CG10555-RA	0.785698	9.49812	4.66277	0.00010359	0.00447742	1.00877	48h
61	119	0	CUST_31304_PI428323385	CG5144	SAL_DOWN 24/48	Probe	39040	CG5144	CG5144 gene product from transcript CG5144-RA	0.786796	5.7215	4.03931	0.000496087	0.0240827	-0.325689	24h	48h
106	24	0	CUST_42003_PI428323385	CG9907	SAL_DOWN 48	Probe	32619	para	paralytic	0.799233	6.41717	4.57541	0.00012903	0.0052848	0.792825	48h
381	54	0	CUST_30622_PI428323385	CG4839	SAL_DOWN 24/48	Probe	34348	CG4839	CG4839 gene product from transcript CG4839-RB	0.799355	5.46646	5.47766	1.35481e-05	0.0016663	3.17002	24h	48h
198	39	0	CUST_8240_PI428323385	CG14257	SAL_DOWN 24/48	Probe	43257	CG14257	CG14257 gene product from transcript CG14257-RB	0.799763	8.10356	6.39848	1.44943e-06	0.000276677	5.34987	24h	48h
201	31	0	CUST_21826_PI428323385	CG33486	SAL_DOWN 24/48	Probe	2768965	asparagine-synthetase	asparagine synthetase	0.800125	6.45873	4.80279	7.28745e-05	0.00587817	1.53153	24h	48h
311	10	0	CUST_17577_PI428323385	CG31100	SAL_DOWN 24/48	Probe	41075	CG31100	CG31100 gene product from transcript CG31100-RA	0.801649	6.39956	3.92051	0.000667637	0.029554	-0.61152	24h	48h
153	117	0	CUST_31840_PI428323385	CG5413	SAL_DOWN 48	Probe	42092	CREG	Cellular Repressor of E1A-stimulated Genes	0.803201	10.8214	5.04619	3.96e-05	0.00220137	1.95637	48h
322	72	0	CUST_36940_PI428323385	CG7720	SAL_DOWN 48	Probe	42257	CG7720	CG7720 gene product from transcript CG7720-RB	0.806106	8.50273	5.02496	4.18e-05	0.00228522	1.90398	48h
197	37	0	CUST_17926_PI428323385	CG31274	SAL_DOWN 24	Probe	318655	CG31274	CG31274 gene product from transcript CG31274-RA	0.807158	4.79059	4.32949	0.000239487	0.01429	0.37748	24h
134	86	0	CUST_5098_PI428323385	CG12405	SAL_DOWN 24/48	Probe	246663	Prx2540-1	Peroxiredoxin 2540-1	0.809208	9.92381	4.32227	0.000243872	0.0144994	0.359927	24h	48h
199	58	0	CUST_37900_PI428323385	CG8120	SAL_DOWN 24/48	Probe	41108	HP1e	CG8120 gene product from transcript CG8120-RA	0.80956	4.97289	4.1332	0.000392071	0.0205465	-0.0988176	24h	48h
298	70	0	CUST_39824_PI428323385	CG8956	SAL_DOWN 24/48	Probe	42043	Ahcy89E	Adenosylhomocysteinase 89E	0.810008	7.56609	6.04833	3.35622e-06	0.000546662	4.5311	24h	48h
205	50	0	CUST_13542_PI428323385	CG17949	SAL_DOWN 48	Probe	326273	His2B:CG17949	CG17949 gene product from transcript CG17949-RA	0.810522	14.289	3.97125	0.00058816	0.0157337	-0.691257	48h
371	87	0	CUST_12608_PI428323385	CG17470	SAL_DOWN 24/48	Probe	35321	CG17470	CG17470 gene product from transcript CG17470-RA	0.812457	5.67565	5.67476	8.33828e-06	0.00110269	3.6434	24h	48h
92	87	0	CUST_31333_PI428323385	CG5164	SAL_DOWN 24/48	Probe	37106	GstE1	Glutathione S transferase E1	0.81265	10.3923	7.31279	1.73433e-07	4.5878e-05	7.41603	24h	48h
185	101	0	CUST_28172_PI428323385	CG43131	SAL_DOWN 48	Probe	12798230	CG43131	CG43131 gene product from transcript CG43131-RA	0.813101	5.51686	4.69029	9.67e-05	0.00425659	1.07682	48h
135	30	0	CUST_17647_PI428323385	CG31137	SAL_DOWN 48	Probe	42880	twin	CG31137 gene product from transcript CG31137-RB	0.820189	7.42707	4.74691	8.38e-05	0.00385324	1.21682	48h
26	110	0	CUST_29212_PI428323385	CG4374	SAL_DOWN 48	Probe	42767	CG4374	CG4374 gene product from transcript CG4374-RB	0.825197	6.51216	4.67324	0.0001009	0.00440902	1.03466	48h
352	27	0	CUST_4673_PI428323385	CG12182	SAL_DOWN 24/48	Probe	38324	CG12182	CG12182 gene product from transcript CG12182-RA	0.82826	10.2894	9.40747	2.02247e-09	1.04049e-06	11.7054	24h	48h
74	86	0	CUST_37355_PI428323385	CG7916	SAL_DOWN 24/48	Probe	34800	CG7916	CG7916 gene product from transcript CG7916-RA	0.832988	5.2983	4.52294	0.000147231	0.0100017	0.848716	24h	48h
204	152	0	CUST_2150_PI428323385	CG10932	SAL_DOWN 24/48	Probe	31695	CG10932	CG10932 gene product from transcript CG10932-RA	0.835753	12.1408	5.4379	1.49476e-05	0.00180165	3.07417	24h	48h
75	6	0	CUST_2860_PI428323385	CG11263	SAL_DOWN 24/48	Probe	39472	CG11263	CG11263 gene product from transcript CG11263-RA	0.837592	6.04661	5.37849	1.73165e-05	0.00202921	2.93075	24h	48h
119	152	0	CUST_34278_PI428323385	CG6539	SAL_DOWN 24/48	Probe	39195	Gem3	Gemin3	0.842653	9.63671	6.62954	8.39311e-07	0.000175283	5.88227	24h	48h
15	6	0	CUST_257_PI428323385	CG10112	SAL_DOWN 24	Probe	36613	Cpr51A	Cuticular protein 51A	0.845034	11.7013	3.72487	0.00108633	0.0416995	-1.07861	24h
337	13	0	CUST_29938_PI428323385	CG4532	SAL_DOWN 48	Probe	31620	pod1	CG4532 gene product from transcript CG4532-RA	0.845119	7.28503	4.98204	4.65e-05	0.00247053	1.79801	48h
194	121	0	CUST_20012_PI428323385	CG32444	SAL_DOWN 24	Probe	40406	CG32444	CG32444 gene product from transcript CG32444-RA	0.847362	6.29303	4.42296	0.000189324	0.0119922	0.605017	24h
357	65	0	CUST_3921_PI428323385	CG11825	SAL_DOWN 24	Probe	36099	CG11825	CG11825 gene product from transcript CG11825-RB	0.853249	5.891	4.9851	4.61447e-05	0.00415953	1.97599	24h
238	36	0	CUST_22392_PI428323385	CG3394	SAL_DOWN 48	Probe	37887	CG3394	CG3394 gene product from transcript CG3394-RA	0.853958	7.82482	4.29852	0.00025887	0.00872981	0.109879	48h
367	48	0	CUST_37284_PI428323385	CG7888	SAL_DOWN 48	Probe	39232	CG7888	CG7888 gene product from transcript CG7888-RC	0.858926	5.00107	4.48951	0.00016015	0.00620075	0.580649	48h
238	154	0	CUST_5809_PI428323385	CG12896	SAL_DOWN 24/48	Probe	36101	CG12896	CG12896 gene product from transcript CG12896-RA	0.859413	9.19589	5.66068	8.63155e-06	0.00113791	3.60969	24h	48h
34	135	0	CUST_7172_PI428323385	CG1368	SAL_DOWN 24	Probe	32361	CG1368	CG1368 gene product from transcript CG1368-RA	0.860873	8.34898	3.98756	0.000564661	0.0264652	-0.450372	24h
41	12	0	CUST_12905_PI428323385	CG17681	SAL_DOWN 24/48	Probe	35086	CG17681	CG17681 gene product from transcript CG17681-RA	0.86348	4.77283	5.71777	7.50375e-06	0.00101786	3.74626	24h	48h
285	123	0	CUST_5731_PI428323385	CG12843	SAL_DOWN 24/48	Probe	35618	Tsp42Ei	Tetraspanin 42Ei	0.866637	7.80857	5.92799	4.49273e-06	0.000691717	4.24662	24h	48h
141	116	0	CUST_794_PI428323385	CG10344	SAL_DOWN 24/48	Probe	37565	CG10344	CG10344 gene product from transcript CG10344-RA	0.866972	7.05473	4.82849	6.8322e-05	0.00555343	1.59424	24h	48h
77	124	0	CUST_32470_PI428323385	CG5704	SAL_DOWN 24/48	Probe	48613	CG5704	CG5704 gene product from transcript CG5704-RA	0.877539	9.57144	8.83227	6.48258e-09	2.73474e-06	10.5906	24h	48h
66	121	0	CUST_11481_PI428323385	CG16799	SAL_DOWN 24	Probe	37340	CG16799	CG16799 gene product from transcript CG16799-RA	0.880692	5.85144	3.96892	0.000591594	0.0272997	-0.495213	24h
14	7	0	CUST_7300_PI428323385	CG13749	SAL_DOWN 24	Probe	35894	CG13749	CG13749 gene product from transcript CG13749-RB	0.889974	7.31149	3.83041	0.000835768	0.0344808	-0.82726	24h
65	147	0	CUST_15704_PI428323385	CG2488	SAL_DOWN 24/48	Probe	35322	phr6-4	(6-4)-photolyase	0.902092	7.26811	7.62479	8.61326e-08	2.54389e-05	8.09502	24h	48h
320	121	0	CUST_39407_PI428323385	CG8768	SAL_DOWN 24/48	Probe	36400	CG8768	CG8768 gene product from transcript CG8768-RA	0.910736	8.70458	6.17777	2.45674e-06	0.000431911	4.83539	24h	48h
264	37	0	CUST_34363_PI428323385	CG6579	SAL_DOWN 24	Probe	34647	atilla	CG6579 gene product from transcript CG6579-RB	0.91577	7.12609	4.43104	0.000185515	0.0118219	0.624703	24h
65	109	0	CUST_17169_PI428323385	CG30488	SAL_DOWN 24/48	Probe	246647	CG30488	CG30488 gene product from transcript CG30488-RA	0.919904	5.68864	7.27135	1.90512e-07	4.96106e-05	7.32482	24h	48h
199	22	0	CUST_3187_PI428323385	CG11400	SAL_DOWN 24/48	Probe	36935	CG11400	CG11400 gene product from transcript CG11400-RA	0.928619	6.7934	7.31134	1.74003e-07	4.5878e-05	7.41284	24h	48h
93	7	0	CUST_3815_PI428323385	CG11765	SAL_DOWN 24/48	Probe	36098	Prx2540-2	Peroxiredoxin 2540-2	0.935515	8.68028	4.49557	0.000157723	0.010528	0.781972	24h	48h
154	83	0	CUST_40916_PI428323385	CG9444	SAL_DOWN 48	Probe	41175	CG9444	CG9444 gene product from transcript CG9444-RA	0.947136	7.13399	3.82416	0.00084888	0.0199836	-1.04781	48h
159	34	0	CUST_28093_PI428323385	CG43114	SAL_DOWN 24	Probe	12798406	CG43114	CG43114 gene product from transcript CG43114-RA	0.953801	5.69294	3.71409	0.00111576	0.0423286	-1.1042	24h
210	159	0	CUST_36218_PI428323385	CG7367	SAL_DOWN 24/48	Probe	34094	CG7367	CG7367 gene product from transcript CG7367-RB	0.960024	9.88957	5.54913	1.13574e-05	0.00142173	3.34202	24h	48h
9	120	0	CUST_23139_PI428323385	CG34278	SAL_DOWN 24/48	Probe	5740656	CG34278	CG34278 gene product from transcript CG34278-RA	0.962001	6.23922	8.51704	1.25002e-08	4.92836e-06	9.95955	24h	48h
20	35	0	CUST_19854_PI428323385	CG32356	SAL_DOWN 48	Probe	45879	ImpE1	Ecdysone-inducible gene E1	0.96726	7.46633	4.67948	9.93e-05	0.00434675	1.05008	48h
52	76	0	CUST_124_PI428323385	CG10067	SAL_DOWN 24/48	Probe	37368	Act57B	Actin 57B	0.968042	13.7429	10.1518	4.76771e-10	3.00195e-07	13.0786	24h	48h
259	95	0	CUST_6088_PI428323385	CG13053	SAL_DOWN 24	Probe	50274	CG13053	CG13053 gene product from transcript CG13053-RA	0.982616	10.1307	4.11461	0.000410785	0.021211	-0.1438	24h
155	155	0	CUST_19120_PI428323385	CG3200	SAL_DOWN 24	Probe	38075	Reg-2	Rhythmically expressed gene 2	0.992789	10.29	4.63355	0.000111483	0.00801193	1.11856	24h
136	72	0	CUST_7518_PI428323385	CG13897	SAL_DOWN 24/48	Probe	38090	CG13897	CG13897 gene product from transcript CG13897-RA	1.00176	7.92594	5.95338	4.22406e-06	0.000655133	4.30677	24h	48h
229	21	0	CUST_39491_PI428323385	CG8800	SAL_DOWN 24	Probe	35962	CG8800	CG8800 gene product from transcript CG8800-RA	1.00923	7.61613	3.96857	0.000592122	0.0272997	-0.496072	24h
360	91	0	CUST_15643_PI428323385	CG2360	SAL_DOWN 24	Probe	40825	Ccp84Aa	CG2360 gene product from transcript CG2360-RA	1.0173	7.48487	3.66776	0.00125138	0.0456274	-1.21396	24h
82	71	0	CUST_2837_PI428323385	CG11253	SAL_DOWN 24/48	Probe	39481	CG11253	CG11253 gene product from transcript CG11253-RA	1.03141	8.05342	6.47211	1.21697e-06	0.000239903	5.52025	24h	48h
18	146	0	CUST_36179_PI428323385	CG7354	SAL_DOWN 24/48	Probe	40001	mRpS26	mitochondrial ribosomal protein S26	1.03789	10.4091	6.16713	2.52038e-06	0.000433978	4.81044	24h	48h
287	70	0	CUST_23874_PI428323385	CG3492	SAL_DOWN 24/48	Probe	37902	CG3492	CG3492 gene product from transcript CG3492-RA	1.04483	5.63945	5.84086	5.55414e-06	0.000816401	4.03974	24h	48h
335	15	0	CUST_8669_PI428323385	CG14485	SAL_DOWN 24/48	Probe	37010	swi2	CG14485 gene product from transcript CG14485-RA	1.04698	7.03288	5.26219	2.31129e-05	0.00248735	2.64933	24h	48h
77	128	0	CUST_12015_PI428323385	CG17134	SAL_DOWN 24	Probe	34494	CG17134	CG17134 gene product from transcript CG17134-RA	1.10447	4.96029	4.46273	0.000171303	0.0111752	0.701921	24h
95	159	0	CUST_17902_PI428323385	CG31262	SAL_DOWN 24/48	Probe	318649	CG31262	CG31262 gene product from transcript CG31262-RB	1.12124	5.0454	5.23261	2.48783e-05	0.00261073	2.57761	24h	48h
76	29	0	CUST_28024_PI428323385	CG43079	SAL_DOWN 24/48	Probe	40515	nrm	neuromusculin	1.12801	6.12251	8.01079	3.68868e-08	1.31873e-05	8.91581	24h	48h
248	100	0	CUST_6147_PI428323385	CG13083	SAL_DOWN 24/48	Probe	35230	CG13083	CG13083 gene product from transcript CG13083-RB	1.13402	4.93101	5.41523	1.58102e-05	0.0018948	3.01947	24h	48h
299	96	0	CUST_25021_PI428323385	CG40178	SAL_DOWN 24/48	Probe	3354941	CG40178	CG40178 gene product from transcript CG40178-RA	1.14158	8.14155	10.5822	2.1317e-10	1.53452e-07	13.8383	24h	48h
40	39	0	CUST_33119_PI428323385	CG6013	SAL_DOWN 24/48	Probe	42286	CG6013	CG6013 gene product from transcript CG6013-RA	1.18067	10.1515	9.83797	8.69483e-10	5.02466e-07	12.509	24h	48h
251	122	0	CUST_28100_PI428323385	CG43117	SAL_DOWN 24/48	Probe	12798272	CG43117	CG43117 gene product from transcript CG43117-RB	1.18805	7.7773	8.46234	1.40277e-08	5.37975e-06	9.84856	24h	48h
297	149	0	CUST_15352_PI428323385	CG2161	SAL_DOWN 24/48	Probe	40683	Rga	Regena	1.18888	12.2015	9.01852	4.42498e-09	1.96497e-06	10.9568	24h	48h
117	153	0	CUST_14150_PI428323385	CG18363	SAL_DOWN 48	Probe	40039	Dic4	Dicarboxylate carrier 4	1.1902	4.61681	3.68366	0.00120309	0.0251878	-1.38558	48h
323	145	0	CUST_1252_PI428323385	CG10576	SAL_DOWN 24/48	Probe	38645	CG10576	CG10576 gene product from transcript CG10576-RA	1.21978	11.6746	9.84126	8.63973e-10	5.02466e-07	12.515	24h	48h
50	35	0	CUST_13391_PI428323385	CG17876	SAL_DOWN 48	Probe	36932	Amy-d	Amylase distal	1.25669	5.23936	3.34231	0.00277983	0.0442279	-2.19148	48h
111	114	0	CUST_16564_PI428323385	CG30104	SAL_DOWN 24/48	Probe	246458	CG30104	CG30104 gene product from transcript CG30104-RB	1.25901	5.32651	5.05172	3.90625e-05	0.00366746	2.13817	24h	48h
173	123	0	CUST_11907_PI428323385	CG17077	SAL_DOWN 24/48	Probe	42757	pnt	pointed	1.26213	8.32191	9.6971	1.1432e-09	6.35058e-07	12.2489	24h	48h
347	38	0	CUST_36472_PI428323385	CG7478	SAL_DOWN 24/48	Probe	40444	Act79B	Actin 79B	1.26351	10.2911	10.5486	2.26829e-10	1.59484e-07	13.7798	24h	48h
7	20	0	CUST_21188_PI428323385	CG33126	SAL_DOWN 48	Probe	33324	NLaz	Neural Lazarillo	1.27117	6.2553	4.17851	0.00034994	0.0108072	-0.184917	48h
53	70	0	CUST_7499_PI428323385	CG13890	SAL_DOWN 24/48	Probe	38100	CG13890	CG13890 gene product from transcript CG13890-RA	1.27737	10.0936	13.8821	8.63919e-13	1.21484e-09	18.9085	24h	48h
105	63	0	CUST_25402_PI428323385	CG41320	SAL_DOWN 24/48	Probe	5740635	CG41320	CG41320 gene product from transcript CG41320-RA	1.27938	9.13001	8.57928	1.09688e-08	4.36539e-06	10.0853	24h	48h
80	66	0	CUST_2409_PI428323385	CG11051	SAL_DOWN 48	Probe	50286	Nplp2	Neuropeptide-like precursor 2	1.31469	7.54177	3.28663	0.00318141	0.0481845	-2.32052	48h
164	110	0	CUST_37606_PI428323385	CG8023	SAL_DOWN 24/48	Probe	38923	eIF4E-3	CG8023 gene product from transcript CG8023-RA	1.34507	5.17484	9.36283	2.21045e-09	1.09706e-06	11.6206	24h	48h
251	115	0	CUST_21261_PI428323385	CG33140	SAL_DOWN 24/48	Probe	35642	CG33140	CG33140 gene product from transcript CG33140-RA	1.36735	6.1565	8.73894	7.86295e-09	3.25202e-06	10.4053	24h	48h
69	101	0	CUST_6730_PI428323385	CG1342	SAL_DOWN 48	Probe	43642	Spn100A	Serpin 100A	1.40226	9.48101	4.70941	9.21e-05	0.00410858	1.12408	48h
18	6	0	CUST_21658_PI428323385	CG33302	SAL_DOWN 24/48	Probe	2768918	Cpr31A	Cuticular protein 31A	1.4644	6.93947	9.6967	1.14409e-09	6.35058e-07	12.2482	24h	48h
66	68	0	CUST_35777_PI428323385	CG7160	SAL_DOWN 24/48	Probe	40408	Cpr78E	Cuticular protein 78E	1.47269	11.3126	3.74156	0.00104228	0.0405998	-1.03897	24h	48h
230	26	0	CUST_41022_PI428323385	CG9486	SAL_DOWN 48	Probe	33874	CG9486	CG9486 gene product from transcript CG9486-RA	1.49739	5.87921	4.01716	0.00052436	0.0145095	-0.57946	48h
105	146	0	CUST_18839_PI428323385	CG31810	SAL_DOWN 24/48	Probe	318955	CG31810	CG31810 gene product from transcript CG31810-RA	1.54406	6.33227	14.2219	5.19635e-13	8.11901e-10	19.3628	24h	48h
192	103	0	CUST_10815_PI428323385	CG15707	SAL_DOWN 24/48	Probe	36804	krimp	krimper	1.57775	7.67632	6.36653	1.56394e-06	0.000295859	5.27575	24h	48h
123	39	0	CUST_36751_PI428323385	CG7607	SAL_DOWN 24/48	Probe	39263	CG7607	CG7607 gene product from transcript CG7607-RA	1.61417	5.9423	10.163	4.66741e-10	2.98332e-07	13.0987	24h	48h
374	147	0	CUST_24199_PI428323385	CG3649	SAL_DOWN 24/48	Probe	37626	CG3649	CG3649 gene product from transcript CG3649-RB	1.61605	9.65597	7.52767	1.06951e-07	3.02807e-05	7.88515	24h	48h
195	128	0	CUST_36577_PI428323385	CG7532	SAL_DOWN 24/48	Probe	34838	l(2)34Fc	lethal (2) 34Fc	1.62792	11.3591	8.79772	6.96186e-09	2.90785e-06	10.5222	24h	48h
141	10	0	CUST_10112_PI428323385	CG15236	SAL_DOWN 24/48	Probe	35595	CG15236	CG15236 gene product from transcript CG15236-RB	1.73993	5.22258	12.5792	6.6761e-12	7.22149e-09	17.0557	24h	48h
257	127	0	CUST_18836_PI428323385	CG31809	SAL_DOWN 24/48	Probe	318954	CG31809	CG31809 gene product from transcript CG31809-RB	1.75802	6.84728	16.3318	2.71221e-14	6.95663e-11	21.9461	24h	48h
129	153	0	CUST_28073_PI428323385	CG43103	SAL_DOWN 24/48	Probe	12798325	CG43103	CG43103 gene product from transcript CG43103-RA	1.83543	8.05596	7.2158	2.1615e-07	5.39556e-05	7.20217	24h	48h
323	16	0	CUST_9079_PI428323385	CG14715	SAL_DOWN 24/48	Probe	41403	CG14715	CG14715 gene product from transcript CG14715-RA	1.85237	12.0964	16.3068	2.80336e-14	6.95663e-11	21.9177	24h	48h
58	143	0	CUST_27688_PI428323385	CG42798	SAL_DOWN 48	Probe	10178954	CG42798	CG42798 gene product from transcript CG42798-RA	1.90966	5.04522	3.7865	0.00093222	0.0211576	-1.13862	48h
65	157	0	CUST_18160_PI428323385	CG31436	SAL_DOWN 24/48	Probe	318734	CG31436	CG31436 gene product from transcript CG31436-RA	1.96041	6.60368	12.7385	5.15563e-12	6.21415e-09	17.292	24h	48h
377	151	0	CUST_8402_PI428323385	CG14332	SAL_DOWN 48	Probe	42098	CG14332	CG14332 gene product from transcript CG14332-RA	2.06535	6.35624	3.32126	0.00292549	0.0456753	-2.24035	48h
316	142	0	CUST_30010_PI428323385	CG4570	SAL_DOWN 24/48	Probe	41306	CG4570	CG4570 gene product from transcript CG4570-RA	2.14555	7.42789	12.4357	8.44564e-12	8.9072e-09	16.8403	24h	48h
264	95	0	CUST_27765_PI428323385	CG42834	SAL_DOWN 48	Probe	10178910	CG42834	CG42834 gene product from transcript CG42834-RA	2.26862	4.89947	3.9216	0.00066582	0.0169924	-0.811905	48h
36	49	0	CUST_19857_PI428323385	CG32364	SAL_DOWN 24/48	Probe	317996	CG32364	CG32364 gene product from transcript CG32364-RA	2.30836	10.274	15.2553	1.17303e-13	2.35646e-10	20.6773	24h	48h
311	18	0	CUST_40664_PI428323385	CG9333	SAL_DOWN 24/48	Probe	35349	Oseg5	CG9333 gene product from transcript CG9333-RB	2.33816	6.28203	14.6518	2.76862e-13	4.67189e-10	19.9218	24h	48h
343	58	0	CUST_8483_PI428323385	CG14394	SAL_DOWN 48	Probe	41568	CG14394	CG14394 gene product from transcript CG14394-RB	2.63475	8.37763	20.7578	1.41e-16	4.94e-13	27.2273	48h
76	22	0	CUST_23017_PI428323385	CG34215	SAL_DOWN 24/48	Probe	5740170	CG34215	CG34215 gene product from transcript CG34215-RA	2.83172	6.72586	12.7985	4.6806e-12	5.80752e-09	17.3802	24h	48h
140	119	0	CUST_16064_PI428323385	CG2849	SAL_DOWN 24/48	Probe	31332	Rala	Ras-related protein	3.03996	8.62267	23.0249	1.38413e-17	1.94636e-13	28.0327	24h	48h
296	93	0	CUST_26169_PI428323385	CG42330	SAL_DOWN 24/48	Probe	2769008	Dscam4	Down syndrome cell adhesion molecule 4	3.65926	6.95919	19.062	9.28078e-16	5.59313e-12	24.7641	24h	48h
379	95	0	CUST_32390_PI428323385	CG5671	SAL_DOWN 24/48	Probe	43991	Pten	CG5671 gene product from transcript CG5671-RB	3.99948	8.40939	18.3017	2.27221e-15	8.49544e-12	24.032	24h	48h
254	124	0	CUST_1182_PI428323385	CG10541	SAL_DOWN 24/48	Probe	38653	Tektin-C	Tektin C	5.26121	7.86789	18.743	1.34605e-15	6.3094e-12	24.4615	24h	48h

## Sheet: RX_UP
Gene	pvalue 2h	logFC	pvalue 18h	logFC		Class
CG1091(---)	*	0.586		0.171		RX1_UP
CG3857(---)	*	0.586		0.266		RX1_UP
CG8379(---)	*	0.586		0.299		RX1_UP
EndoG(CG8862)	*	0.586		0.366		RX1_UP
dgt1(dim gamma-tubulin 1)	*	0.588		-0.018		RX1_UP
Lar(bypass)	*	0.591		-0.205		RX1_UP
EDTP(Egg-derived tyrosine phosphatase)	*	0.595		0.381		RX1_UP
sano(serrano)	*	0.597		0.547		RX1_UP
Rbf(Retinoblastoma-family protein)	*	0.601		-0.022		RX1_UP
fj(four-jointed)	*	0.605		0.237		RX1_UP
CG6568(---)	*	0.607		0.561		RX1_UP
Ptp10D(Protein tyrosine phosphatase 10D)	*	0.61		0.34		RX1_UP
CG5044(---)	*	0.618		0.425		RX1_UP
spen(rhinoceros)	*	0.618		0.072		RX1_UP
CG7461(Drosophila very-long chain ACAD)	*	0.62		0.547		RX1_UP
jbug(filamin)	*	0.632		-0.156		RX1_UP
Rcd1(Reduction in Cnn Dots 1)	*	0.634		-0.102		RX1_UP
spict(CG12292)	*	0.641		-0.122		RX1_UP
Rtnl1(Reticulon-like1)	*	0.642		-0.195		RX1_UP
CG17293(---)	*	0.644		0.467		RX1_UP
CG4973 /// DpseGA18564(--- /// GA18564)	*	0.644		0.124		RX1_UP
CG6905(---)	*	0.649		0.47		RX1_UP
RpII215(RNA polymerase II)	*	0.652		0.228		RX1_UP
melt(melted)	*	0.657		0.464		RX1_UP
CG7544(---)	*	0.662		-0.413		RX1_UP
Src42A(Suppressor of pole hole)	*	0.663		0.511		RX1_UP
spz3(Spz3)	*	0.666		0.383		RX1_UP
CG9376(---)	*	0.669		0.173		RX1_UP
p130CAS(p130CAS)	*	0.671		0.581		RX1_UP
Ge-1(CG6181)	*	0.686		0.452		RX1_UP
RhoGAP68F(RhoGAP68F)	*	0.69		0.34		RX1_UP
scramb1(CG32056)	*	0.693		0.504		RX1_UP
CG8111(---)	*	0.695		0.339		RX1_UP
CG8321(---)	*	0.697		0.148		RX1_UP
CG3529(---)	*	0.705		0.329		RX1_UP
CG7083(---)	*	0.706		0.184		RX1_UP
Gli(gliotactin)	*	0.707		0.393		RX1_UP
dbr(debra)	*	0.715		-0.34		RX1_UP
Pimet(CG12367)	*	0.715		0.329		RX1_UP
plexA(Plexin A)	*	0.716		0.484		RX1_UP
cbc(CG5970)	*	0.721		0.576		RX1_UP
dmt(dalmatian)	*	0.721		0.398		RX1_UP
CG11660(---)	*	0.723		0.465		RX1_UP
qkr58E-3(KH domain encompassing protein 1)	*	0.724		0.339		RX1_UP
brat(Brain Tumor)	*	0.75		0.416		RX1_UP
MAPk-Ak2(MAP kinase activated protein kinase-2)	*	0.769		0.585		RX1_UP
Syx6(syntaxin)	*	0.771		0.4		RX1_UP
Cul-3(Cullin3)	*	0.777		0.441		RX1_UP
CG7065(---)	*	0.779		0.155		RX1_UP
CG8964(---)	*	0.796		0.413		RX1_UP
Grip75(Grip75)	*	0.802		0.347		RX1_UP
poe(pushover)	*	0.804		0.562		RX1_UP
gdl /// gdl-ORF39(gonadal /// gdl-ORF39)	*	0.817		0.3		RX1_UP
cact(cactus)	*	0.82		0.433		RX1_UP
B4(B4)	*	0.822		0.332		RX1_UP
CG5543(---)	*	0.838		0.466		RX1_UP
CG5026(---)	*	0.84		0.582		RX1_UP
Klp64D(Kinesin-like protein at 64D)	*	0.85		0.621		RX1_UP
CG8360(---)	*	0.851		0.322		RX1_UP
PGRP-LE(Peptidoglycan recognition protein LE)	*	0.861		0.489		RX1_UP
CG12084(---)	*	0.874		0.692		RX1_UP
CG10080(---)	*	0.878		0.344		RX1_UP
gish(gilgamesh)	*	0.878		0.264		RX1_UP
CG5524(---)	*	0.883		0.068		RX1_UP
sbr(locus 1)	*	0.889		0.434		RX1_UP
CG13501(---)	*	0.893		0.102		RX1_UP
Ubc-E2H(Ubc-E2H)	*	0.9		0.547		RX1_UP
Chit(chitinase-like)	*	0.918		-0.339		RX1_UP
CG5938(---)	*	0.936		0.571		RX1_UP
CG42306 /// Gint3(--- /// GDI interacting protein 3)	*	0.949		0.568		RX1_UP
Letm1(Letm1)	*	0.954		0.523		RX1_UP
DNApol-iota(DNApol-iota)	*	0.956		0.903		RX1_UP
milt(milton)	*	0.961		0.223		RX1_UP
CG4797(Sugar transporter-like)	*	0.984		0.2		RX1_UP
dnr1(defense repressor 1)	*	0.986		0.216		RX1_UP
CG12316(---)	*	0.989		0.465		RX1_UP
lilli(lilliputian)	*	0.989		0.423		RX1_UP
JTBR(anon-fast-evolving-2G4)	*	0.997		0.397		RX1_UP
Cct1(Phosphocholine cytidylyltransferase)	*	0.998		0.091		RX1_UP
CG32141(---)	*	1.006		0.309		RX1_UP
CG32756(---)	*	1.014		0.42		RX1_UP
Aly(Aly)	*	1.032		-0.116		RX1_UP
CG42327(CG14713)	*	1.04		0.231		RX1_UP
CG7997(---)	*	1.062		0.292		RX1_UP
Ser(Serrate)	*	1.063		-0.197		RX1_UP
ssp3(CG18397)	*	1.089		0.353		RX1_UP
CG34246(---)	*	1.095		0.315		RX1_UP
Rbp1(RNA-binding protein 1)	*	1.123		-0.372		RX1_UP
CG18787 /// CG18789(--- /// ---)	*	1.146		0.439		RX1_UP
CG30389(---)	*	1.147		-0.057		RX1_UP
CG13667(---)	*	1.159		0.583		RX1_UP
Glt(glutactin)	*	1.16		-0.325		RX1_UP
Lsp1beta(Larval serum protein 1 beta)	*	1.16		-0.828		RX1_UP
DAAM(Dishevelled Associated Activator of Morphogenesis)	*	1.166		-0.475		RX1_UP
sra(sarah)	*	1.181		-0.242		RX1_UP
CG33107 /// Dph5(--- /// Diphthamide methyltransferase)	*	1.199		0.897		RX1_UP
CG7768(---)	*	1.216		0.582		RX1_UP
CG32195(---)	*	1.218		0.505		RX1_UP
CG12877(---)	*	1.241		0.291		RX1_UP
CG12880(---)	*	1.26		0.063		RX1_UP
Lasp(Lasp)	*	1.318		0.486		RX1_UP
AttA /// AttB(attacin /// attacin)	*	1.369		-1.835		RX1_UP
CG8791(---)	*	1.379		0.255		RX1_UP
CG32212(---)	*	1.45		0.649		RX1_UP
CG34360(CG12802)	*	1.55		0.476		RX1_UP
Rfabg(lipophorin)	*	1.57		-0.608		RX1_UP
CG8316(---)	*	1.661		-0.573		RX1_UP
CG7724(---)	*	1.678		1.101		RX1_UP
CG3376(---)	*	1.697		0.424		RX1_UP
l(2)08717(lethal (2) 08717)	*	1.709		-0.416		RX1_UP
CG1347(---)	*	1.774		0.606		RX1_UP
CG7069(---)	*	1.797		0.692		RX1_UP
MtnA(metallothionein N)	*	1.846		-0.969		RX1_UP
CG6327(---)	*	1.859		-0.349		RX1_UP
CG14470(---)	*	1.865		0.278		RX1_UP
Jon99Fi(Jonah 99F)	*	1.926		1		RX1_UP
wnd(CG8789)	*	1.974		0.42		RX1_UP
CG6762(---)	*	2.012		0.77		RX1_UP
Brd(Bearded)	*	2.397		0.514		RX1_UP
Nplp2(neuropeptide-like precursor 2)	*	2.501		0.749		RX1_UP
skl(sickle)	*	2.564		0.082		RX1_UP
CG4914(---)	*	2.691		-0.184		RX1_UP
CG4563(---)	*	2.761		0		RX1_UP
CG15829(---)	*	2.853		-0.308		RX1_UP
CG18180(---)	*	3.082		1.142		RX1_UP
danr(Distal antenna related)	*	3.141		0.218		RX1_UP
CG16996(---)	*	3.209		-0.44		RX1_UP
GstE3(Glutathione S transferase E3)	*	3.611		0.434		RX1_UP
CG15043 /// DsimCG15043(--- /// ---)	*	3.901		-1.415		RX1_UP
Jon25Bii(Jonah 25B)	*	4.069		-1.452		RX1_UP
CG12115(---)	*	4.309		-0.441		RX1_UP
Rab3(Rab-protein 3)	*	4.478		1.716		RX1_UP
CG6175 gene product from transcript CG6175-RB	*	0.723		-0.238		RX1_UP
CG33181 gene product from transcript CG33181-RF	*	0.769		0.432		RX1_UP
presenilin enhancer	*	0.928		0.495		RX1_UP
centrosomin	*	1.019		0.5		RX1_UP
CG3714 gene product from transcript CG3714-RC	*	1.178		0.208		RX1_UP
CG33978 gene product from transcript CG33978-RB	*	1.185		0.55		RX1_UP
CG12224 gene product from transcript CG12224-RB	*	1.381		0.511		RX1_UP
off-track	*	0.802		-0.24		RX1_UP
CG11138 gene product from transcript CG11138-RC	*	1.025		-0.275		RX1_UP
kekkon-1	*	1.593		0.589		RX1_UP
polychaetoid	*	0.664		-0.031		RX1_UP
CG8908 gene product from transcript CG8908-RB	*	0.726		0.279		RX1_UP
CG8786 gene product from transcript CG8786-RB	*	0.786		0.324		RX1_UP
CG12016 gene product from transcript CG12016-RA	*	0.872		0.404		RX1_UP
CG12268 gene product from transcript CG12268-RB	*	1.56		0.453		RX1_UP
CG11655 gene product from transcript CG11655-RA	*	0.626		0.478		RX1_UP
Larval serum protein 1 alpha	*	1.186		-1.577		RX1_UP
CG31809 gene product from transcript CG31809-RB	*	1.204		0		RX1_UP
CG13082 gene product from transcript CG13082-RA	*	1.259		1.099		RX1_UP
CG16704 gene product from transcript CG16704-RA	*	1.374		-1.606		RX1_UP
Cellular retinaldehyde binding protein	*	1.546		-0.091		RX1_UP
CG18179 gene product from transcript CG18179-RA	*	3.627		0		RX1_UP
Larval serum protein 1 gamma	*	1.348		-1.367		RX1_UP
CG34331 gene product from transcript CG34331-RB	*	1.531		-0.096		RX1_UP
Cytochrome P450-4d1	*	1.847		-1.859		RX1_UP
inflated	*	0.604		0.051		RX1_UP
CG6715 gene product from transcript CG6715-RB	*	0.927		0.359		RX1_UP
CG17109 gene product from transcript CG17109-RA	*	0.944		0		RX1_UP
Defensin	*	1.754		-0.38		RX1_UP
COQ7(COQ7)	*	0.702	*	0.592		RX12_UU
Ark(Apaf-1 related killer)	*	1.142	*	0.602		RX12_UU
CG9304(---)	*	0.593	*	0.603		RX12_UU
fray(Ste20-like protein kinase)	*	1.14	*	0.607		RX12_UU
CG8569(---)	*	0.653	*	0.608		RX12_UU
CG16865(---)	*	1.102	*	0.615		RX12_UU
CG4771(---)	*	0.624	*	0.62		RX12_UU
mbf1(multiprotein bridging factor 1)	*	0.636	*	0.626		RX12_UU
JhI-21(JhI-21)	*	0.726	*	0.635		RX12_UU
Las(Lipoic acid synthase)	*	0.862	*	0.636		RX12_UU
Pop2(Pop2)	*	0.657	*	0.639		RX12_UU
oaf(transcript-near-decapentaplegic)	*	0.686	*	0.639		RX12_UU
Stam(Signal transducing adaptor molecule)	*	0.796	*	0.64		RX12_UU
CG3825(---)	*	0.689	*	0.642		RX12_UU
TMS1(TMS1)	*	0.959	*	0.643		RX12_UU
CG13014(---)	*	0.795	*	0.644		RX12_UU
CG31534(---)	*	1.218	*	0.646		RX12_UU
CG6950(---)	*	0.681	*	0.655		RX12_UU
Hmt-1(CG4225)	*	0.934	*	0.657		RX12_UU
CG2970(---)	*	0.773	*	0.671		RX12_UU
CG2701(transcript II)	*	1.499	*	0.673		RX12_UU
Nmda1(N-methyl-D-aspartate receptor-associated protein)	*	0.709	*	0.674		RX12_UU
CG8116(---)	*	1.827	*	0.675		RX12_UU
SP71(SP71)	*	0.641	*	0.678		RX12_UU
rho(rhomboid-1)	*	2.1	*	0.693		RX12_UU
CG6686(---)	*	1.002	*	0.697		RX12_UU
CG5366(---)	*	0.834	*	0.706		RX12_UU
c11.1(c11.1)	*	1.524	*	0.711		RX12_UU
CG1239(---)	*	1.025	*	0.712		RX12_UU
CG33275(---)	*	0.819	*	0.714		RX12_UU
LamC(lamin C)	*	0.874	*	0.716		RX12_UU
POSH(Plenty of SH3s)	*	1.287	*	0.722		RX12_UU
Jra(Jun oncogene)	*	1.751	*	0.723		RX12_UU
stc(Chorion-factor-4)	*	0.931	*	0.726		RX12_UU
CG32104(---)	*	0.794	*	0.733		RX12_UU
RfC4(Replication factor C subunit 4)	*	0.63	*	0.736		RX12_UU
Rae1(Rae1)	*	0.896	*	0.736		RX12_UU
opa1-like(optic atrophy 1-like)	*	0.743	*	0.742		RX12_UU
CG6608(---)	*	1.137	*	0.747		RX12_UU
mRpL30(mitochondrial ribosomal protein L30)	*	0.62	*	0.75		RX12_UU
RnrL(ribonucleoside-diphosphate reductase large subunit)	*	0.962	*	0.754		RX12_UU
Tom(Barbu)	*	2.344	*	0.755		RX12_UU
l(2)k14505(lethal (2) k14505)	*	0.708	*	0.758		RX12_UU
CG7810(---)	*	1.025	*	0.759		RX12_UU
CG32626(---)	*	0.909	*	0.762		RX12_UU
CG14883(---)	*	0.948	*	0.771		RX12_UU
Btk29A(Btk family kinase at 29A)	*	1.452	*	0.774		RX12_UU
Ssrp(structure-specific recognition protein)	*	0.67	*	0.777		RX12_UU
Rep(rab escort protein)	*	0.703	*	0.784		RX12_UU
CG7376(---)	*	1.343	*	0.784		RX12_UU
InR(insulin receptor)	*	0.971	*	0.785		RX12_UU
CG31919 /// CG33995(--- /// ---)	*	1.259	*	0.787		RX12_UU
CG17273(---)	*	0.763	*	0.789		RX12_UU
AGO2(Argonaute 2)	*	1.273	*	0.792		RX12_UU
CG6843(---)	*	1.185	*	0.793		RX12_UU
CG16947(---)	*	3.413	*	0.809		RX12_UU
Fdxh(Ferredoxin)	*	0.999	*	0.822		RX12_UU
lft(lowfat)	*	1.24	*	0.823		RX12_UU
pic(piccolo)	*	0.822	*	0.831		RX12_UU
CG6659(---)	*	1.231	*	0.833		RX12_UU
CG6841(---)	*	1.011	*	0.851		RX12_UU
Ada2b(Transcriptional adapter 2S)	*	1.725	*	0.852		RX12_UU
hk(hook)	*	0.91	*	0.86		RX12_UU
CG13623(---)	*	0.899	*	0.87		RX12_UU
Sec22(CG7359)	*	0.938	*	0.87		RX12_UU
APP-BP1(beta-Amyloid precursor protein binding protein 1)	*	0.989	*	0.875		RX12_UU
DNApol-eta(DNApol-eta)	*	1.731	*	0.879		RX12_UU
CG6066 /// mod(mdg4)(--- /// Modifier67.2)	*	1.275	*	0.883		RX12_UU
Ate1(Ate1)	*	1.551	*	0.889		RX12_UU
trbl(tribbles)	*	1.647	*	0.896		RX12_UU
Ide(Insulin degrading metalloproteinase)	*	0.895	*	0.897		RX12_UU
CG7277(---)	*	0.978	*	0.9		RX12_UU
Pi3K21B(dPI 3-kinase)	*	0.83	*	0.909		RX12_UU
conv(convoluted)	*	1.401	*	0.914		RX12_UU
Shroom(CG13942)	*	1.238	*	0.924		RX12_UU
Nc(Nedd2-like caspase)	*	1.568	*	0.925		RX12_UU
CG13887(---)	*	1.072	*	0.929		RX12_UU
Aats-ala(Alanyl-tRNA synthetase)	*	0.768	*	0.933		RX12_UU
mei-9(meiotic 9)	*	1.651	*	0.933		RX12_UU
mus210(xeroderma pigmentosum group C complementing factor)	*	1.768	*	0.933		RX12_UU
CG18507(---)	*	0.692	*	0.934		RX12_UU
CG17187(---)	*	1.522	*	0.94		RX12_UU
CG15098(---)	*	0.603	*	0.944		RX12_UU
anon-67Ea /// hay(anon-67Ea /// haywire)	*	1.417	*	0.947		RX12_UU
CG30000(---)	*	1.178	*	0.95		RX12_UU
CG32500 /// CG32857 /// CG33502(--- /// --- /// ---)	*	0.616	*	0.958		RX12_UU
CG9917(---)	*	1.14	*	0.964		RX12_UU
mthl1(Mth-like 1)	*	0.991	*	0.978		RX12_UU
CG9248(---)	*	1.072	*	0.978		RX12_UU
Hip14(htt-interacting protein 14)	*	1.725	*	0.98		RX12_UU
CG5931(---)	*	1.02	*	0.981		RX12_UU
CG33057(---)	*	1.058	*	0.987		RX12_UU
CG7632(---)	*	1.307	*	0.988		RX12_UU
CG10463(---)	*	1.052	*	0.991		RX12_UU
CG12728(---)	*	1.452	*	0.991		RX12_UU
CG30373(---)	*	1.239	*	0.999		RX12_UU
CG8060(---)	*	1.691	*	1		RX12_UU
Fer2LCH(Ferritin)	*	0.903	*	1.003		RX12_UU
kraken(kraken)	*	1.262	*	1.004		RX12_UU
PEK(PEK)	*	1.364	*	1.004		RX12_UU
sdk(sidekick)	*	0.893	*	1.01		RX12_UU
ligatin(Ligatin)	*	0.912	*	1.013		RX12_UU
CG42630 /// mtTFB1(--- /// Mitochondrial Transcription Factor B1)	*	0.922	*	1.029		RX12_UU
CG9065(Complex IV copper chaperone)	*	1.509	*	1.038		RX12_UU
EloA(Elongin A)	*	0.953	*	1.042		RX12_UU
Aats-leu(Leucyl-tRNA synthetase)	*	1.164	*	1.044		RX12_UU
lid(little imaginal discs)	*	1.691	*	1.047		RX12_UU
Kdm4A(CG15835)	*	1.206	*	1.052		RX12_UU
CG30493 /// CG30496(--- /// ---)	*	0.956	*	1.056		RX12_UU
eap(Ebony Activating Protein)	*	1.176	*	1.057		RX12_UU
CG6769(---)	*	1.527	*	1.061		RX12_UU
bocksbeutel(bocksbeutel)	*	1.53	*	1.066		RX12_UU
loco(locomotion defects)	*	1.293	*	1.072		RX12_UU
CG32207(---)	*	0.619	*	1.082		RX12_UU
Spn6(serpin 6)	*	0.81	*	1.085		RX12_UU
CG33057 /// mkg-p(--- /// monkey-king)	*	1.342	*	1.085		RX12_UU
CG8042(---)	*	0.697	*	1.086		RX12_UU
cactin(cactin)	*	1.462	*	1.095		RX12_UU
dlp(Dally-like)	*	1.336	*	1.11		RX12_UU
dgt2(dim gamma-tubulin 2)	*	1.44	*	1.149		RX12_UU
CG18410(---)	*	0.678	*	1.16		RX12_UU
CG5391(---)	*	1.662	*	1.175		RX12_UU
CG7188(---)	*	0.922	*	1.183		RX12_UU
puc(puckered)	*	2.218	*	1.189		RX12_UU
Anxb11(Annexin B11)	*	0.866	*	1.195		RX12_UU
CG3624(Cell adhesion protein)	*	1.739	*	1.197		RX12_UU
CG34325(---)	*	1.1	*	1.199		RX12_UU
CG32369(---)	*	1.721	*	1.209		RX12_UU
G9a(histone methyltransferase)	*	0.609	*	1.213		RX12_UU
CG9945(---)	*	1.83	*	1.217		RX12_UU
rho-4(rhomboid-4)	*	0.952	*	1.228		RX12_UU
CG10353(---)	*	1.071	*	1.23		RX12_UU
CG42496 /// Ppcdc(--- /// CG30290)	*	1.287	*	1.233		RX12_UU
CG9646(---)	*	1.527	*	1.234		RX12_UU
sage(salivary gland-expressed bHLH)	*	1.568	*	1.244		RX12_UU
mal(bronzy)	*	2.022	*	1.244		RX12_UU
CG15611(---)	*	1.172	*	1.248		RX12_UU
CG11710(---)	*	1.671	*	1.258		RX12_UU
CG31953 /// gkt(--- /// glaikit)	*	1.177	*	1.269		RX12_UU
wash(CG13176)	*	1.064	*	1.282		RX12_UU
UbcD6(Ubiquitin conjugating enzyme)	*	1.238	*	1.283		RX12_UU
CG12171(---)	*	1.332	*	1.286		RX12_UU
CG7816(---)	*	1.577	*	1.291		RX12_UU
CG10005(---)	*	2.223	*	1.294		RX12_UU
CG6204(---)	*	1.81	*	1.295		RX12_UU
CG3004(---)	*	1.587	*	1.296		RX12_UU
CG2059(---)	*	1.987	*	1.305		RX12_UU
HBS1(HBS1)	*	1.709	*	1.32		RX12_UU
CG3609(---)	*	0.619	*	1.323		RX12_UU
CG5800(---)	*	1.205	*	1.347		RX12_UU
CG6574(---)	*	0.767	*	1.357		RX12_UU
Best1(Bestrophin 1)	*	1.613	*	1.358		RX12_UU
RpA-70(Drosophila Replication Protein A)	*	1.46	*	1.36		RX12_UU
l(1)G0136(lethal (1) G0136)	*	1.124	*	1.371		RX12_UU
Mdr49(Multi drug resistance 49)	*	1.359	*	1.373		RX12_UU
CG30100 /// CG42372(--- /// ---)	*	1.073	*	1.385		RX12_UU
CG32649(---)	*	1.654	*	1.386		RX12_UU
CG8549(---)	*	1.593	*	1.403		RX12_UU
CG2453(---)	*	1.61	*	1.403		RX12_UU
clt(JHE-related)	*	1.469	*	1.418		RX12_UU
Alr(augmenter of liver regeneration)	*	1.401	*	1.423		RX12_UU
CG4096(---)	*	1.171	*	1.431		RX12_UU
CG32066(CG6487)	*	0.768	*	1.44		RX12_UU
gkt(glaikit)	*	1.003	*	1.441		RX12_UU
CG42533(CG15819)	*	1.398	*	1.446		RX12_UU
CG15773(---)	*	1.548	*	1.452		RX12_UU
JhI-1(Juvenile hormone-inducible protein 1)	*	1.398	*	1.453		RX12_UU
eIF6(eIF6)	*	1.541	*	1.455		RX12_UU
CG32640 /// CG32641(--- /// ---)	*	1.243	*	1.456		RX12_UU
CG31918(---)	*	1.268	*	1.494		RX12_UU
rpr(reaper)	*	3.1	*	1.503		RX12_UU
CG34134(---)	*	1.281	*	1.508		RX12_UU
Cyp9f2(Cyp9f2)	*	2.666	*	1.517		RX12_UU
CG7722 /// DsimCG7722(--- /// ---)	*	0.735	*	1.531		RX12_UU
XRCC1(XRCC1)	*	1.273	*	1.543		RX12_UU
CG4858(---)	*	1.547	*	1.555		RX12_UU
CG31549(---)	*	1.759	*	1.574		RX12_UU
Clbn(Caliban)	*	1.852	*	1.601		RX12_UU
CG6876(---)	*	1.718	*	1.603		RX12_UU
CG8798(---)	*	2.147	*	1.636		RX12_UU
CG33158(---)	*	1.464	*	1.688		RX12_UU
CG1882(---)	*	2.246	*	1.699		RX12_UU
CG6171(Anon-becker2)	*	2.1	*	1.7		RX12_UU
CG5604(---)	*	1.902	*	1.711		RX12_UU
step(steppke)	*	1.484	*	1.733		RX12_UU
CG8353(---)	*	1.845	*	1.752		RX12_UU
bcn92(bcn92)	*	1.555	*	1.755		RX12_UU
Men(Malic enzyme)	*	1.615	*	1.771		RX12_UU
wus(wurst)	*	1.904	*	1.773		RX12_UU
Dgp-1(Dgp-1)	*	1.876	*	1.78		RX12_UU
CG1146(---)	*	2.034	*	1.784		RX12_UU
CG31142 /// DgriCG31142 /// Dmoj(--- /// --- /// --- /// ---)	*	0.817	*	1.794		RX12_UU
Aats-trp /// sage(Tryptophanyl-tRNA synthetase /// salivary gland-expressed bHLH)	*	1.838	*	1.795		RX12_UU
wun(wunen)	*	0.817	*	1.798		RX12_UU
scarface(scarface)	*	1.206	*	1.82		RX12_UU
CG6512(---)	*	1.858	*	1.834		RX12_UU
Chrac-14 /// mus201(Chrac-14 /// mutagen-sensitive 201)	*	1.998	*	1.835		RX12_UU
Socs36E(Suppressor of cytokine signaling at 36E)	*	2.132	*	1.847		RX12_UU
Lig4(ligase4)	*	2.642	*	1.856		RX12_UU
CG9987(---)	*	1.992	*	1.857		RX12_UU
dlg1(Discslarge)	*	1.904	*	1.858		RX12_UU
CG17327(---)	*	1.774	*	1.871		RX12_UU
Gclc(Glutamate-cysteine ligase catalytic subunit)	*	2.841	*	1.878		RX12_UU
CheA29a(CheA29a)	*	1.084	*	1.887		RX12_UU
CG1667(---)	*	2.6	*	1.89		RX12_UU
CG9836(---)	*	1.645	*	1.899		RX12_UU
RpL12(Ribosomal protein L12)	*	0.73	*	1.939		RX12_UU
CG7051(---)	*	4.585	*	1.948		RX12_UU
CG17327 /// CG9133(--- /// ---)	*	1.852	*	1.953		RX12_UU
toc(toucan)	*	1.754	*	2.007		RX12_UU
lama(lamina ancestor)	*	2.107	*	2.023		RX12_UU
ImpL2(Ecdysone-inducible gene L2)	*	0.966	*	2.032		RX12_UU
kar(karmoisin)	*	1.011	*	2.032		RX12_UU
Ugt86Da(Ugt86Da)	*	2.512	*	2.055		RX12_UU
CG31793(---)	*	2.013	*	2.09		RX12_UU
spz(Spaetzle)	*	0.97	*	2.109		RX12_UU
wfs1(wolfram syndrome 1)	*	1.995	*	2.115		RX12_UU
CG16787(---)	*	2.217	*	2.131		RX12_UU
CG18596(---)	*	2.724	*	2.144		RX12_UU
yellow-b(yellow-b)	*	0.918	*	2.156		RX12_UU
CG2076(---)	*	1.594	*	2.182		RX12_UU
Nmnat(Nicotinamide mononucleotide adenylytransferase)	*	2.222	*	2.198		RX12_UU
Pvf2(VEGF-related factor 2)	*	1.882	*	2.223		RX12_UU
Mmp2(Matrix metalloproteinase 2)	*	1.95	*	2.298		RX12_UU
insc(Inscutable)	*	2.67	*	2.317		RX12_UU
CG31864 /// escl(--- /// esc-like)	*	2.57	*	2.349		RX12_UU
CG12264(---)	*	2.482	*	2.356		RX12_UU
tal-1A /// tal-2A /// tal-3A ///(CG42384 /// CG42385 /// CG42386 /// CG42387)	*	1.326	*	2.433		RX12_UU
Pvf1(PDGF- and VEGF-related factor 1)	*	1.635	*	2.461		RX12_UU
Sur(sulfonyl urea receptor)	*	4.198	*	2.498		RX12_UU
Cyp6d4(Cyp6d4)	*	2.531	*	2.542		RX12_UU
l(2)35Bg(transcription unit B)	*	1.967	*	2.548		RX12_UU
Cyp18a1(Cytochrome P450 17C)	*	2.319	*	2.692		RX12_UU
vir-1(virus-induced RNA 1)	*	2.116	*	2.889		RX12_UU
moody(moody)	*	1.04	*	2.897		RX12_UU
CG33469(---)	*	1.355	*	3.027		RX12_UU
scb(volado)	*	2.968	*	3.188		RX12_UU
CG17124(---)	*	1.769	*	3.217		RX12_UU
os(unpaired)	*	2.052	*	3.376		RX12_UU
mnb(minibrain)	*	2.377	*	3.382		RX12_UU
CG31686(---)	*	1.944	*	3.421		RX12_UU
Mip(drostatin-B2)	*	2.24	*	3.492		RX12_UU
Cyp9f3Psi(Cyp9f3Psi)	*	3.245	*	3.494		RX12_UU
CG10710(---)	*	1.083	*	3.664		RX12_UU
CG12290(---)	*	1.061	*	3.918		RX12_UU
CG7227(---)	*	3.232	*	3.958		RX12_UU
CG4267(---)	*	2.638	*	4.269		RX12_UU
CG18193(Cytochrome c oxidase Polypeptide VIIA)	*	2.645	*	4.338		RX12_UU
spir(spire)	*	1.963	*	4.444		RX12_UU
CHKov2(CHKov2)	*	4.052	*	4.466		RX12_UU
CG32204(---)	*	3.144	*	4.503		RX12_UU
CG13272(CG33312)	*	3.074	*	4.807		RX12_UU
CG9287(---)	*	3.236	*	4.81		RX12_UU
CG11893(---)	*	3.27	*	4.841		RX12_UU
CG14906 /// CG14907(open reading frame 2 /// ---)	*	4.573	*	5.06		RX12_UU
CG18477 /// CG31780(--- /// ---)	*	1.529	*	5.126		RX12_UU
CHKov1(CHKov1)	*	3.23	*	5.514		RX12_UU
CG13786(---)	*	4.202	*	7.433		RX12_UU
vein	*	0.674	*	0.631		RX12_UU
Enhancer of decapping 3	*	0.789	*	0.743		RX12_UU
Glutathione S transferase D3	*	0.838	*	1.273		RX12_UU
CG7852 gene product from transcript CG7852-RA	*	0.847	*	0.903		RX12_UU
CG2065 gene product from transcript CG2065-RA	*	0.909	*	2.8		RX12_UU
CG5059 gene product from transcript CG5059-RD	*	1.026	*	1.259		RX12_UU
no on or off transient A	*	1.116	*	0.817		RX12_UU
CG13624 gene product from transcript CG13624-RD	*	1.175	*	0.63		RX12_UU
CG2999 gene product from transcript CG2999-RD	*	1.183	*	2.531		RX12_UU
CG1299 gene product from transcript CG1299-RA	*	1.22	*	1.172		RX12_UU
lightoid	*	1.305	*	1.472		RX12_UU
CG9214 gene product from transcript CG9214-RA	*	1.316	*	2.072		RX12_UU
CG17104 gene product from transcript CG17104-RA	*	1.39	*	1.244		RX12_UU
CG31694 gene product from transcript CG31694-RA	*	1.417	*	1.073		RX12_UU
CG6071 gene product from transcript CG6071-RA	*	1.499	*	2.513		RX12_UU
CG3074 gene product from transcript CG3074-RB	*	1.621	*	3.407		RX12_UU
CG7627 gene product from transcript CG7627-RB	*	1.64	*	1.378		RX12_UU
meiotic recombination 11	*	1.695	*	1.329		RX12_UU
lethal (2) 03659	*	1.795	*	1.572		RX12_UU
CG10337 gene product from transcript CG10337-RA	*	1.862	*	2.234		RX12_UU
CG17574 gene product from transcript CG17574-RA	*	1.89	*	0.955		RX12_UU
Multidrug-Resistance like Protein 1	*	1.906	*	2.104		RX12_UU
CG8620 gene product from transcript CG8620-RA	*	1.965	*	5.534		RX12_UU
CG17836 gene product from transcript CG17836-RB	*	1.997	*	1.444		RX12_UU
Ecdysone-inducible gene L3	*	2.034	*	4.059		RX12_UU
CG10445 gene product from transcript CG10445-RD	*	2.042	*	1.307		RX12_UU
CG18522 gene product from transcript CG18522-RA	*	2.288	*	5.209		RX12_UU
CG4107 gene product from transcript CG4107-RA	*	2.309	*	1.413		RX12_UU
CG34002 gene product from transcript CG34002-RB	*	2.323	*	2.828		RX12_UU
verrocchio	*	2.323	*	2.605		RX12_UU
CG6339 gene product from transcript CG6339-RE	*	2.345	*	2.004		RX12_UU
CG6272 gene product from transcript CG6272-RA	*	2.506	*	2.161		RX12_UU
mutagen-sensitive 205	*	2.608	*	1.676		RX12_UU
Inverted repeat-binding protein	*	2.634	*	2.104		RX12_UU
CG17612 gene product from transcript CG17612-RB	*	2.668	*	1.41		RX12_UU
CG32549 gene product from transcript CG32549-RD	*	2.703	*	3.561		RX12_UU
Glutathione S transferase E7	*	2.952	*	3.049		RX12_UU
CG32625 gene product from transcript CG32625-RA	*	3.024	*	6.743		RX12_UU
CG3008 gene product from transcript CG3008-RA	*	3.069	*	2.752		RX12_UU
Synapse protein 25	*	3.305	*	4.263		RX12_UU
CG15784 gene product from transcript CG15784-RA	*	3.434	*	3.858		RX12_UU
CG6658 gene product from transcript CG6658-RA	*	3.509	*	2.402		RX12_UU
Glutathione S transferase E6	*	3.54	*	5.342		RX12_UU
CG12868 gene product from transcript CG12868-RB	*	3.559	*	2.486		RX12_UU
CG10916 gene product from transcript CG10916-RA	*	3.893	*	3.328		RX12_UU
CG3448 gene product from transcript CG3448-RB	*	3.995	*	3.48		RX12_UU
TNF-receptor-associated factor 4	*	4.003	*	2.407		RX12_UU
Molybdenum cofactor synthesis 1 ortholog	*	4.006	*	3.625		RX12_UU
CG14059 gene product from transcript CG14059-RB	*	4.21	*	5.69		RX12_UU
CG2909 gene product from transcript CG2909-RA	*	4.553	*	4.576		RX12_UU
CG11086 gene product from transcript CG11086-RA	*	4.594	*	3.026		RX12_UU
CG10638 gene product from transcript CG10638-RA	*	4.632	*	1.84		RX12_UU
CG5953 gene product from transcript CG5953-RA	*	4.636	*	2.952		RX12_UU
CG11897 gene product from transcript CG11897-RA	*	4.689	*	3.582		RX12_UU
Companion of reaper	*	6.165	*	5.001		RX12_UU
CG34417 gene product from transcript CG34417-RI	*	0.662	*	0.668		RX12_UU
twin of eyeless	*	0.744	*	4.485		RX12_UU
Gustatory receptor 23a	*	1.392	*	6.025		RX12_UU
kayak	*	1.905	*	0.672		RX12_UU
Odorant receptor 43b	*	2.688	*	2.181		RX12_UU
Wrinkled	*	2.756	*	1.355		RX12_UU
CG16998 gene product from transcript CG16998-RA	*	2.848	*	2.923		RX12_UU
CG3036 gene product from transcript CG3036-RA	*	3.208	*	2.557		RX12_UU
CG8229 gene product from transcript CG8229-RE	*	0.64	*	1.309		RX12_UU
CG5535 gene product from transcript CG5535-RC	*	0.646	*	1.638		RX12_UU
fruitless	*	0.712	*	0.763		RX12_UU
Chronologically inappropriate morphogenesis	*	0.74	*	1.784		RX12_UU
CG14968 gene product from transcript CG14968-RB	*	0.781	*	0.972		RX12_UU
spindle A	*	0.802	*	0.646		RX12_UU
Sulfated	*	0.961	*	1.952		RX12_UU
CG15282 gene product from transcript CG15282-RA	*	0.977	*	1.457		RX12_UU
mind the gap	*	1.067	*	2.063		RX12_UU
CG1609 gene product from transcript CG1609-RA	*	1.104	*	1.157		RX12_UU
CG1868 gene product from transcript CG1868-RB	*	1.208	*	1.184		RX12_UU
Glutathione S transferase D4	*	1.26	*	3.378		RX12_UU
CG7457 gene product from transcript CG7457-RA	*	1.274	*	0.622		RX12_UU
CG2201 gene product from transcript CG2201-RF	*	1.351	*	0.983		RX12_UU
CG14304 gene product from transcript CG14304-RA	*	1.515	*	1.524		RX12_UU
CG33336 gene product from transcript CG33336-RB	*	1.657	*	1.426		RX12_UU
CG9411 gene product from transcript CG9411-RA	*	1.777	*	3.601		RX12_UU
CG31624 gene product from transcript CG31624-RA	*	1.783	*	2.551		RX12_UU
CG15279 gene product from transcript CG15279-RB	*	1.792	*	3.991		RX12_UU
CG4373 gene product from transcript CG4373-RA	*	1.843	*	5.86		RX12_UU
Matrix metalloproteinase 1	*	1.87	*	3.562		RX12_UU
CG10189 gene product from transcript CG10189-RA	*	1.913	*	1.858		RX12_UU
CG2017 gene product from transcript CG2017-RA	*	1.941	*	1.302		RX12_UU
CG1582 gene product from transcript CG1582-RA	*	1.997	*	1.754		RX12_UU
CG33494 gene product from transcript CG33494-RA	*	2.128	*	2.183		RX12_UU
CG5202 gene product from transcript CG5202-RA	*	2.141	*	2.04		RX12_UU
CG5664 gene product from transcript CG5664-RA	*	2.195	*	1.162		RX12_UU
CG2948 gene product from transcript CG2948-RA	*	2.305	*	2.287		RX12_UU
Activity-regulated cytoskeleton associated protein 1	*	2.391	*	4.143		RX12_UU
DNA ligase III	*	2.396	*	0.692		RX12_UU
CG6040 gene product from transcript CG6040-RA	*	2.427	*	1.39		RX12_UU
CG10283 gene product from transcript CG10283-RD	*	2.438	*	2.113		RX12_UU
Osiris 14	*	2.583	*	2.419		RX12_UU
CG17294 gene product from transcript CG17294-RA	*	2.608	*	1.968		RX12_UU
CG15173 gene product from transcript CG15173-RA	*	2.617	*	2.477		RX12_UU
CG7130 gene product from transcript CG7130-RA	*	2.661	*	2.53		RX12_UU
CG18547 gene product from transcript CG18547-RA	*	2.686	*	3.168		RX12_UU
spindle E	*	2.693	*	3.529		RX12_UU
CG5205 gene product from transcript CG5205-RA	*	2.72	*	2.259		RX12_UU
CG6330 gene product from transcript CG6330-RB	*	2.748	*	2.847		RX12_UU
CG18213 gene product from transcript CG18213-RB	*	2.75	*	2.736		RX12_UU
CG18801 gene product from transcript CG18801-RA	*	2.948	*	2.037		RX12_UU
CG42365 gene product from transcript CG42365-RA	*	2.981	*	2.129		RX12_UU
CG13941 gene product from transcript CG13941-RA	*	3.038	*	3.853		RX12_UU
CG6353 gene product from transcript CG6353-RA	*	3.082	*	3.275		RX12_UU
Tetraspanin 42Ed	*	3.42	*	6.18		RX12_UU
alpha methyl dopa-resistant	*	3.632	*	5.215		RX12_UU
CG2064 gene product from transcript CG2064-RA	*	3.756	*	4.761		RX12_UU
O-6-alkylguanine-DNA alkyltransferase	*	3.782	*	3.623		RX12_UU
CG14695 gene product from transcript CG14695-RA	*	4.985	*	6.286		RX12_UU
eiger	*	5.757	*	3.746		RX12_UU
nuclear fallout	*	0.999	*	0.666		RX12_UU
division abnormally delayed	*	1.155	*	0.766		RX12_UU
CG11009 gene product from transcript CG11009-RB	*	0.614	*	0.888		RX12_UU
Thiolester containing protein IV	*	1.186	*	1.305		RX12_UU
peste	*	1.405	*	1.542		RX12_UU
CG13083 gene product from transcript CG13083-RB	*	3.068	*	2.241		RX12_UU
CG31436 gene product from transcript CG31436-RA	*	1.51	*	2.969		RX12_UU
CG30488 gene product from transcript CG30488-RA	*	2.904	*	3.159		RX12_UU
CG2082 gene product from transcript CG2082-RO	*	3.624	*	3.733		RX12_UU
CG6044 gene product from transcript CG6044-RA	*	0.83	*	0.689		RX12_UU
La autoantigen-like	*	0.645	*	1.219		RX12_UU
CG7587 gene product from transcript CG7587-RA	*	1.412	*	1.671		RX12_UU
CG8654 gene product from transcript CG8654-RC	*	0.997	*	3.417		RX12_UU
Glutathione S transferase E5	*	2.517	*	3.603		RX12_UU
Tyrosine decarboxylase 1	*	1.841	*	3.811		RX12_UU
unkempt	*	0.992	*	0.606		RX12_UU
CG10737 gene product from transcript CG10737-RS	*	1.127	*	0.872		RX12_UU
CG32529 gene product from transcript CG32529-RA	*	0.869	*	0.882		RX12_UU
CG34228 gene product from transcript CG34228-RA	*	0.871	*	1.225		RX12_UU
CG9813 gene product from transcript CG9813-RC	*	3.116	*	4.243		RX12_UU
CG11562(---)		-0.002	*	0.585		RX2_UP
skap(CG11963)		0.401	*	0.587		RX2_UP
Wsck(Wsck)		-0.22	*	0.588		RX2_UP
CG33970(---)		-0.163	*	0.59		RX2_UP
CG8257(---)		0.581	*	0.591		RX2_UP
CG31063(---)		0.171	*	0.594		RX2_UP
CG9331(---)		0.466	*	0.594		RX2_UP
sni(Sniffer)		0.567	*	0.594		RX2_UP
CG17147(---)		0	*	0.596		RX2_UP
Oatp30B(Organic anion transporting polypeptide 30B)		0.569	*	0.599		RX2_UP
CG4199(---)		0.22	*	0.6		RX2_UP
REG(REG)		0.297	*	0.602		RX2_UP
serp(Serpentine)		0.33	*	0.607		RX2_UP
bor(belphegor)		0.335	*	0.608		RX2_UP
CG12007(---)		0.387	*	0.609		RX2_UP
CG7145(---)		0.255	*	0.616		RX2_UP
CG34186(---)		0.513	*	0.618		RX2_UP
Top1(topoisomerase I)		-0.154	*	0.618		RX2_UP
Aats-val(Valyl-tRNA synthetase)		0.011	*	0.62		RX2_UP
mRpS9(mitochondrial ribosomal protein S9)		0.034	*	0.621		RX2_UP
Aats-gln(Glutaminyl-tRNA synthetase)		0.405	*	0.624		RX2_UP
CG3608(---)		0.061	*	0.624		RX2_UP
CG12909(---)		-0.383	*	0.626		RX2_UP
Nc73EF(Neural conserved at 73EF)		0.301	*	0.628		RX2_UP
CG15908 /// CG9410(--- /// ---)		-0.244	*	0.632		RX2_UP
CG13117(---)		-0.232	*	0.634		RX2_UP
mtacp1(NADH-ubiquinone oxidoreductase acyl-carrier subunit)		-0.137	*	0.635		RX2_UP
asrij(asrij)		0.051	*	0.636		RX2_UP
Rpb10(Rpb10)		0.274	*	0.637		RX2_UP
CG18190(---)		0.287	*	0.645		RX2_UP
Ercc1(Ercc1)		0.427	*	0.649		RX2_UP
CG10625(---)		0.492	*	0.661		RX2_UP
CG15313(---)		0.093	*	0.668		RX2_UP
qm(geranylgeranyl pyrophosphate synthase)		0.54	*	0.669		RX2_UP
Trxr-1(thioredoxin reductase)		0.271	*	0.669		RX2_UP
CG7800(---)		0.078	*	0.67		RX2_UP
CG1890(---)		0.134	*	0.673		RX2_UP
CG9932(---)		0.361	*	0.677		RX2_UP
CG33155 /// mRpL53(--- /// mitochondrial ribosomal protein L53)		0.104	*	0.678		RX2_UP
sas(responsible for dominant phenotype)		0.079	*	0.683		RX2_UP
Ptp61F(protein tyrosine phosphatase)		0.191	*	0.688		RX2_UP
Aats-his(Histidyl-tRNA synthetase)		0.094	*	0.69		RX2_UP
Hmgcr(columbus)		0.061	*	0.695		RX2_UP
Ca-P60A(organellar-type Ca-ATPase)		-0.273	*	0.696		RX2_UP
ckd(cracked)		0.394	*	0.696		RX2_UP
Ten-a(Tenascin accessory)		0.205	*	0.696		RX2_UP
mRpL42(mitochondrial ribosomal protein L42)		0.339	*	0.697		RX2_UP
CG14795 /// DmauCG14795 /// Dsim(--- /// --- /// ---)		-0.153	*	0.71		RX2_UP
CG9547(---)		-0.034	*	0.714		RX2_UP
CG17259(seryl-tRNA synthetase)		0.035	*	0.716		RX2_UP
dp(dumpy)		0.177	*	0.716		RX2_UP
Grip163(Grip163)		-0.328	*	0.716		RX2_UP
Tsf1(Transferrin 1)		-1.104	*	0.72		RX2_UP
Aats-cys(Cysteinyl-tRNA synthetase)		0.264	*	0.722		RX2_UP
CG31391(---)		0	*	0.722		RX2_UP
CG34317 /// CG7950(--- /// ---)		0.288	*	0.726		RX2_UP
CG9350(NADH ubiquinone oxidoreductase B14.7)		0.152	*	0.726		RX2_UP
itp(ion transport peptide)		0.355	*	0.729		RX2_UP
CG33056(---)		-0.408	*	0.731		RX2_UP
shot(kakapo)		0.366	*	0.732		RX2_UP
CG17707(---)		-0.004	*	0.734		RX2_UP
CG34104 /// Tequila(--- /// Tequila)		-0.235	*	0.735		RX2_UP
CG13183 /// DsecCG13183(--- /// ---)		-0.24	*	0.737		RX2_UP
CG14613(---)		0.577	*	0.741		RX2_UP
zetaCOP(zetaCOP)		-0.004	*	0.746		RX2_UP
CG12379(---)		0.18	*	0.755		RX2_UP
CG8728(---)		0.275	*	0.761		RX2_UP
CG30497(---)		0.074	*	0.763		RX2_UP
CG33232(villin-like)		0.521	*	0.763		RX2_UP
CG1550(---)		0.308	*	0.768		RX2_UP
cher(filamin)		0.336	*	0.772		RX2_UP
mst(lethal(1)19Fg)		-0.096	*	0.776		RX2_UP
Dhc62B(dynein-related heavy chain polypeptide)		0.087	*	0.779		RX2_UP
CG31688(---)		0.47	*	0.78		RX2_UP
PGRP-SA(semmelweis)		-0.64	*	0.782		RX2_UP
Fas2(Fasciclin II)		0.199	*	0.783		RX2_UP
Myo61F(myosin61F)		0.505	*	0.79		RX2_UP
MYPT-75D(MYPT-75D)		0.093	*	0.793		RX2_UP
c(3)G(crossover suppressor on 3 of Gowan)		0.641	*	0.804		RX2_UP
CG3021(Transcription unit E)		0.066	*	0.819		RX2_UP
CG5903(---)		0.328	*	0.828		RX2_UP
CG13068(---)		-0.197	*	0.832		RX2_UP
CG10527(Farnesoic acid O-methyltransferase)		0.374	*	0.833		RX2_UP
CG5177(---)		0.051	*	0.833		RX2_UP
CG14869(---)		0.205	*	0.846		RX2_UP
CG5010(transcript f)		0.402	*	0.846		RX2_UP
CG9691(---)		0.013	*	0.846		RX2_UP
CG1972(---)		0.367	*	0.857		RX2_UP
lsn(larsen)		0.583	*	0.873		RX2_UP
CG6321(---)		0.397	*	0.874		RX2_UP
CG12814(---)		0.501	*	0.887		RX2_UP
CG11073(---)		0.019	*	0.895		RX2_UP
Spn4(neuroserpin)		0.536	*	0.902		RX2_UP
CG4239(---)		0.15	*	0.909		RX2_UP
Tom7(Translocase of outer membrane 7)		0.174	*	0.91		RX2_UP
sick(sickie)		-0.003	*	0.919		RX2_UP
CG15025(---)		0	*	0.938		RX2_UP
Dis3(Dis3)		-0.012	*	0.948		RX2_UP
Aats-tyr(Tyrosyl-tRNA synthetase)		0.308	*	0.957		RX2_UP
Nxt1(NTF2-related export protein 1)		0.582	*	0.968		RX2_UP
CG18324(---)		0.331	*	0.976		RX2_UP
CG15220(---)		0.343	*	0.993		RX2_UP
Os-E(Olfactory-specific E)		0.004	*	1.002		RX2_UP
CG1698(---)		0.043	*	1.005		RX2_UP
CG6673(---)		0.111	*	1.011		RX2_UP
CG6739(---)		-0.879	*	1.014		RX2_UP
CG1703(---)		0.519	*	1.019		RX2_UP
CG30022(---)		0.321	*	1.021		RX2_UP
EfTuM(Elongation factor Tu mitochondrial)		0.4	*	1.058		RX2_UP
CG30022 /// CR40100(--- /// ---)		0.377	*	1.123		RX2_UP
CG7054(---)		0.226	*	1.138		RX2_UP
CG8136(---)		1.002	*	1.142		RX2_UP
CG3168(---)		0.194	*	1.163		RX2_UP
Rcd6(Reduction in Cnn Dots 6)		0.438	*	1.172		RX2_UP
CG13124(---)		0.165	*	1.174		RX2_UP
Mlp60A(Muscle-specific LIM protein at 60A)		0.5	*	1.2		RX2_UP
CG11347(---)		0.654	*	1.211		RX2_UP
Lcp65Ab1 /// Lcp65Ab2(Larval cuticle protein 10 /// Lcp65Ab2)		-0.706	*	1.22		RX2_UP
CG9336(---)		-0.032	*	1.228		RX2_UP
beg(bad egg)		-0.222	*	1.23		RX2_UP
CG15745(---)		-0.033	*	1.243		RX2_UP
Taf12L(ryan express)		0.048	*	1.271		RX2_UP
CG3726(---)		-0.607	*	1.285		RX2_UP
sog(short gastrulation)		0.357	*	1.317		RX2_UP
CG7841(---)		0.202	*	1.327		RX2_UP
rib(ribbon)		0.051	*	1.338		RX2_UP
CG17108 /// CG30472(acetyl-CoA carboxylase /// ---)		0.038	*	1.345		RX2_UP
CG32160(---)		0.076	*	1.381		RX2_UP
mfas(Midline Fasciclin)		0.27	*	1.386		RX2_UP
CG42326(CG14747)		-0.059	*	1.413		RX2_UP
CG9192(---)		0.405	*	1.502		RX2_UP
CG7059(---)		-0.209	*	1.505		RX2_UP
CG18545(---)		0.267	*	1.544		RX2_UP
GABA-B-R2(metabotropic GABA-B receptor subtype 2)		0.541	*	1.547		RX2_UP
CG9815(---)		0.15	*	1.576		RX2_UP
CG15097(---)		-0.204	*	1.596		RX2_UP
alpha-Est10(Esterase-10)		0.073	*	1.598		RX2_UP
CG32021(---)		1.161	*	1.624		RX2_UP
Cpr47Eb(CG13224)		-0.935	*	1.636		RX2_UP
CG13087(---)		0.81	*	1.64		RX2_UP
slow(N-like)		0.042	*	1.649		RX2_UP
sgg(Glycogen Synthase Kinase 3)		0.564	*	1.66		RX2_UP
CG11852(---)		0.007	*	1.664		RX2_UP
Tm2(Tropomyosin)		0.288	*	1.666		RX2_UP
CG41106(---)		0.001	*	1.683		RX2_UP
Lcp65Ag3(Larval cuticle protein)		-0.925	*	1.692		RX2_UP
CG3244(---)		0.55	*	1.696		RX2_UP
gogo(golden goal)		-0.031	*	1.758		RX2_UP
CG13681(---)		0.068	*	1.884		RX2_UP
CG8303(---)		0.614	*	1.884		RX2_UP
CG9689(---)		0.208	*	1.912		RX2_UP
CG16710(---)		-0.004	*	1.929		RX2_UP
CG10472(---)		-0.011	*	2.053		RX2_UP
NaPi-T(Na[+]-dependent inorganic phosphate cotransporter)		0.002	*	2.2		RX2_UP
PebIII(Pherokine 2)		-0.662	*	2.202		RX2_UP
CG4998(---)		0.126	*	2.216		RX2_UP
CG31619(---)		-0.002	*	2.237		RX2_UP
RpS11(Ribosomal protein S11)		0.386	*	2.294		RX2_UP
CG30217(---)		-0.001	*	2.386		RX2_UP
Rcd2(Reduction in Cnn Dots 2)		1.066	*	2.453		RX2_UP
CG15597(---)		0.457	*	2.509		RX2_UP
Npc2b(CG3153)		-0.35	*	2.532		RX2_UP
CG10559(---)		0.328	*	2.614		RX2_UP
obst-E(CG11142)		0.228	*	2.773		RX2_UP
CG14879(---)		1.524	*	2.781		RX2_UP
CG1124(---)		0.688	*	2.788		RX2_UP
CG9757(---)		0.103	*	3.141		RX2_UP
CG31682(---)		0.703	*	3.202		RX2_UP
CG10126(---)		-0.053	*	3.222		RX2_UP
CG3604(---)		0.48	*	3.381		RX2_UP
CG6043(---)		0.59	*	3.838		RX2_UP
CG4587(---)		0.004	*	3.99		RX2_UP
CG3347(---)		0.156	*	4.198		RX2_UP
CG13403(---)		-0.885	*	4.336		RX2_UP
CG7465(---)		1.869	*	4.563		RX2_UP
CG42540(CG13719)		0.071	*	4.892		RX2_UP
CG42256(CG32387)		0.53	*	4.92		RX2_UP
A3-3(A3-3)		-0.195		0.338		RX2_UP
AcCoAS(Acetyl CoA synthetase)		0.542		0.553		RX2_UP
Adh /// Adhr(alcohol dehydrogenase /// Adh-related)		1.646		0.005		RX2_UP
ATPsyn-beta(H+-ATPase beta subunit)		0.252		0.109		RX2_UP
BM-40-SPARC(BM-40-SPARC)		0.354		-0.127		RX2_UP
Cda5(CG31973)		0.381		0.51		RX2_UP
CG10249(---)		0.033		0.496		RX2_UP
CG11018 /// Lcp4(--- /// cuticle p. IV)		-0.734		1.34		RX2_UP
CG11370(---)		-0.509		0.456		RX2_UP
CG13067(---)		-0.168		1.362		RX2_UP
CG1316(---)		0.191		-0.315		RX2_UP
CG14946(---)		-0.084		-0.13		RX2_UP
CG15093(---)		-0.032		-0.28		RX2_UP
CG15828(---)		1.641		0.866		RX2_UP
CG1648(---)		0.258		0.375		RX2_UP
CG16743(---)		0.395		-0.83		RX2_UP
CG16884 /// DsimCG16884(--- /// ---)		-0.058		-0.227		RX2_UP
CG17190(---)		-0.332		0.487		RX2_UP
CG17843 /// DsimGD20911(--- /// CG17843)		0.317		-0.01		RX2_UP
CG2736(---)		1.128		-1.677		RX2_UP
CG30096(---)		-0.301		-0.574		RX2_UP
CG30359(---)		0.598		-1.193		RX2_UP
CG31076(---)		0.151		-0.3		RX2_UP
CG31292 /// CG3303(--- /// ---)		0.178		-0.183		RX2_UP
CG31313(---)		1.177		-0.109		RX2_UP
CG31743 /// CG34313(--- /// ---)		-0.256		0.279		RX2_UP
CG32241(---)		-0.707		0.644		RX2_UP
CG32249(---)		-0.354		1.502		RX2_UP
CG32425(---)		-0.269		-0.348		RX2_UP
CG34261(---)		-0.22		0.422		RX2_UP
CG4330(---)		-0.303		0.227		RX2_UP
CG5037(Protoheme IX farnesyltransferase)		0.019		0.277		RX2_UP
CG5326(---)		-0.102		0.522		RX2_UP
CG5335 /// Fbp1(--- /// Protein-1)		0.262		0.806		RX2_UP
CG6045(---)		-0.244		0.196		RX2_UP
CG7299(---)		-1.299		0.632		RX2_UP
CG7322(---)		0.518		-0.842		RX2_UP
CG7920(---)		-0.232		-0.647		RX2_UP
CG8012(---)		0.023		0.372		RX2_UP
CG8630(---)		-0.417		0.901		RX2_UP
CG9008(---)		0.174		-0.534		RX2_UP
CG9338 /// DsimCG9338(--- /// ---)		-0.106		0.201		RX2_UP
Cpr65Ax1 /// Cpr65Ax2(Cuticular protein 65Ax1 /// CG18777)		-0.23		1.04		RX2_UP
Cyp6a17(Cyp6a17)		0		0		RX2_UP
ferrochelatase(ferrochelatase)		-0.04		0.559		RX2_UP
fon(CG15825)		1.664		-1.803		RX2_UP
Idgf2(Imaginal disc growth factor 2)		0.343		0.575		RX2_UP
Lcp2(Gene II)		-0.59		0.548		RX2_UP
Lcp3(cuticle p. III)		-0.509		0.171		RX2_UP
Lcp65Ab2(Lcp65Ab2)		-0.456		0.665		RX2_UP
Lcp9(Larval cuticle protein 9)		-0.787		2.06		RX2_UP
Nmdmc(NAD-dependent methylenetetrahydrofolate dehydrogenase)		-0.42		0.115		RX2_UP
Nplp4(neuropeptide-like precursor 4)		-0.205		0.446		RX2_UP
Obp99c(Odorant-binding protein 99c)		1.585		-1.995		RX2_UP
Pkn(protein kinase c related)		-0.335		-0.451		RX2_UP
Rbp2(anon-fast-evolving-1B9)		0.059		-0.112		RX2_UP
Scamp(anon-fast-evolving-1F7)		0.133		-0.263		RX2_UP
Ugt35a(UDP-glycosyltransferase 35a)		0.682		0.816		RX2_UP
methuselah-like 3		0.092	*	0.604		RX2_UP
CG4364 gene product from transcript CG4364-RA		0.037	*	0.614		RX2_UP
CG6424 gene product from transcript CG6424-RA		0.42	*	0.711		RX2_UP
staufen		0.433	*	0.859		RX2_UP
Cullin-2		0.542	*	0.952		RX2_UP
CG43119 gene product from transcript CG43119-RI		0.66	*	0.957		RX2_UP
CG5397 gene product from transcript CG5397-RA		-0.133	*	0.959		RX2_UP
ftz transcription factor 1		0.47	*	1.017		RX2_UP
Tropomyosin 1		0.373	*	1.087		RX2_UP
CG43374 gene product from transcript CG43374-RC		0.198	*	1.246		RX2_UP
CG3397 gene product from transcript CG3397-RA		0.001	*	1.258		RX2_UP
Ets at 21C		0.546	*	1.417		RX2_UP
ste24b prenyl protease type I		0.211	*	1.481		RX2_UP
bent		-0.116	*	1.556		RX2_UP
CG31279 gene product from transcript CG31279-RB		0.545	*	1.971		RX2_UP
CG31728 gene product from transcript CG31728-RC		0.224	*	2.307		RX2_UP
Osiris 15		0	*	2.416		RX2_UP
CG12177 gene product from transcript CG12177-RA		0.913	*	3.021		RX2_UP
CG5955 gene product from transcript CG5955-RA		0.021	*	3.159		RX2_UP
CG30196 gene product from transcript CG30196-RA		0.368	*	4.644		RX2_UP
CG10622 gene product from transcript CG10622-RA		-0.042		0.155		RX2_UP
CG5431 gene product from transcript CG5431-RA		0.385		0.07		RX2_UP
sallimus		0.427		0.504		RX2_UP
CG13678 gene product from transcript CG13678-RA		-1.076		-0.188		RX2_UP
IGF-II mRNA-binding protein		0.416	*	0.829		RX2_UP
Myosin alkali light chain 1		0.493	*	1.048		RX2_UP
wings up A		0.296	*	1.07		RX2_UP
upheld		0.259	*	1.155		RX2_UP
Muscle protein 20		0.154	*	1.246		RX2_UP
Myofilin		0.421	*	1.409		RX2_UP
CG9297 gene product from transcript CG9297-RB		-0.417	*	1.584		RX2_UP
globin 1		-0.119	*	1.607		RX2_UP
Myosin heavy chain		0.057	*	1.639		RX2_UP
Paramyosin		0.382	*	1.724		RX2_UP
serine-arginine protein kinase at 79D		0.387	*	0.592		RX2_UP
methuselah-like 4		0.112	*	0.648		RX2_UP
Cuticular protein 49Ah		0.38	*	0.652		RX2_UP
cryptocephal		0.179	*	0.655		RX2_UP
CG14984 gene product from transcript CG14984-RB		0.055	*	0.664		RX2_UP
CG10420 gene product from transcript CG10420-RA		-0.463	*	0.689		RX2_UP
CG1572 gene product from transcript CG1572-RA		0.227	*	0.696		RX2_UP
Selenophosphate synthetase 2		0.106	*	0.779		RX2_UP
CG6643 gene product from transcript CG6643-RA		0.323	*	0.8		RX2_UP
CG10268 gene product from transcript CG10268-RA		0.221	*	0.844		RX2_UP
CG6405 gene product from transcript CG6405-RA		0.1	*	0.892		RX2_UP
CG14566 gene product from transcript CG14566-RA		0.149	*	1.149		RX2_UP
CG14275 gene product from transcript CG14275-RA		-0.612	*	1.189		RX2_UP
Aldehyde dehydrogenase		0.376	*	1.328		RX2_UP
CG31098 gene product from transcript CG31098-RA		0.305	*	1.333		RX2_UP
moladietz		-0.09	*	1.35		RX2_UP
slamdance		0.479	*	1.375		RX2_UP
CG13692 gene product from transcript CG13692-RA		-0.484	*	1.551		RX2_UP
Gustatory receptor 94a		0.215	*	1.682		RX2_UP
CG8066 gene product from transcript CG8066-RA		0.028	*	1.754		RX2_UP
persephone		0.437	*	2.073		RX2_UP
Transglutaminase		1.217	*	2.226		RX2_UP
CG11658 gene product from transcript CG11658-RC		0.369	*	2.74		RX2_UP
CG7695 gene product from transcript CG7695-RA		0.496	*	2.799		RX2_UP
CG34165 gene product from transcript CG34165-RA		1.231	*	3.478		RX2_UP
Juvenile hormone-inducible protein 26		0.909	*	5.509		RX2_UP
CG11041 gene product from transcript CG11041-RB		0.92	*	5.726		RX2_UP
CG8927 gene product from transcript CG8927-RA		-0.347		1.275		RX2_UP
CG33484 gene product from transcript CG33484-RC		-0.001		0.244		RX2_UP
Troponin C at 47D		0.8		1.387		RX2_UP
CG16885 gene product from transcript CG16885-RA		-0.226		-0.537		RX2_UP
Transferrin 3		-0.068		0.203		RX2_UP
CG6023 gene product from transcript CG6023-RA		-0.287		1.284		RX2_UP
Adenylyl cyclase 76E		-0.221		0.018		RX2_UP
CG14694 gene product from transcript CG14694-RA		-0.13	*	0.7		RX2_UP
Annexin X		0.215	*	0.72		RX2_UP
CG14696 gene product from transcript CG14696-RA		-0.38	*	0.73		RX2_UP
CG16986 gene product from transcript CG16986-RA		-0.055	*	0.735		RX2_UP
Calpain-B		0.446	*	0.74		RX2_UP
CG1575 gene product from transcript CG1575-RA		0.394	*	0.743		RX2_UP
CG7506 gene product from transcript CG7506-RA		0.175	*	0.844		RX2_UP
CG31705 gene product from transcript CG31705-RA		0.389	*	1.088		RX2_UP
Glutathione S transferase D9		0.471	*	1.094		RX2_UP
CG5973 gene product from transcript CG5973-RA		-0.55	*	1.097		RX2_UP
Actin 57B		0.415	*	1.16		RX2_UP
CG31370 gene product from transcript CG31370-RB		0.268	*	1.29		RX2_UP
CG31955 gene product from transcript CG31955-RB		0.307	*	1.411		RX2_UP
CG14567 gene product from transcript CG14567-RA		0.146	*	1.951		RX2_UP
CG6357 gene product from transcript CG6357-RA		0.04	*	2.071		RX2_UP
CG34164 gene product from transcript CG34164-RB		0.024	*	2.595		RX2_UP
CG8800 gene product from transcript CG8800-RA		0.293	*	2.627		RX2_UP
CG11400 gene product from transcript CG11400-RA		0.999	*	2.629		RX2_UP
CG3523 gene product from transcript CG3523-RA		-0.151		0.331		RX2_UP
CG31673 gene product from transcript CG31673-RA		0.118		0.513		RX2_UP
CG16712 gene product from transcript CG16712-RA		1.997		-0.37		RX2_UP
CG8023 gene product from transcript CG8023-RA		0.008		0.054		RX2_UP
Fat body protein 2		0.071		-1.167		RX2_UP
CG3184 gene product from transcript CG3184-RA		0.156	*	0.675		RX2_UP
CG9674 gene product from transcript CG9674-RD		-0.244	*	0.696		RX2_UP
CG13284 gene product from transcript CG13284-RA		-0.297	*	1.281		RX2_UP
cutoff		0.244	*	1.345		RX2_UP
CG4210 gene product from transcript CG4210-RC		0.224	*	1.417		RX2_UP
Allatostatin		0.004	*	1.488		RX2_UP
CG10863 gene product from transcript CG10863-RA		-0.601		-0.236		RX2_UP
CG4019 gene product from transcript CG4019-RA		2.06		0.413		RX2_UP
CG32667 gene product from transcript CG32667-RA		1.945		-0.244		RX2_UP
CG16926 gene product from transcript CG16926-RA		1.452		-1.543		RX2_UP
CG6188 gene product from transcript CG6188-RA		1.426		-1.066		RX2_UP
Turandot A		-0.067		-0.712		RX2_UP
Paxillin		0.09	*	0.637		RX2_UP
Ecdysone-inducible gene E1		0.298	*	0.656		RX2_UP
CG4115 gene product from transcript CG4115-RA		0.573	*	1.092		RX2_UP
CG9701 gene product from transcript CG9701-RA		-0.001	*	1.148		RX2_UP
CG5167 gene product from transcript CG5167-RA		0.514		-0.63		RX2_UP

## Sheet: RX_DOWN
Gene	pvalue 2h	logFC	pvalue 18h	logFC		Class
CG30080(---)	*	-2.35		-0.916		RX1_DOWN
bora(aurora borealis)	*	-2.341		-0.693		RX1_DOWN
cdi(center divider)	*	-2.172		-0.278		RX1_DOWN
CG11200(---)	*	-2.064		-0.655		RX1_DOWN
argos(argos)	*	-2.041		0.269		RX1_DOWN
CG5853(---)	*	-1.921		-0.314		RX1_DOWN
Lcp65Ag2(Lcp65Ag2)	*	-1.894		0.48		RX1_DOWN
CG9576(---)	*	-1.851		-0.526		RX1_DOWN
DNApol-alpha60("DNA polymerase alpha 58,000 beta subunit")	*	-1.807		-0.519		RX1_DOWN
CG8483(---)	*	-1.786		-0.944		RX1_DOWN
cid(centromere identifier)	*	-1.78		-0.756		RX1_DOWN
zuc(zucchini)	*	-1.736		-0.384		RX1_DOWN
Gs2(Glutamate-ammonia ligase)	*	-1.669		0.302		RX1_DOWN
CdGAPr(CdGAPr)	*	-1.64		-0.108		RX1_DOWN
stg(string)	*	-1.64		-0.161		RX1_DOWN
sofe(sister of feo)	*	-1.626		-0.412		RX1_DOWN
CG10936(---)	*	-1.599		-0.737		RX1_DOWN
RecQ4(RecQ4)	*	-1.499		-0.645		RX1_DOWN
CG10444(---)	*	-1.495		0.234		RX1_DOWN
dup(Double-parked)	*	-1.482		0.036		RX1_DOWN
Dpck(CG1939)	*	-1.454		-0.757		RX1_DOWN
CG33169(---)	*	-1.443		-0.733		RX1_DOWN
CG10211(---)	*	-1.435		-0.78		RX1_DOWN
mia(TBP-associated factor 60kD-2)	*	-1.433		-0.135		RX1_DOWN
DNApol-alpha73(DNA polymerase 73K)	*	-1.431		-0.25		RX1_DOWN
CG32251(---)	*	-1.425		-0.412		RX1_DOWN
Cdc6(Cdc6)	*	-1.416		-0.102		RX1_DOWN
RfC3(Drosophila replication factor C)	*	-1.41		-0.327		RX1_DOWN
CG9503(---)	*	-1.401		0.672		RX1_DOWN
HDAC4(HDAC4)	*	-1.396		-0.597		RX1_DOWN
CG3919(---)	*	-1.347		-0.442		RX1_DOWN
CG32554(---)	*	-1.342		-0.092		RX1_DOWN
aur(Aurora A)	*	-1.341		-0.212		RX1_DOWN
HipHop(lethal (3) neo26)	*	-1.337		-0.394		RX1_DOWN
CG7593(---)	*	-1.334		-0.084		RX1_DOWN
CG12713(---)	*	-1.308		-0.377		RX1_DOWN
CG11418(---)	*	-1.306		-0.622		RX1_DOWN
CG4334(---)	*	-1.304		-0.167		RX1_DOWN
Klp67A(kinesin like protein 67a)	*	-1.291		-0.445		RX1_DOWN
CG15362(---)	*	-1.289		-0.357		RX1_DOWN
myoglianin(Myoglianin)	*	-1.272		-1.083		RX1_DOWN
dah(Apodystrophin)	*	-1.271		-0.467		RX1_DOWN
shu(Shutdown)	*	-1.271		-0.036		RX1_DOWN
CG4036(---)	*	-1.27		0.079		RX1_DOWN
CG13350(---)	*	-1.259		-0.454		RX1_DOWN
Spase22-23(Spase 22/23-subunit)	*	-1.259		-0.859		RX1_DOWN
CG14561 /// DmojCG14561 /// Dvir(--- /// --- /// ---)	*	-1.255		-0.375		RX1_DOWN
CG15436(---)	*	-1.248		-0.813		RX1_DOWN
Su(z)2(Supressor of zeste 2)	*	-1.247		-0.706		RX1_DOWN
DNApol-epsilon(DNA polymerase epsilon)	*	-1.237		-0.091		RX1_DOWN
CG11788(---)	*	-1.225		-0.687		RX1_DOWN
CG2662(shrunken nuts)	*	-1.225		-0.448		RX1_DOWN
hd(humpty dumpty)	*	-1.223		-0.403		RX1_DOWN
CG18549(---)	*	-1.217		-0.279		RX1_DOWN
CG31612(---)	*	-1.215		-1.354		RX1_DOWN
Tsp74F(Tetraspanin 74F)	*	-1.215		-0.94		RX1_DOWN
CG8965(---)	*	-1.212		-0.796		RX1_DOWN
Ppcs(Phosphopantothenoylcysteine synthetase)	*	-1.206		-0.565		RX1_DOWN
CG34315 /// lat(--- /// Origin recognition complex subunit 3)	*	-1.198		-0.039		RX1_DOWN
Dh31-R1(CG32843)	*	-1.19		-1.037		RX1_DOWN
CG14102(---)	*	-1.176		-0.867		RX1_DOWN
Cyp301a1(Cyp301a1)	*	-1.173		-0.524		RX1_DOWN
CG8173(---)	*	-1.164		-0.334		RX1_DOWN
CG14701(---)	*	-1.151		0.15		RX1_DOWN
CG5924(d-mtDNA helicase)	*	-1.15		-0.41		RX1_DOWN
CG10462(---)	*	-1.147		-0.58		RX1_DOWN
Chd3(Chd3)	*	-1.145		-0.256		RX1_DOWN
cutlet(gilead)	*	-1.143		-0.744		RX1_DOWN
ck(Crinkled)	*	-1.136		-0.4		RX1_DOWN
tum(tumbleweed)	*	-1.136		-0.468		RX1_DOWN
Nuf2(CG8902)	*	-1.122		-0.457		RX1_DOWN
ana1(anastral spindle phenotype 1)	*	-1.114		-0.711		RX1_DOWN
Art8(Arginine methyltransferase 8)	*	-1.111		-0.494		RX1_DOWN
Spec2(Spec2)	*	-1.109		-0.201		RX1_DOWN
Taz(tafazzins)	*	-1.101		-0.35		RX1_DOWN
ncd(non-claret disjunctional)	*	-1.09		-0.435		RX1_DOWN
CG8180(---)	*	-1.08		-0.657		RX1_DOWN
CG3430(---)	*	-1.079		-0.203		RX1_DOWN
CG9312(---)	*	-1.076		-0.373		RX1_DOWN
Lsm10(CG12938)	*	-1.075		-0.949		RX1_DOWN
Mcm10(Sensitized chromosome inheritance modifier 19)	*	-1.058		-0.208		RX1_DOWN
msd5(CG2213)	*	-1.057		-0.271		RX1_DOWN
Aef1(Adh enhancer factor 1)	*	-1.054		-0.411		RX1_DOWN
CG33228(lethal (2) SH0542)	*	-1.049		-0.116		RX1_DOWN
l(2)dtl(lethal-(2)-denticleless)	*	-1.047		-0.461		RX1_DOWN
MAGE(MAGE)	*	-1.04		-0.45		RX1_DOWN
dgt6(CG11881)	*	-1.038		-0.271		RX1_DOWN
CG6860(---)	*	-1.037		-0.561		RX1_DOWN
CG31751(constitutive transcript)	*	-1.034		-0.741		RX1_DOWN
msd1(CG13914)	*	-1.02		-0.323		RX1_DOWN
CG32043(---)	*	-1.019		-0.44		RX1_DOWN
CG30085(---)	*	-1.018		-0.396		RX1_DOWN
CycE(CyclinE)	*	-1.017		0.033		RX1_DOWN
l(3)mbt(tumor-supressor)	*	-1.015		-0.095		RX1_DOWN
plx(pollux)	*	-1.015		-0.275		RX1_DOWN
CG18048(---)	*	-1.014		-0.143		RX1_DOWN
CG31251(NudC-like)	*	-1.01		-0.681		RX1_DOWN
Hph(fatiga)	*	-0.995		-0.547		RX1_DOWN
DNApol-alpha180(DNA polymerase 180K)	*	-0.994		-0.463		RX1_DOWN
Mcm3(Minichromosome maintenance 3)	*	-0.994		-0.547		RX1_DOWN
Orct2(Organic cation transporter 2)	*	-0.991		-0.472		RX1_DOWN
dgt4(CG4865)	*	-0.99		-0.145		RX1_DOWN
CG9902(---)	*	-0.988		-0.452		RX1_DOWN
Spn(d-spinophilin)	*	-0.987		-0.622		RX1_DOWN
CG4382(---)	*	-0.983		-0.553		RX1_DOWN
mad2(mad2)	*	-0.979		-0.326		RX1_DOWN
ETH(ecdysis triggering hormone-2)	*	-0.968		-0.25		RX1_DOWN
Hmr(Hybrid male rescue)	*	-0.968		-0.467		RX1_DOWN
CG3097(---)	*	-0.952		-0.548		RX1_DOWN
CG6915(---)	*	-0.948		-0.453		RX1_DOWN
sip2(septin interacting protein 2)	*	-0.945		-0.27		RX1_DOWN
CG6966(---)	*	-0.94		-0.528		RX1_DOWN
CG7110(---)	*	-0.937		-0.493		RX1_DOWN
l(1)1Bi(lethal (1) 1Bi)	*	-0.935		-0.001		RX1_DOWN
CG31510(---)	*	-0.927		-0.648		RX1_DOWN
lok(maternal nuclear kinase)	*	-0.924		-0.507		RX1_DOWN
mi(minus)	*	-0.919		-0.428		RX1_DOWN
Mcm5(Minichromosome maintenance 5)	*	-0.918		-0.485		RX1_DOWN
mms4(CG12936)	*	-0.918		-0.624		RX1_DOWN
su(f)(lethal3Des)	*	-0.916		-0.81		RX1_DOWN
CG42569(---)	*	-0.912		-0.407		RX1_DOWN
CG42457 /// cpo(--- /// couch potato)	*	-0.911		-0.701		RX1_DOWN
CG8290(---)	*	-0.911		-0.469		RX1_DOWN
CG7352(---)	*	-0.909		-0.174		RX1_DOWN
asp(abnormal spindle)	*	-0.908		-0.555		RX1_DOWN
msb1l(msb1l)	*	-0.902		-0.422		RX1_DOWN
CG10722(---)	*	-0.899		-0.141		RX1_DOWN
CG34001(---)	*	-0.898		-0.608		RX1_DOWN
CG32418 /// Myt1(--- /// Myt1)	*	-0.895		0.284		RX1_DOWN
CG11403 /// DereCG11403 /// Dore(--- /// --- /// --- /// --- /// --- /// ---)	*	-0.89		-0.45		RX1_DOWN
fend(forked end)	*	-0.885		-0.388		RX1_DOWN
dare(ADXRDTASE)	*	-0.884		-0.194		RX1_DOWN
CG13373(---)	*	-0.878		-0.331		RX1_DOWN
CG5118(---)	*	-0.875		-0.572		RX1_DOWN
Dp(lethal(2)49Fk)	*	-0.873		-0.56		RX1_DOWN
mid(neuromancer 2)	*	-0.872		-0.49		RX1_DOWN
Psf2(Psf2)	*	-0.87		-0.128		RX1_DOWN
Rrp46(Rrp46)	*	-0.866		-0.058		RX1_DOWN
CG7246(---)	*	-0.864		0.022		RX1_DOWN
Sas-4(lethal (3) s2214)	*	-0.858		-0.213		RX1_DOWN
CG4089(---)	*	-0.856		-0.424		RX1_DOWN
Ripalpha(RPA-interacting protein alpha)	*	-0.856		-0.471		RX1_DOWN
dgt5(CG8828)	*	-0.854		-0.268		RX1_DOWN
Phax(PHosphorylated Adaptor for RNA Export)	*	-0.853		-0.291		RX1_DOWN
Ptp4E(Protein tyrosine phosphatase 4E)	*	-0.849		-0.279		RX1_DOWN
bin3(bicoid-interacting protein 3)	*	-0.846		-0.446		RX1_DOWN
CG15771(---)	*	-0.836		-0.161		RX1_DOWN
CG11164(---)	*	-0.834		-0.413		RX1_DOWN
CG15317(---)	*	-0.827		-0.442		RX1_DOWN
CG12788 /// Tim9b(--- /// Tim9b)	*	-0.825		0.135		RX1_DOWN
CG5147(---)	*	-0.825		-0.271		RX1_DOWN
Su(var)3-7(Suppressor of variegation 3-7)	*	-0.825		-0.464		RX1_DOWN
MCPH1(Microcephalin)	*	-0.824		-0.455		RX1_DOWN
CG3590(---)	*	-0.823		0.262		RX1_DOWN
msl-1(male specifc lethal)	*	-0.822		-0.564		RX1_DOWN
BthD(BthD selenoprotein)	*	-0.819		-0.17		RX1_DOWN
CG34195(---)	*	-0.818		-0.19		RX1_DOWN
CDC45L(Transcription unit D)	*	-0.817		-0.418		RX1_DOWN
sno(Strawberry Notch)	*	-0.816		-0.398		RX1_DOWN
Art3(Arginine methyltransferase 3)	*	-0.814		-0.038		RX1_DOWN
asf1(anti-silencing factor 1)	*	-0.813		-0.395		RX1_DOWN
Klp61F(kinesin-like protein)	*	-0.812		-0.219		RX1_DOWN
CG6540(---)	*	-0.811		-0.195		RX1_DOWN
mRpL9(mitochondrial ribosomal protein L9)	*	-0.811		-0.14		RX1_DOWN
borr(Borealin)	*	-0.809		-0.471		RX1_DOWN
Sry-delta(serendipity delta)	*	-0.808		-0.583		RX1_DOWN
CG7006(---)	*	-0.807		0.094		RX1_DOWN
Su(var)3-3(Suppressor of variegation 3-3)	*	-0.803		-0.504		RX1_DOWN
CG14543(---)	*	-0.797		0.102		RX1_DOWN
Gpdh(5' gene)	*	-0.796		-0.3		RX1_DOWN
CG32556(---)	*	-0.795		-0.342		RX1_DOWN
mip130(Myb-interacting protein 130)	*	-0.793		-0.279		RX1_DOWN
CG6310(---)	*	-0.788		-0.008		RX1_DOWN
pav(Pavarotti KLP)	*	-0.786		-0.198		RX1_DOWN
CG3847(---)	*	-0.781		-0.228		RX1_DOWN
CG6565(---)	*	-0.781		0.105		RX1_DOWN
Hsp83(Enhancer of seven in absentia 2)	*	-0.781		-0.177		RX1_DOWN
Antp(Antennapedia)	*	-0.779		-0.51		RX1_DOWN
ade2(adenosine2)	*	-0.775		-0.156		RX1_DOWN
CG3125(---)	*	-0.774		-0.464		RX1_DOWN
CG16838(---)	*	-0.772		-0.593		RX1_DOWN
trem(CG4413)	*	-0.771		-0.103		RX1_DOWN
CG18528(---)	*	-0.77		0.318		RX1_DOWN
CG7702(connectin-like)	*	-0.77		-0.451		RX1_DOWN
CG13392(---)	*	-0.769		-0.124		RX1_DOWN
CG32795(---)	*	-0.769		-0.36		RX1_DOWN
E2f2(E2F transcription factor 2)	*	-0.769		-0.521		RX1_DOWN
Dip1(Dorsal interacting protein 1)	*	-0.767		-0.533		RX1_DOWN
wde(Windei)	*	-0.767		-0.473		RX1_DOWN
Klp3A(Kinesin-Like-Protein-at-3A)	*	-0.763		-0.534		RX1_DOWN
phtf(putative homeodomain transcription factor)	*	-0.763		-0.446		RX1_DOWN
CG34398(CG15867)	*	-0.761		-0.396		RX1_DOWN
CG17219(---)	*	-0.759		-0.019		RX1_DOWN
CG3227(insensitive)	*	-0.756		-0.127		RX1_DOWN
CG33213(---)	*	-0.754		-0.028		RX1_DOWN
CG12592 /// sle(--- /// slender lobes)	*	-0.753		0.051		RX1_DOWN
CG11367 /// CG32454(--- /// ---)	*	-0.752		-0.507		RX1_DOWN
mas(masquerade)	*	-0.75		-0.371		RX1_DOWN
ago(archipelago)	*	-0.748		-0.489		RX1_DOWN
CG15877(---)	*	-0.747		0.157		RX1_DOWN
CG1847(---)	*	-0.743		-0.102		RX1_DOWN
esc(extra sex combs)	*	-0.743		-0.186		RX1_DOWN
sba(TF125 type II)	*	-0.743		-0.424		RX1_DOWN
CG32708 /// DsimGD16928(--- /// ---)	*	-0.742		0.202		RX1_DOWN
CG3238(---)	*	-0.74		-0.454		RX1_DOWN
mld(molting defective)	*	-0.74		-0.271		RX1_DOWN
Orc5(lethal(2)34Df)	*	-0.739		-0.423		RX1_DOWN
mask(multiple ankyrin repeats single KH domain)	*	-0.738		-0.133		RX1_DOWN
CG4300(---)	*	-0.736		-0.147		RX1_DOWN
PH4alphaEFB(prolyl-4-hydroxylase-alpha EFB)	*	-0.736		-0.345		RX1_DOWN
grp(grapes)	*	-0.735		-0.42		RX1_DOWN
fw(wrinkled)	*	-0.734		-0.382		RX1_DOWN
Rapgap1(Rapgap1)	*	-0.731		-0.058		RX1_DOWN
CG11120(---)	*	-0.729		-0.553		RX1_DOWN
CG17202(---)	*	-0.729		-0.378		RX1_DOWN
NHP2(NHP2)	*	-0.724		0.102		RX1_DOWN
CG11178(---)	*	-0.723		-0.508		RX1_DOWN
CG18004(---)	*	-0.723		-0.277		RX1_DOWN
CG10641(---)	*	-0.722		-0.433		RX1_DOWN
CG3679(---)	*	-0.722		-0.217		RX1_DOWN
Incenp(Inner centromere protein)	*	-0.719		-0.541		RX1_DOWN
CG1814(---)	*	-0.717		-0.674		RX1_DOWN
CG5815 /// Pld(--- /// Phospholipase D)	*	-0.717		-0.364		RX1_DOWN
Fen1(Flap endonuclease 1)	*	-0.717		-0.302		RX1_DOWN
CG31223(---)	*	-0.716		0.069		RX1_DOWN
CG7995(---)	*	-0.716		-0.44		RX1_DOWN
Mlh1(Mlh1)	*	-0.716		-0.415		RX1_DOWN
Gnf1(germline transcription factor)	*	-0.715		-0.328		RX1_DOWN
Caf1-180(Caf1-180)	*	-0.711		-0.423		RX1_DOWN
Ndc80(CG9938)	*	-0.711		-0.426		RX1_DOWN
HLHmgamma(split locus enhancer protein mB)	*	-0.71		0.24		RX1_DOWN
glu(gluon)	*	-0.709		-0.445		RX1_DOWN
CG12991(---)	*	-0.708		0.27		RX1_DOWN
CG3570(---)	*	-0.705		0.108		RX1_DOWN
CG34035(---)	*	-0.704		0.137		RX1_DOWN
CG7637(---)	*	-0.701		-0.006		RX1_DOWN
Dhap-at(Glycerol 3-phosphate acyltransferase)	*	-0.7		0.271		RX1_DOWN
CG4788(---)	*	-0.698		0.034		RX1_DOWN
CG7530(---)	*	-0.698		-0.445		RX1_DOWN
Stlk(Ste20-like kinase)	*	-0.698		-0.53		RX1_DOWN
alph(alphabet)	*	-0.696		0.327		RX1_DOWN
CG8078(---)	*	-0.696		-0.405		RX1_DOWN
CG9740(---)	*	-0.696		-0.49		RX1_DOWN
CG4004(---)	*	-0.695		-0.302		RX1_DOWN
CG11050(---)	*	-0.693		-0.408		RX1_DOWN
CG3967(---)	*	-0.692		-0.405		RX1_DOWN
CG15445(---)	*	-0.69		-0.142		RX1_DOWN
CG1418 /// DpseGA12807(--- /// GA12807)	*	-0.688		-0.38		RX1_DOWN
CG15027(---)	*	-0.686		0.384		RX1_DOWN
TBPH(TBPH)	*	-0.686		-0.433		RX1_DOWN
geminin(geminin)	*	-0.682		-0.516		RX1_DOWN
ald(monopolar spindles 1)	*	-0.68		-0.349		RX1_DOWN
CG42231 /// chif(--- /// chiffon)	*	-0.68		-0.354		RX1_DOWN
CG4567(iconoclast)	*	-0.678		-0.083		RX1_DOWN
kermit(lethal (2) 02045)	*	-0.678		-0.224		RX1_DOWN
l(1)G0004(lethal (1) G0004)	*	-0.678		0.421		RX1_DOWN
CG13742(---)	*	-0.673		-0.497		RX1_DOWN
CG31229(---)	*	-0.673		-0.11		RX1_DOWN
CG32736 /// CG42308(--- /// ---)	*	-0.672		0.072		RX1_DOWN
MESR3(Misexpression suppressor of ras 3)	*	-0.672		-0.414		RX1_DOWN
U2A(lethal(2)43Ee)	*	-0.672		-0.397		RX1_DOWN
Eap(Exu-associated protein)	*	-0.671		0.264		RX1_DOWN
frj(Farjavit)	*	-0.668		-0.398		RX1_DOWN
CG3363(---)	*	-0.667		-0.585		RX1_DOWN
Bgb(Big brother)	*	-0.665		-0.556		RX1_DOWN
Cpr35B(CG3474)	*	-0.663		-0.143		RX1_DOWN
CG14005(---)	*	-0.661		-0.286		RX1_DOWN
Vhl(Von Hippel Lindau)	*	-0.661		-0.63		RX1_DOWN
CG33217 /// CG41454(--- /// ---)	*	-0.66		0.061		RX1_DOWN
mmy(cabrio)	*	-0.66		-0.431		RX1_DOWN
Lis-1(Paf-AHbeta)	*	-0.659		-0.41		RX1_DOWN
Csl4(Csl4)	*	-0.657		0.07		RX1_DOWN
Cad99C(Cad99C)	*	-0.655		-0.428		RX1_DOWN
CG30105(---)	*	-0.654		-0.143		RX1_DOWN
CG16721(---)	*	-0.651		-0.184		RX1_DOWN
Mcm6(Minichromosome maintenance 6)	*	-0.651		-0.534		RX1_DOWN
CG9772(---)	*	-0.65		-0.368		RX1_DOWN
Sgt1(CG9617)	*	-0.65		-0.317		RX1_DOWN
CG14230(---)	*	-0.649		-0.197		RX1_DOWN
CG7974(---)	*	-0.647		-0.321		RX1_DOWN
neur(neuralized)	*	-0.647		0.57		RX1_DOWN
CAP-D2(CAP-D2 condensin subunit)	*	-0.644		-0.557		RX1_DOWN
CG34015(---)	*	-0.644		-0.044		RX1_DOWN
Cpr47Ec(CG9077)	*	-0.644		1.499		RX1_DOWN
CG18178(---)	*	-0.642		0.03		RX1_DOWN
CG2199(---)	*	-0.642		-0.157		RX1_DOWN
Snap(soluble NSF attachment protein)	*	-0.642		-0.167		RX1_DOWN
CG5068(---)	*	-0.64		-0.228		RX1_DOWN
mthl9(Mth-like 9)	*	-0.64		-0.462		RX1_DOWN
CG8010(---)	*	-0.639		0.376		RX1_DOWN
ial(Aurora B)	*	-0.639		-0.439		RX1_DOWN
armi(armitage)	*	-0.637		-0.53		RX1_DOWN
CG14352(---)	*	-0.637		-0.268		RX1_DOWN
CG13097(---)	*	-0.635		0.136		RX1_DOWN
wds(will die slowly)	*	-0.635		-0.17		RX1_DOWN
CG9257(---)	*	-0.634		-0.347		RX1_DOWN
Fur1(Furin-like protease)	*	-0.634		-0.359		RX1_DOWN
CG9801(---)	*	-0.631		-0.389		RX1_DOWN
CG4045(---)	*	-0.629		-0.528		RX1_DOWN
CG7289(---)	*	-0.629		-0.304		RX1_DOWN
Det(Deterin)	*	-0.628		-0.339		RX1_DOWN
l(1)G0269(lethal (1) G0269)	*	-0.628		-0.288		RX1_DOWN
CG1749(---)	*	-0.627		-0.457		RX1_DOWN
pr(purple)	*	-0.627		-0.474		RX1_DOWN
CG1622(---)	*	-0.625		-0.319		RX1_DOWN
Nop60B(minifly)	*	-0.625		0.555		RX1_DOWN
bbx /// pen(bobby sox /// penguin)	*	-0.624		0.238		RX1_DOWN
CG8142(---)	*	-0.624		-0.123		RX1_DOWN
wcd(wicked)	*	-0.624		0.234		RX1_DOWN
ced-6(ced-6)	*	-0.622		-0.559		RX1_DOWN
CG8436(---)	*	-0.617		-0.578		RX1_DOWN
px(plexus)	*	-0.616		-0.536		RX1_DOWN
Mms19(Mms19)	*	-0.615		0.244		RX1_DOWN
RhoGEF3(RhoGEF3)	*	-0.615		-0.416		RX1_DOWN
U4-U6-60K(U4-U6 small nuclear riboprotein factor 60K)	*	-0.615		-0.326		RX1_DOWN
east(enhanced adult sensory threshold)	*	-0.614		-0.585		RX1_DOWN
CG10209(---)	*	-0.613		-0.648		RX1_DOWN
nop5(nop5)	*	-0.613		-0.057		RX1_DOWN
CG17721(---)	*	-0.612		-0.027		RX1_DOWN
Sfmbt(CG16975)	*	-0.611		-0.578		RX1_DOWN
a6(a6)	*	-0.609		-0.577		RX1_DOWN
CG12659 /// DsimCG12659(--- /// ---)	*	-0.608		-0.421		RX1_DOWN
CG5728(---)	*	-0.607		0.277		RX1_DOWN
CycA(cyclin A)	*	-0.607		-0.324		RX1_DOWN
cag(cag)	*	-0.606		-0.267		RX1_DOWN
Syx18(syntaxin)	*	-0.605		-0.109		RX1_DOWN
Mdh(Malic DH)	*	-0.604		0.297		RX1_DOWN
CG15922(---)	*	-0.603		0.132		RX1_DOWN
r2d2(r2d2)	*	-0.602		0.105		RX1_DOWN
CG12391(---)	*	-0.601		-0.334		RX1_DOWN
CG7824(---)	*	-0.6		0.005		RX1_DOWN
H(hairless)	*	-0.6		-0.576		RX1_DOWN
CG17233(---)	*	-0.599		-0.56		RX1_DOWN
CG1888(---)	*	-0.598		-0.075		RX1_DOWN
CG33671 /// CG33672(--- /// ---)	*	-0.598		-0.247		RX1_DOWN
Hydr1(CG8058)	*	-0.598		-0.294		RX1_DOWN
CG6724(---)	*	-0.597		0.14		RX1_DOWN
CG7872(---)	*	-0.597		-0.108		RX1_DOWN
rdgBbeta(rdgBbeta)	*	-0.597		-0.323		RX1_DOWN
CG33228 /// CG4806(lethal (2) SH0542 /// ---)	*	-0.596		0.3		RX1_DOWN
CG17272(---)	*	-0.595		-0.519		RX1_DOWN
CG12702(---)	*	-0.594		-0.108		RX1_DOWN
CG32711 /// DsimCG32711(--- /// ---)	*	-0.592		-0.415		RX1_DOWN
Rbm13(CG10648)	*	-0.592		0.165		RX1_DOWN
CG10133(---)	*	-0.589		-0.285		RX1_DOWN
CG7239(---)	*	-0.589		-0.42		RX1_DOWN
rogdi(rogdi)	*	-0.589		-0.071		RX1_DOWN
CG1962(---)	*	-0.587		-0.171		RX1_DOWN
CG5757(---)	*	-0.587		0.009		RX1_DOWN
gro(Groucho)	*	-0.587		-0.539		RX1_DOWN
mRpL43(mitochondrial ribosomal protein L43)	*	-0.587		-0.082		RX1_DOWN
CG31125(---)	*	-0.585		-0.137		RX1_DOWN
CG13041	*	-2.164		0.317		RX1_DOWN
CG3630	*	-1.425		-0.541		RX1_DOWN
CG5966	*	-1.366		-0.562		RX1_DOWN
CG11652	*	-1.348		-0.416		RX1_DOWN
CG31875	*	-0.92		-0.145		RX1_DOWN
CG32486	*	-0.834		-0.51		RX1_DOWN
CG3409	*	-0.769		-0.389		RX1_DOWN
CG5690	*	-0.609		-0.094		RX1_DOWN
Dyb	*	-0.594		-0.426		RX1_DOWN
E2f	*	-0.899		-0.478		RX1_DOWN
squ	*	-2.025		0.444		RX1_DOWN
CG3838	*	-1.323		-0.102		RX1_DOWN
Naam	*	-1.071		-0.014		RX1_DOWN
didum	*	-1.032		-0.487		RX1_DOWN
CG31103	*	-0.916		-0.525		RX1_DOWN
cmet	*	-0.913		-0.331		RX1_DOWN
CG17490	*	-0.704		-0.41		RX1_DOWN
Rbp1-like	*	-0.686		-0.044		RX1_DOWN
CG17912	*	-0.662		-0.357		RX1_DOWN
TwdlBeta	*	-0.587		-0.329		RX1_DOWN
CG3326	*	-1.288		-0.454		RX1_DOWN
CG5704	*	-1.195		-0.856		RX1_DOWN
CG10344	*	-1.184		-0.2		RX1_DOWN
ana2	*	-1.071		-0.685		RX1_DOWN
Acf1	*	-0.979		-0.557		RX1_DOWN
mud	*	-0.842		-0.534		RX1_DOWN
Obp83g	*	-0.764		-0.236		RX1_DOWN
Dip2	*	-0.744		-0.43		RX1_DOWN
kdn	*	-0.739		0.231		RX1_DOWN
CG30010	*	-0.691		-0.498		RX1_DOWN
CG32409	*	-0.669		0.175		RX1_DOWN
CG4570	*	-0.623		0.397		RX1_DOWN
Pdk	*	-0.59		-0.583		RX1_DOWN
CG30197	*	-1.624		0.431		RX1_DOWN
Cpr51A	*	-1.563		0.057		RX1_DOWN
Fatp	*	-0.854		-0.535		RX1_DOWN
Pka-R1	*	-0.839		-0.544		RX1_DOWN
GlcAT-S	*	-0.752		-0.153		RX1_DOWN
Cpr67Fa1	*	-1.899		-0.396		RX1_DOWN
Cpr67Fa2	*	-1.767		-0.726		RX1_DOWN
CG42353	*	-0.994		-0.168		RX1_DOWN
Psf1	*	-0.91		-0.155		RX1_DOWN
RpL3	*	-0.885		-0.311		RX1_DOWN
CG7943	*	-0.748		-0.291		RX1_DOWN
CG10492	*	-0.602		-0.473		RX1_DOWN
ImpE2(Ecdysone-inducible gene E2)	*	-1.59	*	-6.338		RX12_DD
CG11899 /// DsimGD21426(--- /// CG11899)	*	-1.386	*	-3.481		RX12_DD
ImpE3(Ecdysone-inducible gene E3)	*	-1.564	*	-2.841		RX12_DD
CG3880 /// DpseGA17747(--- /// GA17747)	*	-1.66	*	-2.758		RX12_DD
CG11438(---)	*	-1.174	*	-2.624		RX12_DD
CG7201(---)	*	-1.796	*	-2.538		RX12_DD
Sans(Sans)	*	-1.078	*	-2.536		RX12_DD
CG9238(---)	*	-3.145	*	-2.515		RX12_DD
CG8788(---)	*	-1.88	*	-2.414		RX12_DD
dac(Dachshund)	*	-1.3	*	-2.331		RX12_DD
CG13737(---)	*	-2.245	*	-2.324		RX12_DD
Oscillin(Oscillin)	*	-0.726	*	-2.313		RX12_DD
dpr19(dpr19)	*	-1.96	*	-2.184		RX12_DD
Hsp23(Protein 23)	*	-0.987	*	-2.164		RX12_DD
CG17672(---)	*	-1.261	*	-2.162		RX12_DD
Tab2(galere)	*	-1.96	*	-2.141		RX12_DD
CG9628(---)	*	-0.761	*	-2.137		RX12_DD
Doc1(Dorsocross)	*	-0.853	*	-2.104		RX12_DD
ss(spineless-aristapedia)	*	-0.719	*	-2.065		RX12_DD
Dll(Distal-less)	*	-0.853	*	-2.062		RX12_DD
rst(irregular chiasm C-roughest)	*	-1.72	*	-2.058		RX12_DD
sc(scute)	*	-1.222	*	-2.047		RX12_DD
sr(Stripe)	*	-1.738	*	-2.042		RX12_DD
CG10440(---)	*	-1.384	*	-2.04		RX12_DD
mp(CG33171)	*	-0.784	*	-2.03		RX12_DD
CRMP(dihydropyrimidine amidohydrolase)	*	-1.317	*	-1.917		RX12_DD
Doc3(Dorsocross3)	*	-0.899	*	-1.911		RX12_DD
CG13064(---)	*	-1.748	*	-1.9		RX12_DD
E(spl)(Enhancer of split m8)	*	-0.617	*	-1.9		RX12_DD
malpha(E(spl) region transcript malpha)	*	-0.633	*	-1.885		RX12_DD
CG15628(---)	*	-1.18	*	-1.882		RX12_DD
Ptp99A(Protein tyrosine phosphatase 99A)	*	-2.27	*	-1.88		RX12_DD
kn(collier)	*	-0.9	*	-1.876		RX12_DD
eyg(eye gone)	*	-0.762	*	-1.856		RX12_DD
CG18769(---)	*	-1.962	*	-1.847		RX12_DD
CG10960(---)	*	-0.984	*	-1.843		RX12_DD
HLHm7(Enhancer of split m7)	*	-0.71	*	-1.77		RX12_DD
l(2)01810(lethal (2) 01810)	*	-1.399	*	-1.735		RX12_DD
m4(E(spl) region transcript m4)	*	-0.681	*	-1.715		RX12_DD
klu(klumphuss)	*	-1.096	*	-1.693		RX12_DD
CG15822(---)	*	-1.599	*	-1.687		RX12_DD
ara(iroquois)	*	-0.932	*	-1.682		RX12_DD
Sb(stubbloid)	*	-1.434	*	-1.675		RX12_DD
CG5873(---)	*	-1.918	*	-1.657		RX12_DD
IP3K2("Inositol 1,4,5-triphosphate kinase 2")	*	-1.048	*	-1.649		RX12_DD
Hsp67Ba(Gene 1)	*	-1.767	*	-1.636		RX12_DD
ac(achaete)	*	-1.471	*	-1.627		RX12_DD
yuri(yuri gagarin)	*	-1.035	*	-1.607		RX12_DD
CG6340(---)	*	-1.007	*	-1.601		RX12_DD
CG42240(---)	*	-1.501	*	-1.576		RX12_DD
Eip75B(Ecdysone-induced protein 75B)	*	-0.91	*	-1.56		RX12_DD
sca(scabrous)	*	-0.901	*	-1.556		RX12_DD
CG3764(---)	*	-1.697	*	-1.528		RX12_DD
CG12481(---)	*	-1.5	*	-1.515		RX12_DD
Nrt(disabled)	*	-0.841	*	-1.493		RX12_DD
CG7860(---)	*	-0.907	*	-1.486		RX12_DD
capu(cappuccino)	*	-0.696	*	-1.48		RX12_DD
dsx(doublesex)	*	-1.32	*	-1.479		RX12_DD
HDAC6(histone deacetylase HDA2)	*	-0.976	*	-1.462		RX12_DD
en(engrailed)	*	-1.22	*	-1.452		RX12_DD
Hsp26(heat shock protein hsp26)	*	-0.816	*	-1.438		RX12_DD
ems(empty spiracles)	*	-0.997	*	-1.434		RX12_DD
CG14301(---)	*	-0.745	*	-1.406		RX12_DD
l(2)k16918(lethal (2) k16918)	*	-1.722	*	-1.398		RX12_DD
in(inturned)	*	-0.962	*	-1.381		RX12_DD
edl(ets domain lacking)	*	-0.605	*	-1.363		RX12_DD
B-H1(Bar-H1)	*	-1.814	*	-1.354		RX12_DD
mura(murashka)	*	-1.117	*	-1.349		RX12_DD
CG1427(---)	*	-0.665	*	-1.333		RX12_DD
CG14803(---)	*	-0.978	*	-1.331		RX12_DD
CG14439(---)	*	-1.455	*	-1.33		RX12_DD
bib(big brain)	*	-1.254	*	-1.326		RX12_DD
stumps(heartbroken)	*	-1.445	*	-1.318		RX12_DD
CG10237(---)	*	-1.666	*	-1.316		RX12_DD
CG31121(---)	*	-0.706	*	-1.278		RX12_DD
CG18135(---)	*	-1.426	*	-1.269		RX12_DD
rost(rolling stone)	*	-1.091	*	-1.267		RX12_DD
arr(LDLR-like)	*	-0.714	*	-1.266		RX12_DD
comm2(comm2)	*	-1.317	*	-1.257		RX12_DD
CG1681(---)	*	-1.613	*	-1.244		RX12_DD
CG11739(---)	*	-0.749	*	-1.24		RX12_DD
wgn(Wengen)	*	-1.534	*	-1.232		RX12_DD
CG4424(---)	*	-1.703	*	-1.219		RX12_DD
CG8031(---)	*	-1.377	*	-1.209		RX12_DD
CG2083(---)	*	-0.706	*	-1.207		RX12_DD
Plc21C(Phospholipase C at 21C)	*	-0.616	*	-1.196		RX12_DD
cdc2c(cyclin E-CDK2)	*	-0.898	*	-1.19		RX12_DD
CG11275(---)	*	-0.735	*	-1.188		RX12_DD
mirr(mirror)	*	-0.644	*	-1.175		RX12_DD
kni(radius incompletus)	*	-0.777	*	-1.164		RX12_DD
inv(invected)	*	-0.723	*	-1.159		RX12_DD
Dak1 /// Sld5(Dak1 /// Sld5)	*	-1.395	*	-1.151		RX12_DD
gcl(germ cell-less)	*	-0.777	*	-1.146		RX12_DD
Reck(reversion-inducing-cysteine-rich protein with kazal motifs)	*	-0.59	*	-1.145		RX12_DD
CG6234(---)	*	-0.8	*	-1.139		RX12_DD
Rbf2(Retinoblastoma-family protein 2)	*	-1.224	*	-1.135		RX12_DD
Alh(Alhambra)	*	-0.788	*	-1.126		RX12_DD
sqz(squeeze)	*	-1.435	*	-1.119		RX12_DD
knrl(knirps-related)	*	-1.116	*	-1.109		RX12_DD
CG9319 /// DsecGM23310(--- /// ---)	*	-0.954	*	-1.104		RX12_DD
Nek2(Nek2)	*	-0.828	*	-1.1		RX12_DD
CG3893(---)	*	-0.836	*	-1.082		RX12_DD
pon(Partner of Numb)	*	-0.998	*	-1.076		RX12_DD
drl(derailed)	*	-0.951	*	-1.072		RX12_DD
CG17292(---)	*	-0.623	*	-1.068		RX12_DD
Vha100-2(Vha100-2)	*	-0.597	*	-1.056		RX12_DD
Hnf4(hepatocyte nuclear factor 4)	*	-1	*	-1.046		RX12_DD
CG5872(---)	*	-0.77	*	-1.043		RX12_DD
CG12262(---)	*	-0.677	*	-1.041		RX12_DD
Sry-beta(serendipity beta)	*	-0.916	*	-1.038		RX12_DD
Hrb98DE(hnRNA-binding protein 1)	*	-2.384	*	-1.031		RX12_DD
CG17478(---)	*	-0.959	*	-1.02		RX12_DD
wit(wishful thinking)	*	-0.681	*	-1.014		RX12_DD
CG5830(---)	*	-1.073	*	-1.007		RX12_DD
Rhp(Rhophilin)	*	-0.665	*	-0.993		RX12_DD
CG32772(---)	*	-1.107	*	-0.985		RX12_DD
Dr(muscle specific homeobox)	*	-0.75	*	-0.983		RX12_DD
Orc6(Origin recognition complex subunit 6)	*	-1.758	*	-0.982		RX12_DD
pigeon(lionette)	*	-1.005	*	-0.982		RX12_DD
RhoGEF4(RhoGEF4)	*	-0.714	*	-0.979		RX12_DD
lin-52(lin-52)	*	-1.107	*	-0.972		RX12_DD
Src64B(Src oncogene at 64B)	*	-0.965	*	-0.971		RX12_DD
Rab9(Rab9)	*	-0.77	*	-0.97		RX12_DD
CDase(Ceramidase)	*	-0.912	*	-0.969		RX12_DD
CG3770(---)	*	-0.895	*	-0.968		RX12_DD
CG1998(---)	*	-0.851	*	-0.958		RX12_DD
CG3902(---)	*	-0.856	*	-0.953		RX12_DD
Egfr(Epidermal growth factor receptor)	*	-0.686	*	-0.947		RX12_DD
Tl(Toll)	*	-0.724	*	-0.943		RX12_DD
CG32372(---)	*	-0.896	*	-0.937		RX12_DD
mew(PS1 integrin)	*	-0.866	*	-0.92		RX12_DD
Trl(GAGA factor)	*	-1.187	*	-0.917		RX12_DD
CG42507 /// Trl(--- /// GAGA factor)	*	-0.724	*	-0.916		RX12_DD
CG30383(---)	*	-1.058	*	-0.912		RX12_DD
Trf(TBP-related factor)	*	-0.589	*	-0.905		RX12_DD
retm(real-time)	*	-0.946	*	-0.9		RX12_DD
trh(trachealess)	*	-0.883	*	-0.892		RX12_DD
RhoGAP54D(RhoGAP54D)	*	-1.115	*	-0.885		RX12_DD
dap(decapo)	*	-0.936	*	-0.885		RX12_DD
CG6903(---)	*	-1.03	*	-0.88		RX12_DD
CycB3(Cyclin B3)	*	-1.228	*	-0.864		RX12_DD
Adk3(Adenylate kinase-3)	*	-0.657	*	-0.854		RX12_DD
CG17754(---)	*	-0.746	*	-0.853		RX12_DD
Tina-1(Troponin C-akin-1)	*	-0.833	*	-0.846		RX12_DD
kuk(kugelkern)	*	-0.715	*	-0.844		RX12_DD
l(2)05714(lethal (2) 05714)	*	-0.627	*	-0.84		RX12_DD
Pcd(pterin-4a-carbinolamine dehydratase)	*	-0.843	*	-0.835		RX12_DD
Utx(CG5640)	*	-0.598	*	-0.832		RX12_DD
RnrS(ribonucleoside-diphosphate reductase small subunit)	*	-1.007	*	-0.828		RX12_DD
CG4496(---)	*	-0.87	*	-0.822		RX12_DD
zf30C(Zinc finger protein 30C)	*	-0.631	*	-0.817		RX12_DD
WRNexo(CG7670)	*	-0.876	*	-0.816		RX12_DD
Drep-1(Inhibitor of CAD)	*	-1.469	*	-0.811		RX12_DD
mus101(mutagen-sensitive 101)	*	-1.109	*	-0.808		RX12_DD
CG14814(---)	*	-0.821	*	-0.801		RX12_DD
CG8359(---)	*	-0.827	*	-0.794		RX12_DD
lbk(kekkon-like)	*	-0.616	*	-0.791		RX12_DD
spd-2(CG17286)	*	-1.034	*	-0.79		RX12_DD
CG7224(---)	*	-0.588	*	-0.79		RX12_DD
mip120(Myb-interacting protein 120)	*	-0.62	*	-0.779		RX12_DD
l(1)G0148(lethal (1) G0148)	*	-0.616	*	-0.779		RX12_DD
bbg(CG9587)	*	-0.648	*	-0.778		RX12_DD
CG13690(---)	*	-1.877	*	-0.776		RX12_DD
CG14667(---)	*	-0.608	*	-0.771		RX12_DD
CG6951(---)	*	-1.306	*	-0.77		RX12_DD
Tsp39D(Tetraspanin 39D)	*	-0.896	*	-0.768		RX12_DD
CG7985(---)	*	-0.696	*	-0.757		RX12_DD
Rab23(Rab23)	*	-0.694	*	-0.753		RX12_DD
CG7372(---)	*	-0.635	*	-0.747		RX12_DD
Bet3(CG3911)	*	-0.844	*	-0.733		RX12_DD
nrv1(Nervana)	*	-0.853	*	-0.726		RX12_DD
Kmn1(lethal (1) G0237)	*	-0.826	*	-0.726		RX12_DD
Cenp-C(lethal (3) 85Aa)	*	-0.855	*	-0.724		RX12_DD
CG3176 /// CG32817(--- /// ---)	*	-0.765	*	-0.724		RX12_DD
vvl(ventral veins lacking)	*	-0.687	*	-0.724		RX12_DD
CG1764(---)	*	-1.513	*	-0.721		RX12_DD
jumu(Domina)	*	-0.695	*	-0.719		RX12_DD
CHES-1-like(Checkpoint suppressor homologue)	*	-1.145	*	-0.718		RX12_DD
Cad86C(CG4509)	*	-0.959	*	-0.711		RX12_DD
mei-38(mei-38)	*	-1.715	*	-0.71		RX12_DD
mxc(lethal(1)malignant blood neoplasm)	*	-0.713	*	-0.71		RX12_DD
pim(pimples)	*	-0.72	*	-0.702		RX12_DD
dnt(Doughnut)	*	-0.752	*	-0.699		RX12_DD
CG5541(---)	*	-0.834	*	-0.69		RX12_DD
CG4766 /// DmauCG4766 /// DsimCG(--- /// --- /// ---)	*	-0.848	*	-0.687		RX12_DD
CG9752(---)	*	-0.647	*	-0.687		RX12_DD
XNP(XNP)	*	-0.641	*	-0.679		RX12_DD
alpha-Adaptin(alpha-adaptin)	*	-0.77	*	-0.678		RX12_DD
ade5(AIR-carboxylase-SAICAR synthetase)	*	-0.841	*	-0.674		RX12_DD
CG12424(---)	*	-0.821	*	-0.672		RX12_DD
CG1673(---)	*	-1.359	*	-0.667		RX12_DD
Psc(Posterior sex combs)	*	-1.206	*	-0.663		RX12_DD
CG8478(---)	*	-0.68	*	-0.662		RX12_DD
Ir(Drosophila inward rectifier)	*	-0.657	*	-0.658		RX12_DD
CG12026(---)	*	-1.353	*	-0.652		RX12_DD
CG14290(---)	*	-1.056	*	-0.652		RX12_DD
CycB(Cyclin B)	*	-0.976	*	-0.651		RX12_DD
olf186-F(lethal (2) k11505)	*	-0.629	*	-0.651		RX12_DD
CG10336(---)	*	-1.989	*	-0.65		RX12_DD
Fkbp13(Fkbp13)	*	-0.634	*	-0.65		RX12_DD
zwilch(zwilch)	*	-0.884	*	-0.648		RX12_DD
CG3508(---)	*	-0.845	*	-0.643		RX12_DD
mu2(mutator 2)	*	-0.77	*	-0.642		RX12_DD
Pole2(Pole2)	*	-1.654	*	-0.64		RX12_DD
GalNAc-T1(polypeptide GalNAc transferase 1)	*	-0.94	*	-0.639		RX12_DD
Cht7(CG1869)	*	-0.723	*	-0.637		RX12_DD
CG31522(---)	*	-0.647	*	-0.637		RX12_DD
rap(fizzy-related)	*	-0.971	*	-0.631		RX12_DD
Cpr12A(CG15757)	*	-1.115	*	-0.63		RX12_DD
membrin(membrin)	*	-0.983	*	-0.626		RX12_DD
mrt(martik)	*	-1.158	*	-0.622		RX12_DD
fng(Fringe)	*	-0.72	*	-0.622		RX12_DD
CG8247(---)	*	-0.656	*	-0.615		RX12_DD
Mes-4(Mes-4)	*	-0.774	*	-0.612		RX12_DD
CG18347(anon-87Ac)	*	-0.896	*	-0.609		RX12_DD
CG11750(---)	*	-0.61	*	-0.607		RX12_DD
CG5359(---)	*	-0.654	*	-0.603		RX12_DD
TRAM(TRAM)	*	-0.757	*	-0.602		RX12_DD
dpld /// wech(dappled /// dappled)	*	-0.682	*	-0.601		RX12_DD
cp309(lethal (3) s2172)	*	-0.67	*	-0.594		RX12_DD
CG7744 /// DmirCG7744(--- /// ---)	*	-1.187	*	-0.589		RX12_DD
CG31457(---)	*	-0.589	*	-0.587		RX12_DD
windbeutel	*	-1.655	*	-3.114		RX12_DD
CG8639 gene product from transcript CG8639-RH	*	-1.623	*	-1.144		RX12_DD
Phosphoenolpyruvate carboxykinase	*	-1.094	*	-1.77		RX12_DD
CG17064 gene product from transcript CG17064-RB	*	-1.07	*	-0.907		RX12_DD
CG10948 gene product from transcript CG10948-RB	*	-0.923	*	-0.995		RX12_DD
CG33545 gene product from transcript CG33545-RC	*	-0.897	*	-1.798		RX12_DD
CG1506 gene product from transcript CG1506-RA	*	-0.805	*	-2.107		RX12_DD
sarcoplasmic calcium-binding protein	*	-0.801	*	-1.089		RX12_DD
caupolican	*	-0.754	*	-1.505		RX12_DD
tartan	*	-0.662	*	-0.893		RX12_DD
brother of odd with entrails limited	*	-0.6	*	-0.792		RX12_DD
CG15309 gene product from transcript CG15309-RA	*	-1.591	*	-1.126		RX12_DD
tonalli	*	-1.028	*	-1.105		RX12_DD
teyrha-meyrha	*	-0.985	*	-1.443		RX12_DD
DnaJ-like-1	*	-0.716	*	-0.743		RX12_DD
CG11486 gene product from transcript CG11486-RG	*	-0.586	*	-0.634		RX12_DD
E(spl) region transcript m6	*	-1.99	*	-2.881		RX12_DD
Cuticular protein 66D	*	-1.909	*	-2.773		RX12_DD
CG43369 gene product from transcript CG43369-RD	*	-1.658	*	-1.193		RX12_DD
pebble	*	-1.455	*	-0.706		RX12_DD
CG2694 gene product from transcript CG2694-RA	*	-1.163	*	-0.779		RX12_DD
CG16700 gene product from transcript CG16700-RA	*	-0.952	*	-1.909		RX12_DD
Hermansky-Pudlak Syndrome 4 ortholog	*	-0.804	*	-0.974		RX12_DD
CG12643 gene product from transcript CG12643-RA	*	-0.695	*	-1.317		RX12_DD
CG8596 gene product from transcript CG8596-RA	*	-0.993	*	-2.724		RX12_DD
CG15905 gene product from transcript CG15905-RB	*	-0.608	*	-2.383		RX12_DD
CG16733 gene product from transcript CG16733-RA	*	-1.488	*	-2.269		RX12_DD
CG10311 gene product from transcript CG10311-RA	*	-1.094	*	-2.242		RX12_DD
CG13053 gene product from transcript CG13053-RA	*	-1.696	*	-2.171		RX12_DD
CG3649 gene product from transcript CG3649-RB	*	-1.957	*	-1.747		RX12_DD
CG4586 gene product from transcript CG4586-RA	*	-1.402	*	-1.604		RX12_DD
CG12896 gene product from transcript CG12896-RA	*	-1.106	*	-1.181		RX12_DD
combgap	*	-0.885	*	-1.03		RX12_DD
adenosine 3	*	-0.61	*	-0.703		RX12_DD
CG5671 gene product from transcript CG5671-RB	*	-0.674	*	-0.587		RX12_DD
CG31475 gene product from transcript CG31475-RA	*	-2.39	*	-2.317		RX12_DD
CG11100 gene product from transcript CG11100-RB	*	-1.054	*	-0.91		RX12_DD
CG17323 gene product from transcript CG17323-RD	*	-0.594	*	-0.877		RX12_DD
Fat body protein 1	*	-1.896	*	-3.645		RX12_DD
CG6287 gene product from transcript CG6287-RA	*	-0.712	*	-2.449		RX12_DD
BarH2	*	-1.416	*	-2.42		RX12_DD
bric a brac 2	*	-1.34	*	-2.035		RX12_DD
CG32447 gene product from transcript CG32447-RB	*	-1.185	*	-1.774		RX12_DD
frazzled	*	-0.595	*	-1.176		RX12_DD
modifier of mdg4	*	-0.997	*	-0.819		RX12_DD
CG30463 gene product from transcript CG30463-RB	*	-0.626	*	-0.782		RX12_DD
CG31038 gene product from transcript CG31038-RA	*	-0.681	*	-0.746		RX12_DD
fusilli	*	-0.69	*	-0.631		RX12_DD
CG2444(---)		1.492	*	-3.771		RX2_DOWN
Spn43Aa(Serine protease inhibitor 1)		-0.003	*	-3.512		RX2_DOWN
Lsd-1(Lipid storage droplet-1)		1.207	*	-3.212		RX2_DOWN
Nep2(Neprilysin 2)		-0.399	*	-3.028		RX2_DOWN
CG7214(---)		-3.035	*	-2.749		RX2_DOWN
Him(Holes in muscle)		-0.758	*	-2.608		RX2_DOWN
CG31778(---)		0.001	*	-2.579		RX2_DOWN
CG8745(---)		1.381	*	-2.571		RX2_DOWN
regucalcin(regucalcin)		0.498	*	-2.533		RX2_DOWN
CG3348(---)		0.158	*	-2.435		RX2_DOWN
Ugt58Fa(lectin-58Fg)		-0.78	*	-2.405		RX2_DOWN
CG2233(---)		1.333	*	-2.124		RX2_DOWN
CG8160(---)		0.215	*	-2.096		RX2_DOWN
MP1(Melanization Protease 1)		-0.095	*	-2.01		RX2_DOWN
Cyp6g1(CYP6-like)		-0.029	*	-2.006		RX2_DOWN
CG15369(---)		0.024	*	-2.001		RX2_DOWN
Npc2g(CG11314)		1.506	*	-1.992		RX2_DOWN
Obp99b(turn on sex-specificity)		0.934	*	-1.92		RX2_DOWN
CG9396(---)		-0.637	*	-1.918		RX2_DOWN
Sox102F(Sox102F)		-1.175	*	-1.904		RX2_DOWN
CG13562(---)		-1.081	*	-1.894		RX2_DOWN
CG16786(---)		-0.154	*	-1.886		RX2_DOWN
m2(E(spl) region transcript m2)		-0.434	*	-1.869		RX2_DOWN
CG14681 /// Skeletor(--- /// Skeletor)		-0.569	*	-1.854		RX2_DOWN
esn(espinas)		-0.488	*	-1.824		RX2_DOWN
CG17816(---)		0.988	*	-1.76		RX2_DOWN
Hn(Henna)		0.087	*	-1.726		RX2_DOWN
CG11686(---)		-0.065	*	-1.723		RX2_DOWN
CG17032(---)		-0.509	*	-1.72		RX2_DOWN
CG8920(---)		-0.541	*	-1.692		RX2_DOWN
Pu(GTP cyclohydrolase)		0.121	*	-1.681		RX2_DOWN
spz6(CG9196)		0.831	*	-1.68		RX2_DOWN
Doc2(Dorsocross2)		-0.872	*	-1.678		RX2_DOWN
Cyp310a1(Cyp310a1)		-0.388	*	-1.584		RX2_DOWN
fbp("fructose-1,6-bisphosphatase")		-0.362	*	-1.581		RX2_DOWN
al(aristaless)		-0.565	*	-1.574		RX2_DOWN
eya(clift)		-0.702	*	-1.531		RX2_DOWN
E5(E5)		-0.91	*	-1.513		RX2_DOWN
CG4306(---)		0.67	*	-1.478		RX2_DOWN
CG30384 /// CG30385(--- /// ---)		0.267	*	-1.474		RX2_DOWN
magu(magu)		-0.105	*	-1.467		RX2_DOWN
CG5731(---)		-0.375	*	-1.464		RX2_DOWN
CadN(N-cadherin)		-0.085	*	-1.458		RX2_DOWN
CG5758(---)		-0.835	*	-1.404		RX2_DOWN
Hsp27(heat shock protein hsp27)		-0.551	*	-1.395		RX2_DOWN
twi(Twist)		-0.431	*	-1.383		RX2_DOWN
Prat2(Phosphoribosylamidotransferase 2)		0.134	*	-1.355		RX2_DOWN
GNBP3(Gram-negative bacteria binding protein 3)		-0.445	*	-1.354		RX2_DOWN
svp(seven-up)		-0.002	*	-1.354		RX2_DOWN
CG1969(---)		-0.342	*	-1.339		RX2_DOWN
B52(Serine/arginine rich protein 55)		-0.359	*	-1.338		RX2_DOWN
bnb(Bangles-n-beads)		0.293	*	-1.335		RX2_DOWN
Atpalpha("Na,K ATPase alpha subunit")		-0.504	*	-1.332		RX2_DOWN
CG42554(---)		-0.942	*	-1.326		RX2_DOWN
CG9416(---)		-1.134	*	-1.319		RX2_DOWN
Ir76a(Ionotropic receptor 76a)		-0.129	*	-1.317		RX2_DOWN
rut(rutabaga)		-0.906	*	-1.316		RX2_DOWN
CG32579(---)		-0.981	*	-1.269		RX2_DOWN
Cep97(CG3980)		-0.723	*	-1.262		RX2_DOWN
obst-A(CG17052)		-0.446	*	-1.248		RX2_DOWN
betaTub60D(beta-tubulin at 60D)		0.079	*	-1.241		RX2_DOWN
CG7802(---)		-0.524	*	-1.229		RX2_DOWN
CG15080(---)		-0.883	*	-1.205		RX2_DOWN
Ocho(Ocho)		-0.359	*	-1.205		RX2_DOWN
CG9027(---)		-0.215	*	-1.204		RX2_DOWN
GV1(GV1)		-0.23	*	-1.196		RX2_DOWN
CG5630(---)		0.311	*	-1.182		RX2_DOWN
CG13676(---)		-0.51	*	-1.161		RX2_DOWN
His1:CG31617 /// His1:CG33801 //(His1:CG31617 /// His1:CG33801 /// His1:CG33804 /// His1:CG33807 /// His1:CG33810 /// His1:CG33813 /// His1:CG33816 /// His1:CG33)		0.57	*	-1.144		RX2_DOWN
LpR1(yolkless-like)		0.228	*	-1.138		RX2_DOWN
CG11069(---)		-0.458	*	-1.136		RX2_DOWN
Tsp42Ea(tetraspanin 42E)		-0.173	*	-1.135		RX2_DOWN
shf(shifted)		-0.045	*	-1.133		RX2_DOWN
CG9896(---)		-0.525	*	-1.13		RX2_DOWN
Atx-1 /// CG4542(Ataxin-1 /// ---)		0.001	*	-1.127		RX2_DOWN
Eip74EF(ecdysone inducible protein)		-0.2	*	-1.111		RX2_DOWN
sei(seizure potassium channel)		-0.297	*	-1.109		RX2_DOWN
CG10657(retinaldehyde-binding related protein)		-0.244	*	-1.101		RX2_DOWN
Hr39(Hormone receptor-like in 39)		0.931	*	-1.1		RX2_DOWN
Ac13E(adenylyl cyclase)		-0.832	*	-1.087		RX2_DOWN
PICK1(PICK1)		-0.35	*	-1.073		RX2_DOWN
CG6776(---)		0.064	*	-1.065		RX2_DOWN
Bx(Beadex)		-0.288	*	-1.062		RX2_DOWN
CG8866(---)		-0.228	*	-1.062		RX2_DOWN
CG5274(---)		-0.166	*	-1.061		RX2_DOWN
dve(defective proventriculus)		0.05	*	-1.054		RX2_DOWN
alphaPS5(alphaPS5)		-0.247	*	-1.05		RX2_DOWN
CG31075 /// DsecCG31075(--- /// ---)		-0.34	*	-1.039		RX2_DOWN
CG33099(---)		-0.565	*	-1.035		RX2_DOWN
pyr(pyramus)		-0.855	*	-1.034		RX2_DOWN
CG30001(---)		-0.455	*	-1.025		RX2_DOWN
pnr(pannier)		-0.39	*	-1.024		RX2_DOWN
CG11033(---)		-0.484	*	-1.012		RX2_DOWN
Idh(NADP-IDH)		-0.146	*	-1.007		RX2_DOWN
CG8526(---)		-0.274	*	-1.006		RX2_DOWN
CG30120 /// CG5189(--- /// ---)		-0.168	*	-1.005		RX2_DOWN
CG13204(---)		-0.405	*	-0.995		RX2_DOWN
Jheh1(JH-epoxide hydrolase)		0.094	*	-0.994		RX2_DOWN
Ppt2(CG4851)		-0.657	*	-0.994		RX2_DOWN
ttk(tramtrack)		-0.214	*	-0.987		RX2_DOWN
CG4061(---)		0.352	*	-0.974		RX2_DOWN
CG8165(---)		-0.286	*	-0.973		RX2_DOWN
vg(vestigial)		-0.258	*	-0.972		RX2_DOWN
CG17919(---)		-0.358	*	-0.967		RX2_DOWN
mdy(midway)		-0.295	*	-0.961		RX2_DOWN
pdm2(POU domain protein 2)		-0.693	*	-0.955		RX2_DOWN
CG9009 /// DsecCG9009(long chain fatty acid CoA ligase /// ---)		-0.585	*	-0.946		RX2_DOWN
Hsp22 /// Hsp67Bb(heat shock protein hsp22 /// Gene 2)		-1.161	*	-0.945		RX2_DOWN
CG34104(---)		0.01	*	-0.942		RX2_DOWN
CG1607(---)		-0.032	*	-0.931		RX2_DOWN
CG12024(---)		-0.527	*	-0.921		RX2_DOWN
kal-1(Kallmann)		-0.3	*	-0.92		RX2_DOWN
CG10077(---)		0.094	*	-0.918		RX2_DOWN
crm(swollen-antenna)		-0.632	*	-0.917		RX2_DOWN
for(foraging)		-0.552	*	-0.917		RX2_DOWN
CG5151(---)		-0.467	*	-0.909		RX2_DOWN
kon(NG2-like)		-0.243	*	-0.906		RX2_DOWN
Spindly(CG15415)		-0.468	*	-0.899		RX2_DOWN
CG7379(---)		-0.39	*	-0.897		RX2_DOWN
CG5367(---)		-0.237	*	-0.895		RX2_DOWN
CG2852(---)		-0.12	*	-0.892		RX2_DOWN
CG14220(---)		-0.566	*	-0.888		RX2_DOWN
CG10359(Fibronogen-like)		0.538	*	-0.881		RX2_DOWN
Ance(anon-fast-evolving-3D10)		0.081	*	-0.879		RX2_DOWN
CG8449(---)		-0.486	*	-0.876		RX2_DOWN
jigr1(CG17383)		-0.462	*	-0.875		RX2_DOWN
CG1499(---)		-0.544	*	-0.874		RX2_DOWN
CG42513 /// CG42514(--- /// ---)		-0.406	*	-0.87		RX2_DOWN
Kr-h1(Krueppel-homolog alpha-isoform)		-0.117	*	-0.869		RX2_DOWN
CG9775(---)		-0.458	*	-0.868		RX2_DOWN
Pof(Painting of fourth)		-0.414	*	-0.862		RX2_DOWN
HLHmbeta(split locus enhancer protein mA)		0.037	*	-0.857		RX2_DOWN
CG8079(---)		-0.291	*	-0.856		RX2_DOWN
CG1827(---)		-0.274	*	-0.849		RX2_DOWN
chif(chiffon)		-0.207	*	-0.849		RX2_DOWN
CG5180(---)		-0.565	*	-0.848		RX2_DOWN
CG2371(---)		-0.544	*	-0.847		RX2_DOWN
CG9619(---)		-0.481	*	-0.844		RX2_DOWN
foxo("forkhead box, sub-group O")		-0.295	*	-0.837		RX2_DOWN
Gfat1(Glutamine:fructose-6-phosphate aminotransferase 1)		-0.402	*	-0.837		RX2_DOWN
E(bx)(Nucleosome remodeling factor)		-0.471	*	-0.836		RX2_DOWN
fog(folded gastrulation)		-0.07	*	-0.836		RX2_DOWN
CG42321(CG17034)		0.271	*	-0.832		RX2_DOWN
CG6770(---)		-0.37	*	-0.83		RX2_DOWN
grn(lethal(3)84Fa)		-0.225	*	-0.827		RX2_DOWN
eas(Ethanolamine kinase)		-0.549	*	-0.824		RX2_DOWN
RhoGAP71E(RhoGAP71E)		-0.556	*	-0.822		RX2_DOWN
row(Relative-of-WOC)		-0.278	*	-0.819		RX2_DOWN
CG32676(---)		-0.583	*	-0.815		RX2_DOWN
Ssl1(Ssl1)		-0.221	*	-0.812		RX2_DOWN
CG7029(---)		-0.382	*	-0.811		RX2_DOWN
CG14997(---)		-0.519	*	-0.808		RX2_DOWN
CG11399(---)		-0.197	*	-0.803		RX2_DOWN
CG14711(---)		-0.431	*	-0.801		RX2_DOWN
CG16936(Glutathione transferase)		-0.03	*	-0.8		RX2_DOWN
CG32541 /// CG42506(--- /// ---)		-0.125	*	-0.798		RX2_DOWN
CG3328(---)		-0.411	*	-0.796		RX2_DOWN
salr(sal-related)		-0.367	*	-0.796		RX2_DOWN
CG6945(---)		-0.063	*	-0.795		RX2_DOWN
blos1(BLOC-1 subunit 1)		-0.413	*	-0.793		RX2_DOWN
CG2310(---)		0.008	*	-0.793		RX2_DOWN
CG16890(---)		0.418	*	-0.79		RX2_DOWN
Pbp45(CG9597)		-0.126	*	-0.79		RX2_DOWN
Dredd(caspase)		-0.007	*	-0.789		RX2_DOWN
CG9795(---)		-0.556	*	-0.788		RX2_DOWN
wapl(parallel sister chromatids protein)		-0.268	*	-0.788		RX2_DOWN
msi(musashi)		-0.24	*	-0.78		RX2_DOWN
CG5522(---)		-0.57	*	-0.774		RX2_DOWN
CG12253(---)		-0.496	*	-0.771		RX2_DOWN
Cht3(chitinase-3)		-0.423	*	-0.768		RX2_DOWN
CG31607(---)		-0.001	*	-0.767		RX2_DOWN
dx(deltex)		-0.349	*	-0.767		RX2_DOWN
CG10011(---)		-0.387	*	-0.766		RX2_DOWN
CG3534(---)		-0.385	*	-0.758		RX2_DOWN
Grip71(Grip71)		-0.556	*	-0.758		RX2_DOWN
CG3625(---)		-0.399	*	-0.757		RX2_DOWN
CG12821 /// CG12822(--- /// ---)		-0.274	*	-0.751		RX2_DOWN
CG30020(---)		-0.208	*	-0.751		RX2_DOWN
tsh(teashirt)		-0.583	*	-0.75		RX2_DOWN
CG16734(---)		-0.208	*	-0.749		RX2_DOWN
Jarid2(CG3654)		-0.402	*	-0.749		RX2_DOWN
gukh(GUKholder)		-0.573	*	-0.743		RX2_DOWN
Mrtf(Myocardin-related transcription factor)		-0.314	*	-0.741		RX2_DOWN
Dap160(Dynamin associated protein 160)		-0.389	*	-0.737		RX2_DOWN
Spn27A(Dm-serpin-27A)		-0.012	*	-0.737		RX2_DOWN
RhoBTB(RhoBTB)		-0.491	*	-0.735		RX2_DOWN
14-3-3zeta(leonardo)		-0.561	*	-0.734		RX2_DOWN
HmgZ(HMG protein Z)		-0.286	*	-0.733		RX2_DOWN
CG12179(---)		-0.58	*	-0.728		RX2_DOWN
Lsd-2(Lipid storage droplet-2)		-0.463	*	-0.728		RX2_DOWN
tomosyn(tomosyn)		-0.228	*	-0.727		RX2_DOWN
CG5224(---)		-0.36	*	-0.726		RX2_DOWN
CG5978(---)		-0.447	*	-0.725		RX2_DOWN
simj(simjang)		-0.232	*	-0.725		RX2_DOWN
gpp(grappa)		-0.001	*	-0.723		RX2_DOWN
tkv(thickveins)		-0.442	*	-0.723		RX2_DOWN
Vdup1(vitamin D[[3]] up-regulated protein 1)		-0.372	*	-0.722		RX2_DOWN
ph-p(Polyhomeotic)		-0.053	*	-0.719		RX2_DOWN
Rca1(regulator of cyclin A)		-0.436	*	-0.711		RX2_DOWN
CG10631(---)		-0.398	*	-0.708		RX2_DOWN
CG7896(---)		0.471	*	-0.708		RX2_DOWN
Fibp(Fibp)		-0.453	*	-0.708		RX2_DOWN
CG5390(---)		-0.091	*	-0.704		RX2_DOWN
CG1620(---)		-0.315	*	-0.703		RX2_DOWN
fz(frizzled)		-0.389	*	-0.703		RX2_DOWN
Sur-8(Sur-8)		-0.499	*	-0.703		RX2_DOWN
Ent2(Equilibrative nucleoside transporter 2)		0.091	*	-0.702		RX2_DOWN
tamo(tamo)		0.047	*	-0.698		RX2_DOWN
CG11882(---)		-0.354	*	-0.697		RX2_DOWN
cal1(chromosome alignment defect 1)		-0.365	*	-0.696		RX2_DOWN
Cat(catalase)		-0.035	*	-0.694		RX2_DOWN
Rpp30(RNaseP protein p30)		-0.507	*	-0.691		RX2_DOWN
Gip(GIP-like)		0.014	*	-0.69		RX2_DOWN
CG1896(---)		-0.409	*	-0.689		RX2_DOWN
glec(Gliolectin)		-0.327	*	-0.689		RX2_DOWN
CG3632(MYOTUBULARIN-like)		-0.264	*	-0.685		RX2_DOWN
CG5807(---)		-0.498	*	-0.685		RX2_DOWN
endoA(endophilin)		-0.427	*	-0.682		RX2_DOWN
Cdk9(Cyclin-dependent kinase9 2.7)		-0.224	*	-0.679		RX2_DOWN
mri(mrityu)		-0.392	*	-0.679		RX2_DOWN
iHog(interference Hedgehog)		-0.239	*	-0.678		RX2_DOWN
Mcm7(Minichromosome maintenance 7)		-0.462	*	-0.677		RX2_DOWN
LBR(Lamin B receptor)		-0.409	*	-0.676		RX2_DOWN
CG3548(---)		-0.422	*	-0.673		RX2_DOWN
CG15881(---)		-0.43	*	-0.671		RX2_DOWN
crol(crooked legs)		-0.392	*	-0.67		RX2_DOWN
CG18661(---)		-0.389	*	-0.668		RX2_DOWN
CG6782 /// CG6783(--- /// ---)		-0.079	*	-0.668		RX2_DOWN
Iap2(IAP-like protein)		-0.283	*	-0.657		RX2_DOWN
Atg5(Autophagy-specific gene 5)		-0.006	*	-0.656		RX2_DOWN
CG1965(---)		-0.168	*	-0.656		RX2_DOWN
CG14710(---)		-0.284	*	-0.655		RX2_DOWN
CG30440(---)		-0.308	*	-0.655		RX2_DOWN
Pk61C(Phosphoinositide dependent kinase 1)		0.365	*	-0.655		RX2_DOWN
CG2246(---)		-0.164	*	-0.652		RX2_DOWN
CG13827(---)		-0.565	*	-0.649		RX2_DOWN
CG8232(---)		-0.247	*	-0.647		RX2_DOWN
Taf4(TBP-associated factor 110)		-0.333	*	-0.647		RX2_DOWN
Chi(Chip)		-0.515	*	-0.644		RX2_DOWN
HLHm3(split locus enhancer protein m3)		0.169	*	-0.643		RX2_DOWN
plexB(Plexin-B)		-0.358	*	-0.643		RX2_DOWN
CG7192(---)		-0.461	*	-0.642		RX2_DOWN
tho2(tho2)		-0.065	*	-0.642		RX2_DOWN
CG6038(---)		-0.166	*	-0.641		RX2_DOWN
yki(yorkie)		-0.307	*	-0.641		RX2_DOWN
CrebA(Box B-binding factor 2)		-0.546	*	-0.637		RX2_DOWN
Tsp(Thrombospondin)		0.497	*	-0.637		RX2_DOWN
CG2247(---)		-0.171	*	-0.636		RX2_DOWN
CG9154(---)		-0.21	*	-0.636		RX2_DOWN
nod(no distributive disjunction)		-0.503	*	-0.633		RX2_DOWN
CG6791(---)		-0.33	*	-0.63		RX2_DOWN
WDR79(WD repeat domain 79 homolog)		-0.344	*	-0.629		RX2_DOWN
woc(without children)		-0.43	*	-0.628		RX2_DOWN
CG1621(---)		-0.277	*	-0.627		RX2_DOWN
CG9866(---)		-0.525	*	-0.626		RX2_DOWN
CG12811(---)		-0.025	*	-0.625		RX2_DOWN
granny-smith(granny smith)		-0.052	*	-0.625		RX2_DOWN
Sin3A(Enhancer of GMR-sina 2-3)		-0.23	*	-0.625		RX2_DOWN
Dcp-1(caspase)		-0.495	*	-0.624		RX2_DOWN
Atg13(Autophagy-specific gene 13)		-0.394	*	-0.623		RX2_DOWN
Fps85D(Fps oncogene analog)		-0.1	*	-0.623		RX2_DOWN
NijA(ninjurin A)		-0.37	*	-0.622		RX2_DOWN
cic(fettucine)		-0.201	*	-0.62		RX2_DOWN
opa(odd-paired)		0.146	*	-0.62		RX2_DOWN
mr(morula)		-0.105	*	-0.618		RX2_DOWN
tay(CG9056)		-0.439	*	-0.618		RX2_DOWN
d(myosin 29D)		-0.061	*	-0.617		RX2_DOWN
CG4452(---)		-0.336	*	-0.616		RX2_DOWN
MBD-like(methyl-CpG-binding-domain-like-protein)		-0.32	*	-0.614		RX2_DOWN
kis(kismet)		-0.201	*	-0.613		RX2_DOWN
Smr(SMRTER)		0.165	*	-0.612		RX2_DOWN
CG18604(---)		-0.467	*	-0.611		RX2_DOWN
CG17278(---)		-0.43	*	-0.609		RX2_DOWN
CG42389(CG13260)		-0.58	*	-0.609		RX2_DOWN
ari-2(ariadne-2)		-0.546	*	-0.608		RX2_DOWN
CG4022(---)		-0.406	*	-0.607		RX2_DOWN
LpR2(a2M-receptor-like)		-0.173	*	-0.607		RX2_DOWN
l(3)82Fd(late puff gene at 82F)		-0.425	*	-0.605		RX2_DOWN
SRPK(SRPK)		-0.424	*	-0.604		RX2_DOWN
CG12942(---)		-0.572	*	-0.603		RX2_DOWN
CG1910(anon-fast-evolving-1A3)		-0.457	*	-0.603		RX2_DOWN
CG17829(---)		-0.308	*	-0.602		RX2_DOWN
Tsp96F(Tetraspanin 96F)		-0.469	*	-0.6		RX2_DOWN
l(3)neo38(lethal (3) neo38)		0.532	*	-0.598		RX2_DOWN
jim(jim)		-0.112	*	-0.597		RX2_DOWN
pcs(poirot)		0.409	*	-0.597		RX2_DOWN
hkl(hook-like)		-0.194	*	-0.595		RX2_DOWN
CG15107(---)		-0.47	*	-0.594		RX2_DOWN
rb(ruby)		-0.382	*	-0.594		RX2_DOWN
CG4449(---)		-0.325	*	-0.592		RX2_DOWN
CG13001(---)		-0.354	*	-0.591		RX2_DOWN
CG31922(---)		-0.329	*	-0.591		RX2_DOWN
CG33199 /// CG8229(--- /// ---)		-0.478	*	-0.59		RX2_DOWN
nmdyn-D7(nmdyn-D7)		-0.454	*	-0.589		RX2_DOWN
Ssdp(Sequence-specific single-stranded DNA-binding protein)		-0.393	*	-0.589		RX2_DOWN
nub(CG15488)		-0.376	*	-0.588		RX2_DOWN
CG10321(---)		-0.415	*	-0.586		RX2_DOWN
CG18455 gene product from transcript CG18455-RA		-0.474	*	-1.911		RX2_DOWN
twin of eyg		-0.531	*	-1.789		RX2_DOWN
broad		-0.39	*	-1.564		RX2_DOWN
CG13568 gene product from transcript CG13568-RG		0.206	*	-1.416		RX2_DOWN
CG9480 gene product from transcript CG9480-RB		-0.504	*	-1.37		RX2_DOWN
kin of irre		-0.724	*	-1.343		RX2_DOWN
no receptor potential A		-0.472	*	-1.32		RX2_DOWN
CG42724 gene product from transcript CG42724-RJ		-0.423	*	-1.303		RX2_DOWN
Pox neuro		-1	*	-1.137		RX2_DOWN
CG1221 gene product from transcript CG1221-RA		-0.02	*	-1.066		RX2_DOWN
CG2225 gene product from transcript CG2225-RC		-0.349	*	-1.033		RX2_DOWN
erect wing		-0.526	*	-0.946		RX2_DOWN
CG10082 gene product from transcript CG10082-RA		-0.482	*	-0.856		RX2_DOWN
CG4594 gene product from transcript CG4594-RA		-0.166	*	-0.817		RX2_DOWN
CG6845 gene product from transcript CG6845-RE		0.206	*	-0.716		RX2_DOWN
Microsomal glutathione S-transferase-like		-0.282	*	-0.712		RX2_DOWN
CG31211 gene product from transcript CG31211-RB		-0.161	*	-0.701		RX2_DOWN
Adh transcription factor 1		-0.437	*	-0.684		RX2_DOWN
CG2924 gene product from transcript CG2924-RA		-0.511	*	-0.672		RX2_DOWN
Zn finger homeodomain 2		-0.115	*	-0.617		RX2_DOWN
CG17838 gene product from transcript CG17838-RA		-0.497	*	-1.695		RX2_DOWN
CG11509 gene product from transcript CG11509-RA		-0.382	*	-1.499		RX2_DOWN
nemo		0.038	*	-0.875		RX2_DOWN
homothorax		-0.431	*	-0.812		RX2_DOWN
longitudinals lacking		0.38	*	-0.623		RX2_DOWN
CG17186 gene product from transcript CG17186-RA		-0.168	*	-1.323		RX2_DOWN
methuselah		-0.133	*	-1.118		RX2_DOWN
CG7574 gene product from transcript CG7574-RA		0.019	*	-0.883		RX2_DOWN
SNF4/AMP-activated protein kinase gamma subunit		-0.468	*	-0.844		RX2_DOWN
CG6582 gene product from transcript CG6582-RA		-0.264	*	-0.77		RX2_DOWN
CG7242 gene product from transcript CG7242-RA		-0.377	*	-0.677		RX2_DOWN
CG1716 gene product from transcript CG1716-RA		-0.474	*	-0.674		RX2_DOWN
CG13213 gene product from transcript CG13213-RB		-0.529	*	-0.635		RX2_DOWN
endophilin B		-0.323	*	-0.622		RX2_DOWN
kelch		-0.598	*	-1.852		RX2_DOWN
pipe		-0.886	*	-1.772		RX2_DOWN
CG32536 gene product from transcript CG32536-RA		-0.842	*	-1.644		RX2_DOWN
CG40178 gene product from transcript CG40178-RA		-0.329	*	-1.468		RX2_DOWN
CG17044 gene product from transcript CG17044-RB		0.2	*	-1.441		RX2_DOWN
CG4182 gene product from transcript CG4182-RA		-0.2	*	-1.37		RX2_DOWN
CG6656 gene product from transcript CG6656-RA		-0.123	*	-1.018		RX2_DOWN
grainy head		-0.182	*	-0.833		RX2_DOWN
CG12338 gene product from transcript CG12338-RA		-0.3	*	-0.769		RX2_DOWN
CG42748 gene product from transcript CG42748-RG		-0.294	*	-0.768		RX2_DOWN
mushroom-body expressed		-0.226	*	-0.71		RX2_DOWN
Salivary gland secretion 3		0.435	*	-2.655		RX2_DOWN
CG5958 gene product from transcript CG5958-RA		1.525	*	-2.611		RX2_DOWN
Salivary gland secretion 7		0.194	*	-2.528		RX2_DOWN
nimrod B3		1.32	*	-2.409		RX2_DOWN
Salivary gland secretion 4		1.053	*	-1.76		RX2_DOWN
Salivary gland secretion 8		1.127	*	-1.564		RX2_DOWN
CG31274 gene product from transcript CG31274-RA		0.033	*	-1.54		RX2_DOWN
Ecdysone-induced gene 71Ee		0.485	*	-1.404		RX2_DOWN
Wnt oncogene analog 2		-0.527	*	-1.121		RX2_DOWN
CG17045 gene product from transcript CG17045-RA		-0.075	*	-1.103		RX2_DOWN
Netrin-B		-0.393	*	-0.782		RX2_DOWN
zeste		-0.292	*	-0.749		RX2_DOWN

## Sheet: RX P53 (van Bergeijk, 2012)
gene name	* = significant change (p<0.005, ±1.5-fold)	RX 2	* = significant change (p<0.005, ±1.5-fold)	RX 18	* = significant change (p<0.005, ±1.5-fold)	p53RX 2	* = significant change (p<0.005, ±1.5-fold)	p53 RX 18
CG9238(---)	*	-3.145	*	-2.515	*	-1.048		0.417
CG7214(---)		-3.035	*	-2.749		-0.006		0.33
CG31475(---)	*	-2.39	*	-2.317		0.152		-0.014
Hrb98DE(hnRNA-binding protein 1)	*	-2.384	*	-1.031		-0.191		-0.091
CG30080(---)	*	-2.35		-0.916		-0.467		-0.768
bora(aurora borealis)	*	-2.341		-0.693		-0.327	*	0.802
Ptp99A(Protein tyrosine phosphatase 99A)	*	-2.27	*	-1.88		-0.339		-0.23
CG13737(---)	*	-2.245	*	-2.324		-0.241		0.163
cdi(center divider)	*	-2.172		-0.278		-0.155		0.167
CG13041(---)	*	-2.164		0.317		-0.998		0.791
CG11200(---)	*	-2.064		-0.655	*	-0.752		0.333
argos(argos)	*	-2.041		0.269	*	-0.73		-0.185
squ(Squash)	*	-2.025		0.444	*	-0.893	*	0.663
m6(E(spl) region transcript m6)	*	-1.99	*	-2.881		-0.165		-0.077
CG10336(---)	*	-1.989	*	-0.65		-0.468		0.182
CG18769(---)	*	-1.962	*	-1.847		-0.255		0.131
Tab2(galere)	*	-1.96	*	-2.141		0.046		-0.117
dpr19(dpr19)	*	-1.96	*	-2.184		-1.084		-0.592
CG3649(---)	*	-1.957	*	-1.747		-0.084		-0.067
CG5853(---)	*	-1.921		-0.314		0.036		0.637
CG5873(---)	*	-1.918	*	-1.657		-0.393		-0.247
Cpr66D(CG32029)	*	-1.909	*	-2.773		-0.023		-0.224
Cpr67Fa1 /// Cpr67Fa2(CG7941 /// CG18349)	*	-1.899		-0.396		0.123		0.466
Fbp1(Protein-1)	*	-1.896	*	-3.645		0.007		-0.863
Lcp65Ag2(Lcp65Ag2)	*	-1.894		0.48	*	2.229	*	1.59
CG8788(---)	*	-1.88	*	-2.414		-0.204		0.277
CG13690(---)	*	-1.877	*	-0.776		-0.463		0.258
CG9576(---)	*	-1.851		-0.526		-0.481		0.505
B-H1(Bar-H1)	*	-1.814	*	-1.354		-0.598		-0.111
DNApol-alpha60("DNA polymerase alpha 58,000 beta subunit")	*	-1.807		-0.519		-0.475		0.31
CG7201(---)	*	-1.796	*	-2.538		-0.094		-0.373
Hsp70Ba /// Hsp70Bb /// Hsp70Bbb(heat shock 70 /// 87C locus /// Hsp70Bbb /// heat shock 70)		-1.788		-0.864		1.278	*	-2.37
CG8483(---)	*	-1.786		-0.944	*	-1.035	*	-0.742
cid(centromere identifier)	*	-1.78		-0.756		-0.288		0.25
Cpr67Fa2(CG18349)	*	-1.767		-0.726		-0.274		0.076
Hsp67Ba(Gene 1)	*	-1.767	*	-1.636	*	-0.592		0.209
Orc6(Origin recognition complex subunit 6)	*	-1.758	*	-0.982		-0.051		0.416
CG13064(---)	*	-1.748	*	-1.9		-1.043		-0.975
sr(Stripe)	*	-1.738	*	-2.042	*	-1.352		-0.651
zuc(zucchini)	*	-1.736		-0.384		0.346		-0.146
Hsp70Bc(heat shock 70)		-1.723		-0.822		0.929	*	-2.132
l(2)k16918(lethal (2) k16918)	*	-1.722	*	-1.398	*	-0.734		-0.12
rst(irregular chiasm C-roughest)	*	-1.72	*	-2.058		-0.289		0.02
mei-38(mei-38)	*	-1.715	*	-0.71		-0.609		0.36
CG4424(---)	*	-1.703	*	-1.219		-0.129		0.191
CG3764(---)	*	-1.697	*	-1.528		-0.308		-0.201
CG13053(---)	*	-1.696	*	-2.171	*	-2.373		0.419
Gs2(Glutamate-ammonia ligase)	*	-1.669		0.302		0.012	*	-0.756
CG10237(---)	*	-1.666	*	-1.316		0.199		0.046
CG3880 /// DpseGA17747(--- /// GA17747)	*	-1.66	*	-2.758		0.383		-0.031
Mitf(Mitf)	*	-1.658	*	-1.193		-0.37		-0.01
wbl(windbeutel)	*	-1.655	*	-3.114	*	-0.865		-0.582
Pole2(Pole2)	*	-1.654	*	-0.64		-0.487		0.372
CdGAPr(CdGAPr)	*	-1.64		-0.108		-0.206		-0.238
stg(string)	*	-1.64		-0.161	*	-0.657	*	0.642
sofe(sister of feo)	*	-1.626		-0.412		-0.44		0.169
CG30197(---)	*	-1.624		0.431		-0.476		0.281
Cirl(Cirl)	*	-1.623	*	-1.144		-0.022		-0.515
CG1681(---)	*	-1.613	*	-1.244		-0.12		-0.414
CG10936(---)	*	-1.599		-0.737		-0.606		-0.357
CG15822(---)	*	-1.599	*	-1.687		-0.795		0.224
CG15309(---)	*	-1.591	*	-1.126		-0.447		0.109
ImpE2(Ecdysone-inducible gene E2)	*	-1.59	*	-6.338	*	-1.446		-0.564
ImpE3(Ecdysone-inducible gene E3)	*	-1.564	*	-2.841	*	-2.103	*	-0.923
Cpr51A(CG10112)	*	-1.563		0.057		0.11	*	0.948
Obp56d(Odorant-binding protein 56d)		-1.556		3.391		-1.461	*	-4.994
wgn(Wengen)	*	-1.534	*	-1.232		0.176		-0.135
abd-A(abdominal A)		-1.515		-0.267		0		-0.544
CG1764(---)	*	-1.513	*	-0.721		-0.021		-0.18
CG42240(---)	*	-1.501	*	-1.576		-0.455		0.211
CG12481(---)	*	-1.5	*	-1.515		-0.188		0.332
RecQ4(RecQ4)	*	-1.499		-0.645		-0.031		0.495
CG10444(---)	*	-1.495		0.234		-0.109		0.423
CG16733(---)	*	-1.488	*	-2.269	*	-2.268		-0.357
dup(Double-parked)	*	-1.482		0.036		-0.468	*	0.601
ac(achaete)	*	-1.471	*	-1.627		-0.225		-0.027
Drep-1(Inhibitor of CAD)	*	-1.469	*	-0.811		0.073		-0.006
CG14439(---)	*	-1.455	*	-1.33		0.404		-0.341
pbl(PEBBLE)	*	-1.455	*	-0.706		-0.526		0.157
Dpck(CG1939)	*	-1.454		-0.757		0.133		-0.049
stumps(heartbroken)	*	-1.445	*	-1.318		-0.247		-0.261
CG33169(---)	*	-1.443		-0.733		-0.411		-0.151
CG10211(---)	*	-1.435		-0.78		0.105		0.135
sqz(squeeze)	*	-1.435	*	-1.119		-0.28		-0.288
Sb(stubbloid)	*	-1.434	*	-1.675	*	-0.958		-0.457
mia(TBP-associated factor 60kD-2)	*	-1.433		-0.135		-0.531	*	0.599
DNApol-alpha73(DNA polymerase 73K)	*	-1.431		-0.25		-0.028		0.442
CG18135(---)	*	-1.426	*	-1.269		0.249		-0.158
CG32251(---)	*	-1.425		-0.412		-0.449		0.542
CG3630(---)	*	-1.425		-0.541		0.022		0.016
B-H2(BarH2)	*	-1.416	*	-2.42		-0.698		-0.38
Cdc6(Cdc6)	*	-1.416		-0.102		0.005		0.169
RfC3(Drosophila replication factor C)	*	-1.41		-0.327		-0.456		0.567
CG4586(---)	*	-1.402	*	-1.604	*	-1.634		-0.608
CG9503(---)	*	-1.401		0.672	*	-1.232		0.148
l(2)01810(lethal (2) 01810)	*	-1.399	*	-1.735		0.089		-0.026
HDAC4(HDAC4)	*	-1.396		-0.597		-0.366		-0.381
Dak1 /// Sld5(Dak1 /// Sld5)	*	-1.395	*	-1.151		0.194		0.156
CG11899 /// DsimGD21426(--- /// CG11899)	*	-1.386	*	-3.481	*	-1.059		-0.116
CG10440(---)	*	-1.384	*	-2.04		-0.368	*	1.005
CG8031(---)	*	-1.377	*	-1.209		-0.232		0.023
CG5966(---)	*	-1.366		-0.562		-0.813		0.548
CG1673(---)	*	-1.359	*	-0.667		0.385		-0.435
CG12026(---)	*	-1.353	*	-0.652		-0.554		-0.102
CG11652(---)	*	-1.348		-0.416		0.288		-0.125
CG3919(---)	*	-1.347		-0.442		0.13		0.038
CG32554(---)	*	-1.342		-0.092		-0.193		0.026
aur(Aurora A)	*	-1.341		-0.212		-0.376		0.355
bab2(bric-a-brac)	*	-1.34	*	-2.035		-0.536		-0.068
CG42246(---)		-1.338		-0.054		0.356		-0.498
HipHop(lethal (3) neo26)	*	-1.337		-0.394		-0.397		0.503
CG7593(---)	*	-1.334		-0.084		-0.533		0.225
CG3838(---)	*	-1.323		-0.102		-0.014		0.468
dsx(doublesex)	*	-1.32	*	-1.479		-0.582		-0.405
CRMP(dihydropyrimidine amidohydrolase)	*	-1.317	*	-1.917		-0.464		0.374
comm2(comm2)	*	-1.317	*	-1.257		0.46		-0.169
CG12713(---)	*	-1.308		-0.377		0.188		0.052
CG11418(---)	*	-1.306		-0.622		0.056		-0.083
CG6951(---)	*	-1.306	*	-0.77		0.219		-0.086
CG4334(---)	*	-1.304		-0.167		-0.152		0.117
dac(Dachshund)	*	-1.3	*	-2.331		-0.525		-0.26
CG7299(---)		-1.299		0.632	*	2.788		-0.408
Klp67A(kinesin like protein 67a)	*	-1.291		-0.445		-0.398		0.17
CG15362(---)	*	-1.289		-0.357		-0.26		-0.459
CG3326(fidgetin_DROME)	*	-1.288		-0.454		0.112		0.234
myoglianin(Myoglianin)	*	-1.272		-1.083		0.055		-0.035
dah(Apodystrophin)	*	-1.271		-0.467		-0.032		0.206
shu(Shutdown)	*	-1.271		-0.036		-0.185		0.159
CG4036(---)	*	-1.27		0.079		-0.329		0.275
CG17672(---)	*	-1.261	*	-2.162		-0.426	*	-0.716
CG13350(---)	*	-1.259		-0.454		-0.491		0.252
Spase22-23(Spase 22/23-subunit)	*	-1.259		-0.859		-0.37		-0.401
CG14561 /// DmojCG14561 /// Dvir(--- /// --- /// ---)	*	-1.255		-0.375		0.165		-0.175
bib(big brain)	*	-1.254	*	-1.326		-0.53		-0.157
CG15436(---)	*	-1.248		-0.813		0.87		-0.06
Su(z)2(Supressor of zeste 2)	*	-1.247		-0.706		-0.296		0.092
DNApol-epsilon(DNA polymerase epsilon)	*	-1.237		-0.091		-0.413		0.21
CycB3(Cyclin B3)	*	-1.228	*	-0.864		-0.008		-0.085
CG11788(---)	*	-1.225		-0.687		-0.11		0.219
CG2662(shrunken nuts)	*	-1.225		-0.448		0.242		-0.309
Rbf2(Retinoblastoma-family protein 2)	*	-1.224	*	-1.135		-0.118		-0.151
hd(humpty dumpty)	*	-1.223		-0.403		-0.587		0.253
sc(scute)	*	-1.222	*	-2.047		-0.278		-0.054
en(engrailed)	*	-1.22	*	-1.452		-0.39		-0.3
CG18549(---)	*	-1.217		-0.279		-0.355		-0.288
CG14572(---)		-1.215		-0.04		0.688		-0.911
CG31612(---)	*	-1.215		-1.354		0.233		-1.051
Tsp74F(Tetraspanin 74F)	*	-1.215		-0.94		0.186		-0.12
CG8965(---)	*	-1.212		-0.796	*	-0.855		0.231
Ppcs(Phosphopantothenoylcysteine synthetase)	*	-1.206		-0.565		0.001		-0.001
Psc(Posterior sex combs)	*	-1.206	*	-0.663		-0.141		-0.092
CG34315 /// lat(--- /// Origin recognition complex subunit 3)	*	-1.198		-0.039		-0.26		0.217
Hsp68(Heat shock protein 68)		-1.198		-1.32		1.275	*	-1.305
CG5704(---)	*	-1.195		-0.856		0.047		0.303
Dh31-R1(CG32843)	*	-1.19		-1.037		-0.681		-0.288
CG7744 /// DmirCG7744(--- /// ---)	*	-1.187	*	-0.589		-0.041		-0.178
Trl(GAGA factor)	*	-1.187	*	-0.917		-0.291		-0.471
CG32447(---)	*	-1.185	*	-1.774		-0.432		-0.419
CG10344(---)	*	-1.184		-0.2		0.821		-0.461
CG15628(---)	*	-1.18	*	-1.882		-0.436		0.222
CG14102(---)	*	-1.176		-0.867		0.467		-0.15
Sox102F(Sox102F)		-1.175	*	-1.904		-0.202	*	-1.035
CG11438(---)	*	-1.174	*	-2.624		-0.1		-0.237
Cyp301a1(Cyp301a1)	*	-1.173		-0.524		0.85		0.306
CG8173(---)	*	-1.164		-0.334		-0.04		-0.046
CG2694(---)	*	-1.163	*	-0.779		-0.051		0.197
Hsp22 /// Hsp67Bb(heat shock protein hsp22 /// Gene 2)		-1.161	*	-0.945		0.316	*	-2.231
mrt(martik)	*	-1.158	*	-0.622		-0.114		0.13
CG14701(---)	*	-1.151		0.15		0.211		0.157
CG5924(d-mtDNA helicase)	*	-1.15		-0.41		0.413		-0.079
CG10462(---)	*	-1.147		-0.58		-0.224		-0.067
CHES-1-like(Checkpoint suppressor homologue)	*	-1.145	*	-0.718		0.195		0.171
Chd3(Chd3)	*	-1.145		-0.256		-0.103		0.18
cutlet(gilead)	*	-1.143		-0.744		-0.147		0.336
bond(james bond)		-1.136		1.069		0.34	*	-1.124
ck(Crinkled)	*	-1.136		-0.4		-0.17		-0.217
tum(tumbleweed)	*	-1.136		-0.468		-0.193		0.077
CG9416(---)		-1.134	*	-1.319	*	-1.386	*	-0.597
Nuf2(CG8902)	*	-1.122		-0.457		-0.228		0.243
mura(murashka)	*	-1.117	*	-1.349		-0.356		-0.237
knrl(knirps-related)	*	-1.116	*	-1.109		-0.674		-0.289
Cpr12A(CG15757)	*	-1.115	*	-0.63		-0.423		-0.182
RhoGAP54D(RhoGAP54D)	*	-1.115	*	-0.885		0.036		0.061
ana1(anastral spindle phenotype 1)	*	-1.114		-0.711		-0.375		0.103
Art8(Arginine methyltransferase 8)	*	-1.111		-0.494		-0.044		-0.047
Spec2(Spec2)	*	-1.109		-0.201		-0.122		0.095
mus101(mutagen-sensitive 101)	*	-1.109	*	-0.808		-0.531		0.294
CG32772(---)	*	-1.107	*	-0.985		-0.175		-0.028
lin-52(lin-52)	*	-1.107	*	-0.972		-0.054		-0.134
CG12896 /// Prx2540-1 /// Prx254(AOP2-related /// peroxiredoxin 2540 /// Peroxiredoxin 2540)	*	-1.106	*	-1.181		0.054		0.077
Tsf1(Transferrin 1)		-1.104	*	0.72	*	1.403	*	-1.153
Taz(tafazzins)	*	-1.101		-0.35		-0.045		0.028
klu(klumphuss)	*	-1.096	*	-1.693		-0.614		0.002
CG10311(---)	*	-1.094	*	-2.242	*	0.703		-0.015
Pepck(Phosphoenolpyruvate carboxykinase)	*	-1.094	*	-1.77		0.236	*	-0.885
GLaz(Glial Lazarillo)		-1.093		-0.667	*	-1.524		0.534
rost(rolling stone)	*	-1.091	*	-1.267		0.04		-0.223
ncd(non-claret disjunctional)	*	-1.09		-0.435		-0.371		-0.006
CG13562(---)		-1.081	*	-1.894		0.762		-0.356
CG8180(---)	*	-1.08		-0.657		0.113		-0.167
CG3430(---)	*	-1.079		-0.203		-0.16		0.421
Sans(Sans)	*	-1.078	*	-2.536		-0.505		-0.152
CG13678(---)		-1.076		-0.188	*	1.373	*	-1.778
CG9312(---)	*	-1.076		-0.373	*	-1.781	*	0.838
Pabp2(polyA-binding protein II)	*	-1.076	*	0.707	*	-0.786		-0.161
Lsm10(CG12938)	*	-1.075		-0.949		-0.236		0.067
CG5830(---)	*	-1.073	*	-1.007		0.084		-0.082
Naam(nicotinamide amidase)	*	-1.071		-0.014		0.418		0.128
ana2(anastral spindle phenotype 2)	*	-1.071		-0.685		-0.293		-0.238
mars(mars)	*	-1.07	*	-0.907		-0.21		-0.093
CG30383(---)	*	-1.058	*	-0.912		0.32		0.387
Mcm10(Sensitized chromosome inheritance modifier 19)	*	-1.058		-0.208		-0.485		0.385
msd5(CG2213)	*	-1.057		-0.271		0.264		0.236
CG14290(---)	*	-1.056	*	-0.652		0.016		-0.156
Aef1(Adh enhancer factor 1)	*	-1.054		-0.411		-0.012		-0.038
Mes2(Mes2)	*	-1.054	*	-0.91		-0.27		0.234
CG33228(lethal (2) SH0542)	*	-1.049		-0.116		0.255		-0.012
IP3K2("Inositol 1,4,5-triphosphate kinase 2")	*	-1.048	*	-1.649		-0.476		0.329
l(2)dtl(lethal-(2)-denticleless)	*	-1.047		-0.461		-0.679		0.351
MAGE(MAGE)	*	-1.04		-0.45		-0.224		0.545
dgt6(CG11881)	*	-1.038		-0.271		-0.137		0.138
CG6860(---)	*	-1.037		-0.561		-0.012		0.226
yuri(yuri gagarin)	*	-1.035	*	-1.607		0.028		0.354
CG31751(constitutive transcript)	*	-1.034		-0.741		0.025		0.041
spd-2(CG17286)	*	-1.034	*	-0.79		-0.363		0.018
didum(shorty)	*	-1.032		-0.487		-0.213		0.045
CG6903(---)	*	-1.03	*	-0.88		0.009		-0.103
tna(tonalli)	*	-1.028	*	-1.105		-0.277		-0.136
msd1(CG13914)	*	-1.02		-0.323		-0.049	*	0.637
CG32043(---)	*	-1.019		-0.44		0.001		0.198
CG30085(---)	*	-1.018		-0.396		-0.07		0.261
CycE(CyclinE)	*	-1.017		0.033	*	-0.942	*	0.758
l(3)mbt(tumor-supressor)	*	-1.015		-0.095		-0.26		0.039
plx(pollux)	*	-1.015		-0.275		-0.362		0.429
CG18048(---)	*	-1.014		-0.143		-0.02		-0.119
pain(painless)		-1.013		-0.507	*	-0.82		0.184
CG31251(NudC-like)	*	-1.01		-0.681		0.076		0.293
RnrS(ribonucleoside-diphosphate reductase small subunit)	*	-1.007	*	-0.828		-0.555		0.371
CG6340(---)	*	-1.007	*	-1.601		0.166		0.393
pigeon(lionette)	*	-1.005	*	-0.982		-0.013		0.077
Hnf4(hepatocyte nuclear factor 4)	*	-1	*	-1.046		-0.212		0.02
Poxn(pox-neuro)		-1	*	-1.137		-0.151		-0.341
pon(Partner of Numb)	*	-0.998	*	-1.076		0.05		-0.264
mod(mdg4)(Modifier67.2)	*	-0.997	*	-0.819		-0.396		-0.26
ems(empty spiracles)	*	-0.997	*	-1.434		-0.374		-0.293
Hph(fatiga)	*	-0.995		-0.547		0.015		-0.124
CG42353 /// CG42354(--- /// ---)	*	-0.994		-0.168		-0.282		0.101
DNApol-alpha180(DNA polymerase 180K)	*	-0.994		-0.463		0.096		0.392
Mcm3(Minichromosome maintenance 3)	*	-0.994		-0.547		-0.32		0.275
CG8596(---)	*	-0.993	*	-2.724		-0.355		-0.016
Orct2(Organic cation transporter 2)	*	-0.991		-0.472		-0.001		-0.196
dgt4(CG4865)	*	-0.99		-0.145		-0.095		0.377
CG9902(---)	*	-0.988		-0.452		-0.357		0.296
Hsp23(Protein 23)	*	-0.987	*	-2.164		-0.341		0.048
Spn(d-spinophilin)	*	-0.987		-0.622		-0.379		0.144
tey(teyrha-meyrha)	*	-0.985	*	-1.443		0.246		-0.542
CG10960(---)	*	-0.984	*	-1.843	*	-0.948		-0.392
CG4382(---)	*	-0.983		-0.553		-0.504		0.16
membrin(membrin)	*	-0.983	*	-0.626		-0.096		-0.046
CG32579(---)		-0.981	*	-1.269		-0.002		-0.078
CG33333(---)		-0.981		4.725		-0.446	*	-4.638
Acf1(Chromatin Accessibility Complex)	*	-0.979		-0.557		-0.062		0.102
mad2(mad2)	*	-0.979		-0.326		-0.167		0.234
CG14803(---)	*	-0.978	*	-1.331		-0.148		0.411
CycB(Cyclin B)	*	-0.976	*	-0.651		-0.252		0.063
HDAC6(histone deacetylase HDA2)	*	-0.976	*	-1.462		-0.135		0.079
rap(fizzy-related)	*	-0.971	*	-0.631		-0.103		0.11
ETH(ecdysis triggering hormone-2)	*	-0.968		-0.25		0.188		-0.61
Hmr(Hybrid male rescue)	*	-0.968		-0.467		-0.114		-0.075
Src64B(Src oncogene at 64B)	*	-0.965	*	-0.971		0.16		0.007
in(inturned)	*	-0.962	*	-1.381		-0.068		-0.286
CG17478(---)	*	-0.959	*	-1.02	*	-1.098		-0.528
Cad86C(CG4509)	*	-0.959	*	-0.711		0.181		-0.096
Cyt-c-p(cytochrome c)	*	-0.956	*	0.73		0.323		0.138
CG9319 /// DsecGM23310(--- /// ---)	*	-0.954	*	-1.104		-0.175		0.05
CG16700(---)	*	-0.952	*	-1.909		-0.054		0.039
CG3097(---)	*	-0.952		-0.548	*	-2.18		0.262
drl(derailed)	*	-0.951	*	-1.072		-0.238		-0.306
CG11125(---)		-0.949		-1.098		-0.831		0.304
CG6915(---)	*	-0.948		-0.453		0.106		-0.159
retm(real-time)	*	-0.946	*	-0.9		-0.225		-0.02
sip2(septin interacting protein 2)	*	-0.945		-0.27		0.063		0.233
CG42554(---)		-0.942	*	-1.326		0.644		-0.292
CG6966(---)	*	-0.94		-0.528		-0.337		0.116
GalNAc-T1(polypeptide GalNAc transferase 1)	*	-0.94	*	-0.639		-0.176		-0.039
CG7110(---)	*	-0.937		-0.493		-0.115		0.111
dap(decapo)	*	-0.936	*	-0.885		-0.289		-0.144
Cpr47Eb(CG13224)		-0.935	*	1.636		0.115		-1.033
l(1)1Bi(lethal (1) 1Bi)	*	-0.935		-0.001		0.318		-0.225
ara(iroquois)	*	-0.932	*	-1.682		-0.33		-0.167
CG31510(---)	*	-0.927		-0.648		0.423		-0.298
Lcp65Ag3(Larval cuticle protein)		-0.925	*	1.692		1.057		0.026
lok(maternal nuclear kinase)	*	-0.924		-0.507		0.033		0.113
CG10948(---)	*	-0.923	*	-0.995		-0.017		0.083
CG31875(---)	*	-0.92		-0.145		0.419		0.078
mi(minus)	*	-0.919		-0.428		-0.21		0.027
Mcm5(Minichromosome maintenance 5)	*	-0.918		-0.485		-0.258		0.257
mms4(CG12936)	*	-0.918		-0.624		-0.14		0.385
CG31103(---)	*	-0.916		-0.525	*	1.663		0.43
Sry-beta(serendipity beta)	*	-0.916	*	-1.038		0.258		-0.12
su(f)(lethal3Des)	*	-0.916		-0.81		0.193		-0.153
SP1029(SP1029)		-0.915		-0.507	*	-1.115		-0.517
cmet(CENP-meta)	*	-0.913		-0.331		-0.312		0.121
CDase(Ceramidase)	*	-0.912	*	-0.969		-0.389		0.187
CG42569(---)	*	-0.912		-0.407		-0.003		-0.138
CG42457 /// cpo(--- /// couch potato)	*	-0.911		-0.701		0.178		0.041
CG8290(---)	*	-0.911		-0.469		-0.408		-0.042
Eip75B(Ecdysone-induced protein 75B)	*	-0.91	*	-1.56		-0.55		-0.318
E5(E5)		-0.91	*	-1.513		-0.452		-0.334
Psf1(Psf1)	*	-0.91		-0.155		0.205		0.093
CG7352(---)	*	-0.909		-0.174		-0.155		0.106
asp(abnormal spindle)	*	-0.908		-0.555		-0.104		-0.023
CG7860(---)	*	-0.907	*	-1.486		-0.277		0.117
CG16820(---)		-0.907		0.042		0.105	*	-0.846
rut(rutabaga)		-0.906	*	-1.316		-0.02		0.115
msb1l(msb1l)	*	-0.902		-0.422		-0.243		0.142
sca(scabrous)	*	-0.901	*	-1.556		-0.176		0.234
kn(collier)	*	-0.9	*	-1.876		-0.318		-0.3
E2f /// torp4a(E2F transcription factor /// torp4a)	*	-0.899		-0.478		-0.187		0.167
CG10722(---)	*	-0.899		-0.141		-0.007		0.054
Doc3(Dorsocross3)	*	-0.899	*	-1.911		-0.24		-0.322
CG34001(---)	*	-0.898		-0.608		-0.032		-0.083
cdc2c(cyclin E-CDK2)	*	-0.898	*	-1.19		0.058		0.025
nab(lethal (3) SH143)	*	-0.897	*	-1.798		0.235		-0.001
CG18347(anon-87Ac)	*	-0.896	*	-0.609		0.124		-0.03
CG32372(---)	*	-0.896	*	-0.937		-0.442		-0.102
Tsp39D(Tetraspanin 39D)	*	-0.896	*	-0.768		-0.478		-0.083
CG32418 /// Myt1(--- /// Myt1)	*	-0.895		0.284		0.107		0.059
CG3770(---)	*	-0.895	*	-0.968		0.025		0.265
CG11403 /// DereCG11403 /// Dore(--- /// --- /// --- /// --- /// --- /// ---)	*	-0.89		-0.45		-0.014		0.013
pip(pipe)		-0.886	*	-1.772	*	-1.047		-0.072
CG13403(---)		-0.885	*	4.336		0.463	*	-4.493
RpL3(Ribosomal protein L3)	*	-0.885		-0.311	*	0.82		-0.561
cg(comb gap)	*	-0.885	*	-1.03		-0.134		-0.142
fend(forked end)	*	-0.885		-0.388		0.1		-0.225
dare(ADXRDTASE)	*	-0.884		-0.194		0.12		-0.467
zwilch(zwilch)	*	-0.884	*	-0.648		0.051		-0.065
CG15080(---)		-0.883	*	-1.205		0.087		0.227
trh(trachealess)	*	-0.883	*	-0.892		-0.185		-0.229
CG6739(---)		-0.879	*	1.014		-0.089		0.323
CG13373(---)	*	-0.878		-0.331		-0.117		-0.07
WRNexo(CG7670)	*	-0.876	*	-0.816		-0.29		0.186
CG5118(---)	*	-0.875		-0.572		-0.048		-0.035
Dp(lethal(2)49Fk)	*	-0.873		-0.56		0.136		0.008
Doc2(Dorsocross2)		-0.872	*	-1.678		-0.277		-0.247
mid(neuromancer 2)	*	-0.872		-0.49	*	-0.658		0.114
CG4496(---)	*	-0.87	*	-0.822		-0.135		0.282
Psf2(Psf2)	*	-0.87		-0.128		0.192		0.086
Rrp46(Rrp46)	*	-0.866		-0.058		0.274		-0.102
mew(PS1 integrin)	*	-0.866	*	-0.92		-0.437		-0.073
CG7246(---)	*	-0.864		0.022		0.156		-0.265
Sas-4(lethal (3) s2214)	*	-0.858		-0.213		0.027		-0.033
CG3902(---)	*	-0.856	*	-0.953		0.531		0.047
CG4089(---)	*	-0.856		-0.424		0.077		0.022
Ripalpha(RPA-interacting protein alpha)	*	-0.856		-0.471		-0.256		-0.025
Cenp-C(lethal (3) 85Aa)	*	-0.855	*	-0.724		0.037		-0.136
pyr(pyramus)		-0.855	*	-1.034		0.161		-0.038
Fatp(Fatty acid (long chain) transport protein)	*	-0.854		-0.535		-0.304		0.425
dgt5(CG8828)	*	-0.854		-0.268		-0.071		-0.071
Dll(Distal-less)	*	-0.853	*	-2.062		-0.566		-0.262
Doc1(Dorsocross)	*	-0.853	*	-2.104		0.165		-0.39
Phax(PHosphorylated Adaptor for RNA Export)	*	-0.853		-0.291		0.056		0.01
nrv1(Nervana)	*	-0.853	*	-0.726		-0.281		-0.071
CG1998(---)	*	-0.851	*	-0.958		0.16		-0.298
Ptp4E(Protein tyrosine phosphatase 4E)	*	-0.849		-0.279		-0.095		-0.289
CG4766 /// DmauCG4766 /// DsimCG(--- /// --- /// ---)	*	-0.848	*	-0.687	*	-0.828		-0.215
bin3(bicoid-interacting protein 3)	*	-0.846		-0.446		0.004		-0.048
CG3508(---)	*	-0.845	*	-0.643		-0.034		-0.028
Bet3(CG3911)	*	-0.844	*	-0.733		0.239		-0.138
Pcd(pterin-4a-carbinolamine dehydratase)	*	-0.843	*	-0.835		-0.228		0.13
CG32536 /// CG32537(--- /// ---)		-0.842	*	-1.644		0.205		0.038
mud(mushroom body defect)	*	-0.842		-0.534		0.146		0.09
Nrt(disabled)	*	-0.841	*	-1.493	*	-0.708		-0.142
ade5(AIR-carboxylase-SAICAR synthetase)	*	-0.841	*	-0.674		0.339		-0.088
Pka-R1(cAMP-dependent protein kinase R1)	*	-0.839		-0.544		-0.098		0.003
CG15771(---)	*	-0.836		-0.161		0.416		-0.217
CG3893(---)	*	-0.836	*	-1.082		0.125		0.075
CG5758(---)		-0.835	*	-1.404	*	-0.978		-0.032
CG11164(---)	*	-0.834		-0.413		-0.105		0.327
CG32486(---)	*	-0.834		-0.51		-0.321		0.277
CG5541(---)	*	-0.834	*	-0.69		-0.109		0.076
Tina-1(Troponin C-akin-1)	*	-0.833	*	-0.846		0.263		0.04
Ac13E(adenylyl cyclase)		-0.832	*	-1.087		-0.277		-0.028
Nek2(Nek2)	*	-0.828	*	-1.1		-0.094		-0.308
CG15317(---)	*	-0.827		-0.442		0.22		0.097
CG3823(---)		-0.827		-0.977	*	-2.196	*	-1.064
CG8359(---)	*	-0.827	*	-0.794		0.045		-0.282
Kmn1(lethal (1) G0237)	*	-0.826	*	-0.726		-0.441		0.03
CG12788 /// Tim9b(--- /// Tim9b)	*	-0.825		0.135		0.314		-0.091
CG5147(---)	*	-0.825		-0.271		0.295		-0.169
Su(var)3-7(Suppressor of variegation 3-7)	*	-0.825		-0.464		-0.033		-0.182
MCPH1(Microcephalin)	*	-0.824		-0.455		-0.139		0.123
CG3590(---)	*	-0.823		0.262		0.101		0.194
msl-1(male specifc lethal)	*	-0.822		-0.564		-0.11		-0.133
CG12424(---)	*	-0.821	*	-0.672		-0.251		-0.018
CG14814(---)	*	-0.821	*	-0.801		0.024		-0.107
BthD(BthD selenoprotein)	*	-0.819		-0.17		-0.387	*	0.918
CG12288(---)	*	-0.818	*	0.603		0.017		0.172
CG34195(---)	*	-0.818		-0.19		0.054		-0.253
CDC45L(Transcription unit D)	*	-0.817		-0.418		-0.302		0.441
Hsp26(heat shock protein hsp26)	*	-0.816	*	-1.438		-0.189	*	-1.083
sno(Strawberry Notch)	*	-0.816		-0.398		-0.17		-0.038
Art3(Arginine methyltransferase 3)	*	-0.814		-0.038		0.307		-0.211
asf1(anti-silencing factor 1)	*	-0.813		-0.395		-0.176		0.353
Klp61F(kinesin-like protein)	*	-0.812		-0.219		-0.469		0.082
CG6540(---)	*	-0.811		-0.195		-0.031		0.093
mRpL9(mitochondrial ribosomal protein L9)	*	-0.811		-0.14		0.066		0.194
borr(Borealin)	*	-0.809		-0.471		-0.084		0.11
Sry-delta(serendipity delta)	*	-0.808		-0.583		0.115		-0.246
CG7006(---)	*	-0.807		0.094		0.255		-0.115
Ac3(Ac3)	*	-0.805	*	-2.107		-0.065		0.474
HPS4(Hermansky-Pudlak Syndrome 4 ortholog)	*	-0.804	*	-0.974		-0.064		-0.103
CAH2(Carbonic anhydrase 2)		-0.803		0.817		-0.422	*	-1.477
Su(var)3-3(Suppressor of variegation 3-3)	*	-0.803		-0.504		0.002		-0.031
CBP(sarcoplasmic calcium-binding protein)	*	-0.801	*	-1.089		-0.313		-0.278
CG6234(---)	*	-0.8	*	-1.139		-0.146		0.017
CG14543(---)	*	-0.797		0.102		0.206		-0.074
Gpdh(5' gene)	*	-0.796		-0.3		0.142		-0.183
CG32556(---)	*	-0.795		-0.342		-0.128		0.011
mip130(Myb-interacting protein 130)	*	-0.793		-0.279		0.076		-0.315
Alh(Alhambra)	*	-0.788	*	-1.126		-0.37		-0.112
CG6310(---)	*	-0.788		-0.008		0.464		-0.031
Lcp9(Larval cuticle protein 9)		-0.787		2.06	*	1.379		-2.917
pav(Pavarotti KLP)	*	-0.786		-0.198		-0.033		0.173
mp(CG33171)	*	-0.784	*	-2.03		-0.562		0.414
CG3847(---)	*	-0.781		-0.228		0.052		-0.127
CG6565(---)	*	-0.781		0.105		0.124		-0.028
Hsp83(Enhancer of seven in absentia 2)	*	-0.781		-0.177		0.011		-0.148
Ugt58Fa(lectin-58Fg)		-0.78	*	-2.405		0.036		-0.214
Antp(Antennapedia)	*	-0.779		-0.51		-0.277		-0.243
gcl(germ cell-less)	*	-0.777	*	-1.146		0.145		-0.067
kni(radius incompletus)	*	-0.777	*	-1.164		-0.579		-0.372
ade2(adenosine2)	*	-0.775		-0.156		0.013		0.022
CG3125(---)	*	-0.774		-0.464		-0.433		-0.029
Mes-4(Mes-4)	*	-0.774	*	-0.612		-0.272		0.044
CG16838(---)	*	-0.772		-0.593		-0.064		0.155
CG13044(---)		-0.771		0.401		0.295	*	-0.986
trem(CG4413)	*	-0.771		-0.103		0.186		-0.093
CG18528(---)	*	-0.77		0.318		-0.181		0.247
CG5872(---)	*	-0.77	*	-1.043		0.061		-0.088
CG7702(connectin-like)	*	-0.77		-0.451		-0.11		-0.01
Rab9(Rab9)	*	-0.77	*	-0.97		0.091		-0.516
alpha-Adaptin(alpha-adaptin)	*	-0.77	*	-0.678		-0.03		-0.011
mu2(mutator 2)	*	-0.77	*	-0.642		-0.24		0.359
CG13392(---)	*	-0.769		-0.124		0.59		-0.201
CG32795(---)	*	-0.769		-0.36		0.097		-0.101
CG3409(---)	*	-0.769		-0.389		0.218		0.163
E2f2(E2F transcription factor 2)	*	-0.769		-0.521		-0.081		-0.263
Pka-R2(cAMP-dependent protein kinase type II)		-0.769		-0.661		-0.362		0.127
Dip1(Dorsal interacting protein 1)	*	-0.767		-0.533		0.354		0.004
wde(Windei)	*	-0.767		-0.473		-0.211		-0.104
CG3176 /// CG32817(--- /// ---)	*	-0.765	*	-0.724		-0.135		0.431
Obp83g(Odorant-binding protein 83g)	*	-0.764		-0.236	*	0.955		0.007
Klp3A(Kinesin-Like-Protein-at-3A)	*	-0.763		-0.534		-0.265		0.12
phtf(putative homeodomain transcription factor)	*	-0.763		-0.446		-0.144		0.186
eyg(eye gone)	*	-0.762	*	-1.856		-0.149		-0.176
CG34398(CG15867)	*	-0.761		-0.396		-0.089		-0.07
CG9628(---)	*	-0.761	*	-2.137	*	-1.055	*	-0.942
CG17219(---)	*	-0.759		-0.019		-0.204		0.228
Him(Holes in muscle)		-0.758	*	-2.608		-0.933		0.311
TRAM(TRAM)	*	-0.757	*	-0.602		-0.168		-0.369
CG3227(insensitive)	*	-0.756		-0.127		-0.314		0.432
CG33213(---)	*	-0.754		-0.028		-0.054		0.141
caup(iroquois)	*	-0.754	*	-1.505		-0.183		-0.292
CG12592 /// sle(--- /// slender lobes)	*	-0.753		0.051		-0.078		0.086
CG11367 /// CG32454(--- /// ---)	*	-0.752		-0.507		0.142		0.168
GlcAT-S(GlcAT-S)	*	-0.752		-0.153		0.031		0.137
dnt(Doughnut)	*	-0.752	*	-0.699		-0.056		-0.375
Dr(muscle specific homeobox)	*	-0.75	*	-0.983		-0.146		-0.078
mas(masquerade)	*	-0.75		-0.371		-0.024		-0.019
CG11739(---)	*	-0.749	*	-1.24		-0.105		0.043
CG7943(---)	*	-0.748		-0.291		0.371		-0.294
ago(archipelago)	*	-0.748		-0.489		-0.238		-0.109
CG15877(---)	*	-0.747		0.157		0.179		0.076
CG17754(---)	*	-0.746	*	-0.853		-0.515		0.416
CG14301(---)	*	-0.745	*	-1.406		0.467		0.038
Dip2(dorsal interacting protein 2)	*	-0.744		-0.43		-0.164		-0.052
CG1847(---)	*	-0.743		-0.102		0.039		0.028
esc(extra sex combs)	*	-0.743		-0.186		-0.036		0.398
sba(TF125 type II)	*	-0.743		-0.424		-0.385		0.061
CG32708 /// DsimGD16928(--- /// ---)	*	-0.742		0.202		0.112		0.041
CG3238(---)	*	-0.74		-0.454		-0.221		0.049
mld(molting defective)	*	-0.74		-0.271		-0.484		0.284
Orc5(lethal(2)34Df)	*	-0.739		-0.423		-0.155		-0.041
kdn(knockdown)	*	-0.739		0.231		-0.362		0.146
mask(multiple ankyrin repeats single KH domain)	*	-0.738		-0.133		-0.167		0.084
CG4300(---)	*	-0.736		-0.147		0.045		-0.117
PH4alphaEFB(prolyl-4-hydroxylase-alpha EFB)	*	-0.736		-0.345		-0.034		-0.133
CG11275(---)	*	-0.735	*	-1.188		0.284		-0.194
grp(grapes)	*	-0.735		-0.42		-0.739		-0.027
CG11018 /// Lcp4(--- /// cuticle p. IV)		-0.734		1.34	*	0.895		-1.552
fw(wrinkled)	*	-0.734		-0.382		-0.376		-0.01
Rapgap1(Rapgap1)	*	-0.731		-0.058	*	-0.723		0.249
CG11120(---)	*	-0.729		-0.553		-0.015		0.169
CG17202(---)	*	-0.729		-0.378		0.184		-0.123
Oscillin(Oscillin)	*	-0.726	*	-2.313		-0.501		-0.026
CG42507 /// Trl(--- /// GAGA factor)	*	-0.724	*	-0.916		-0.506		-0.387
NHP2(NHP2)	*	-0.724		0.102		0.237		-0.006
Tl(Toll)	*	-0.724	*	-0.943		-0.226		-0.104
kirre(dumbfounded)		-0.724	*	-1.343		-0.342	*	0.69
CG11178(---)	*	-0.723		-0.508		-0.114		-0.05
CG18004(---)	*	-0.723		-0.277		0.003		0.09
Cep97(CG3980)		-0.723	*	-1.262		0.195		-0.121
Cht7(CG1869)	*	-0.723	*	-0.637	*	0.791		0.4
inv(invected)	*	-0.723	*	-1.159		-0.333		-0.185
CG10641(---)	*	-0.722		-0.433		0.053		-0.334
CG3679(---)	*	-0.722		-0.217		-0.005		0.101
fng(Fringe)	*	-0.72	*	-0.622		-0.105		-0.258
pim(pimples)	*	-0.72	*	-0.702		0.112		-0.068
CG15212(---)		-0.719		-0.915	*	-0.974	*	1.044
Incenp(Inner centromere protein)	*	-0.719		-0.541		-0.367		0.102
ss(spineless-aristapedia)	*	-0.719	*	-2.065	*	-0.719		-0.068
CG1814(---)	*	-0.717		-0.674		-0.015		-0.154
CG5815 /// Pld(--- /// Phospholipase D)	*	-0.717		-0.364		0.263		0.025
Fen1(Flap endonuclease 1)	*	-0.717		-0.302		-0.012		-0.071
CG31223(---)	*	-0.716		0.069		-0.007		-0.028
CG7995(---)	*	-0.716		-0.44		0.159		-0.177
DnaJ-1(dnaJ like1)	*	-0.716	*	-0.743		0.295		-0.541
Mlh1(Mlh1)	*	-0.716		-0.415		-0.233		0.325
Gnf1(germline transcription factor)	*	-0.715		-0.328		-0.13		0.202
kuk(kugelkern)	*	-0.715	*	-0.844		-0.077		-0.184
RhoGEF4(RhoGEF4)	*	-0.714	*	-0.979		0.052		0.039
arr(LDLR-like)	*	-0.714	*	-1.266		-0.183		-0.383
mxc(lethal(1)malignant blood neoplasm)	*	-0.713	*	-0.71		-0.183		0.038
CG6287 /// DsimGD22186(--- /// CG6287)	*	-0.712	*	-2.449	*	-0.834		-0.319
Caf1-180(Caf1-180)	*	-0.711		-0.423		-0.214		0.102
Ndc80(CG9938)	*	-0.711		-0.426		0.017		-0.006
HLHm7(Enhancer of split m7)	*	-0.71	*	-1.77		-0.307		-0.246
HLHmgamma(split locus enhancer protein mB)	*	-0.71		0.24		-0.677		-0.075
glu(gluon)	*	-0.709		-0.445		-0.257		0.127
CG12991(---)	*	-0.708		0.27		-0.098		0.048
CG32241(---)		-0.707		0.644	*	1.219		-0.311
CG2083(---)	*	-0.706	*	-1.207		-0.418		0.006
CG31121(---)	*	-0.706	*	-1.278		-0.207		-0.481
Lcp65Ab1 /// Lcp65Ab2(Larval cuticle protein 10 /// Lcp65Ab2)		-0.706	*	1.22	*	2.404		-2.313
CG3570(---)	*	-0.705		0.108		-0.032		0.162
CG17490(---)	*	-0.704		-0.41		0.103		-0.224
CG34035(---)	*	-0.704		0.137		0		-0.306
eya(clift)		-0.702	*	-1.531	*	-0.616		-0.417
CG7637(---)	*	-0.701		-0.006		0.102		-0.04
Dhap-at(Glycerol 3-phosphate acyltransferase)	*	-0.7		0.271		0.052		0.459
CG4788(---)	*	-0.698		0.034		-0.069		-0.054
CG7530(---)	*	-0.698		-0.445		0.436		0.01
Stlk(Ste20-like kinase)	*	-0.698		-0.53		0.075		-0.257
CG7985(---)	*	-0.696	*	-0.757		-0.172		0.04
CG8078(---)	*	-0.696		-0.405		-0.15		-0.145
CG9740(---)	*	-0.696		-0.49		0.046		0.302
alph(alphabet)	*	-0.696		0.327		0.431		-0.09
capu(cappuccino)	*	-0.696	*	-1.48		-0.279		-0.079
CG12643(---)	*	-0.695	*	-1.317		0.346		0.298
CG4004(---)	*	-0.695		-0.302		0.194		-0.076
jumu(Domina)	*	-0.695	*	-0.719		-0.321		0.12
Rab23(Rab23)	*	-0.694	*	-0.753		-0.145		0.04
CG11050(---)	*	-0.693		-0.408		0.253		-0.209
pdm2(POU domain protein 2)		-0.693	*	-0.955		-0.663		-0.229
CG3967(---)	*	-0.692		-0.405		-0.249		-0.21
CG30010(---)	*	-0.691		-0.498		0.162		0.495
CG15445(---)	*	-0.69		-0.142		0.064		0.021
fus(fusilli)	*	-0.69	*	-0.631		-0.154		-0.072
CG1418 /// DpseGA12807(--- /// GA12807)	*	-0.688		-0.38		-0.164		-0.31
vvl(ventral veins lacking)	*	-0.687	*	-0.724		-0.497		-0.388
Egfr(Epidermal growth factor receptor)	*	-0.686	*	-0.947		0.032		-0.496
CG10570 /// CG42502(--- /// ---)		-0.686		0.36		-0.289		0.241
CG15027(---)	*	-0.686		0.384		0.143		0.185
Rbp1-like(Rbp1-like)	*	-0.686		-0.044		-0.157		0.042
TBPH(TBPH)	*	-0.686		-0.433		-0.432		-0.047
dpld /// wech(dappled /// dappled)	*	-0.682	*	-0.601		-0.209		-0.053
geminin(geminin)	*	-0.682		-0.516		0.184		-0.085
CG31038(---)	*	-0.681	*	-0.746		-0.172		-0.259
m4(E(spl) region transcript m4)	*	-0.681	*	-1.715		-0.376		0.102
wit(wishful thinking)	*	-0.681	*	-1.014		-0.393		-0.137
CG42231 /// chif(--- /// chiffon)	*	-0.68		-0.354		0.025		-0.014
CG8478(---)	*	-0.68	*	-0.662		0.046		-0.024
ald(monopolar spindles 1)	*	-0.68		-0.349		0.248		0.014
CG4567(iconoclast)	*	-0.678		-0.083		0.214		-0.136
kermit(lethal (2) 02045)	*	-0.678		-0.224		-0.243		0.094
l(1)G0004(lethal (1) G0004)	*	-0.678		0.421		0.195		-0.046
CG12262(---)	*	-0.677	*	-1.041		0.165		-0.308
Pten(Pten)	*	-0.674	*	-0.587		0.315		-0.072
CG13742(---)	*	-0.673		-0.497		0.189		-0.073
CG31229(---)	*	-0.673		-0.11		0.119		-0.12
CG32736 /// CG42308(--- /// ---)	*	-0.672		0.072		0.455		-0.038
MESR3(Misexpression suppressor of ras 3)	*	-0.672		-0.414	*	-0.707		-0.395
U2A(lethal(2)43Ee)	*	-0.672		-0.397		0.036		-0.203
Eap(Exu-associated protein)	*	-0.671		0.264		0.512		-0.017
cp309(lethal (3) s2172)	*	-0.67	*	-0.594		0.038		-0.113
CG32409(---)	*	-0.669		0.175		0.318		-0.117
frj(Farjavit)	*	-0.668		-0.398		0.15		-0.132
CG3363(---)	*	-0.667		-0.585		0.14		0.043
Bgb(Big brother)	*	-0.665		-0.556		0.274		-0.019
CG1427(---)	*	-0.665	*	-1.333		0.02		-0.079
Rhp(Rhophilin)	*	-0.665	*	-0.993		-0.073		0.002
CG10581(---)	*	-0.663	*	0.837	*	-0.817	*	1.339
Cpr35B(CG3474)	*	-0.663		-0.143		-0.079		-0.279
rpk(ripped pocket)		-0.663		-0.513		0.14	*	0.893
CG17912(---)	*	-0.662		-0.357		-0.195		-0.166
PebIII(Pherokine 2)		-0.662	*	2.202		0.49	*	-1.534
trn(Tartan)	*	-0.662	*	-0.893		-0.117		-0.091
CG14005(---)	*	-0.661		-0.286		-0.138		-0.047
Vhl(Von Hippel Lindau)	*	-0.661		-0.63		-0.195		-0.154
CG33217 /// CG41454(--- /// ---)	*	-0.66		0.061		-0.097		0.02
mmy(cabrio)	*	-0.66		-0.431		-0.339		-0.091
Lis-1(Paf-AHbeta)	*	-0.659		-0.41		-0.236		-0.024
Adk3(Adenylate kinase-3)	*	-0.657	*	-0.854		0.35		0.139
Csl4(Csl4)	*	-0.657		0.07		0.046		-0.098
Ir(Drosophila inward rectifier)	*	-0.657	*	-0.658		-0.057		-0.056
Ppt2(CG4851)		-0.657	*	-0.994		0.082		-0.092
CG8247(---)	*	-0.656	*	-0.615		-0.027		0.134
Cad99C(Cad99C)	*	-0.655		-0.428		-0.231		-0.036
CG30105(---)	*	-0.654		-0.143		-0.355		0.277
CG5359(---)	*	-0.654	*	-0.603		-0.06		0.062
CG16721(---)	*	-0.651		-0.184		-0.382		0.474
Mcm6(Minichromosome maintenance 6)	*	-0.651		-0.534		-0.214		0.125
CG9772(---)	*	-0.65		-0.368		-0.157		0.201
Sgt1(CG9617)	*	-0.65		-0.317		-0.085		-0.176
CG14230(---)	*	-0.649		-0.197		0.244		-0.334
bbg(CG9587)	*	-0.648	*	-0.778		-0.318		-0.065
CG31522(---)	*	-0.647	*	-0.637		-0.021		0.034
CG7974(---)	*	-0.647		-0.321		0.213		0.027
CG9752(---)	*	-0.647	*	-0.687		-0.175		0.373
neur(neuralized)	*	-0.647		0.57		-0.346		0.319
CAP-D2(CAP-D2 condensin subunit)	*	-0.644		-0.557		-0.13		0.017
CG34015(---)	*	-0.644		-0.044		0.329		0.185
Cpr47Ec(CG9077)	*	-0.644		1.499	*	2.38	*	-1.841
mirr(mirror)	*	-0.644	*	-1.175		-0.148		-0.206
CG18178(---)	*	-0.642		0.03		0.39		-0.097
CG2199(---)	*	-0.642		-0.157		0.028		-0.171
Snap(soluble NSF attachment protein)	*	-0.642		-0.167		-0.226		-0.06
XNP(XNP)	*	-0.641	*	-0.679		-0.08		0.004
CG5068(---)	*	-0.64		-0.228		-0.149		-0.047
PGRP-SA(semmelweis)		-0.64	*	0.782		0.779	*	1.288
mthl9(Mth-like 9)	*	-0.64		-0.462		0.205		-0.193
CG8010(---)	*	-0.639		0.376		0.12		0.093
ial(Aurora B)	*	-0.639		-0.439		-0.157		0.244
CG14352(---)	*	-0.637		-0.268		0.033		-0.108
CG9396(---)		-0.637	*	-1.918		0		0.002
armi(armitage)	*	-0.637		-0.53		0.08		-0.166
CG13097(---)	*	-0.635		0.136		0.147		-0.13
CG7372(---)	*	-0.635	*	-0.747		-0.202		-0.147
wds(will die slowly)	*	-0.635		-0.17		0.117		-0.077
CG9257(---)	*	-0.634		-0.347		0.023		-0.224
Fkbp13(Fkbp13)	*	-0.634	*	-0.65	*	-1.065	*	-0.776
Fur1(Furin-like protease)	*	-0.634		-0.359		-0.197		-0.057
malpha(E(spl) region transcript malpha)	*	-0.633	*	-1.885		-0.208		-0.151
crm(swollen-antenna)		-0.632	*	-0.917		-0.26		-0.194
CG9801(---)	*	-0.631		-0.389		0.265		0.218
zf30C(Zinc finger protein 30C)	*	-0.631	*	-0.817		-0.123		-0.237
CG4045(---)	*	-0.629		-0.528		0.334		0.027
CG7289(---)	*	-0.629		-0.304		-0.127		-0.222
olf186-F(lethal (2) k11505)	*	-0.629	*	-0.651		-0.218		0.114
Det(Deterin)	*	-0.628		-0.339		0.009		0.016
l(1)G0269(lethal (1) G0269)	*	-0.628		-0.288		-0.15		-0.106
CG1749(---)	*	-0.627		-0.457		-0.219		-0.298
l(2)05714(lethal (2) 05714)	*	-0.627	*	-0.84		-0.197		-0.118
pr(purple)	*	-0.627		-0.474		0.211		-0.003
CG30463(---)	*	-0.626	*	-0.782		0		-0.322
CG1622(---)	*	-0.625		-0.319		0.021		-0.002
Nop60B(minifly)	*	-0.625		0.555		0.213		-0.107
CG8142(---)	*	-0.624		-0.123		-0.058		0.341
bbx /// pen(bobby sox /// penguin)	*	-0.624		0.238		-0.036		-0.097
wcd(wicked)	*	-0.624		0.234		0.398		-0.038
CG17292(---)	*	-0.623	*	-1.068		0.175		-0.085
CG4570(---)	*	-0.623		0.397		0.021		0.139
ced-6(ced-6)	*	-0.622		-0.559		-0.301		-0.115
mip120(Myb-interacting protein 120)	*	-0.62	*	-0.779		-0.168		-0.309
CG8436(---)	*	-0.617		-0.578		0.311		0.056
E(spl)(Enhancer of split m8)	*	-0.617	*	-1.9		-0.031		-0.048
l(1)G0148(lethal (1) G0148)	*	-0.616	*	-0.779		0.233		-0.129
Plc21C(Phospholipase C at 21C)	*	-0.616	*	-1.196		-0.249		0.113
lbk(kekkon-like)	*	-0.616	*	-0.791		-0.21		-0.226
px(plexus)	*	-0.616		-0.536		-0.006		-0.062
Mms19(Mms19)	*	-0.615		0.244		-0.185		0.248
RhoGEF3(RhoGEF3)	*	-0.615		-0.416		-0.375		0.021
U4-U6-60K(U4-U6 small nuclear riboprotein factor 60K)	*	-0.615		-0.326		0.069		-0.237
east(enhanced adult sensory threshold)	*	-0.614		-0.585		-0.044		-0.009
CG10209(---)	*	-0.613		-0.648		0.074		0.113
nop5(nop5)	*	-0.613		-0.057		0.176		-0.092
CG14275(---)		-0.612	*	1.189		0.235	*	1.005
CG17721(---)	*	-0.612		-0.027		0.036		-0.001
Sfmbt(CG16975)	*	-0.611		-0.578		0.032		0.084
CG11750(---)	*	-0.61	*	-0.607		-0.12		0.054
Tsp42Ei(tetraspanin 42E)		-0.61		0.038		-0.868		0.163
ade3(Complementation group D)	*	-0.61	*	-0.703		0.225		-0.089
CG5690(---)	*	-0.609		-0.094		-0.199		0.049
a6(a6)	*	-0.609		-0.577		0.209		-0.098
CG12659 /// DsimCG12659(--- /// ---)	*	-0.608		-0.421		0.075		-0.047
CG14667(---)	*	-0.608	*	-0.771		0.009		-0.193
CG15905(---)	*	-0.608	*	-2.383	*	-0.935		-0.022
CG3726(---)		-0.607	*	1.285		-0.194		0.033
CG5728(---)	*	-0.607		0.277		0.276		-0.079
CycA(cyclin A)	*	-0.607		-0.324		0.204		0.112
cag(cag)	*	-0.606		-0.267		-0.123		0.193
Syx18(syntaxin)	*	-0.605		-0.109		-0.085		-0.137
edl(ets domain lacking)	*	-0.605	*	-1.363		-0.222		0.206
Mdh(Malic DH)	*	-0.604		0.297		0.388		0.267
CG15922(---)	*	-0.603		0.132		-0.157		0.144
CG10492(transcription unit 37B1)	*	-0.602		-0.473		0.08		-0.221
r2d2(r2d2)	*	-0.602		0.105		-0.445		0.041
CG10863(---)		-0.601		-0.236	*	0.701		0.448
CG12391(---)	*	-0.601		-0.334		-0.11		-0.172
H(hairless)	*	-0.6		-0.576		-0.29		-0.054
CG7824(---)	*	-0.6		0.005		0.108		0.127
bowl(bowel)	*	-0.6	*	-0.792		-0.192		-0.104
CG17233(---)	*	-0.599		-0.56		-0.521		-0.049
CG1888(---)	*	-0.598		-0.075		-0.487		-0.098
CG33671 /// CG33672(--- /// ---)	*	-0.598		-0.247		-0.108		-0.041
Hydr1(CG8058)	*	-0.598		-0.294		-0.18		0.005
Utx(CG5640)	*	-0.598	*	-0.832		0.094		-0.259
kel(Kelch)		-0.598	*	-1.852	*	-2.006		-0.636
CG6724(---)	*	-0.597		0.14		0.266		-0.207
CG7872(---)	*	-0.597		-0.108		0.088		-0.356
Vha100-2(Vha100-2)	*	-0.597	*	-1.056		-0.109		-0.098
rdgBbeta(rdgBbeta)	*	-0.597		-0.323		-0.056		-0.038
CG33228 /// CG4806(lethal (2) SH0542 /// ---)	*	-0.596		0.3		0.118		0
CG17272(---)	*	-0.595		-0.519		0.001		0.032
fra(frazzled)	*	-0.595	*	-1.176		-0.527		-0.201
CG12702(---)	*	-0.594		-0.108		-0.414		0.285
CG17323(---)	*	-0.594	*	-0.877		0.069		0.094
Dyb(Dystrobrevin-like)	*	-0.594		-0.426		-0.162		-0.01
CG32711 /// DsimCG32711(--- /// ---)	*	-0.592		-0.415		-0.263		-0.177
Rbm13(CG10648)	*	-0.592		0.165		0.074		0.163
Lcp2(Gene II)		-0.59		0.548	*	0.833		-0.195
Pdk(pyruvate dehydrogenase kinase)	*	-0.59		-0.583		-0.27		-0.168
Reck(reversion-inducing-cysteine-rich protein with kazal motifs)	*	-0.59	*	-1.145	*	-0.805		-0.217
CG10133(---)	*	-0.589		-0.285		0.245		0.022
CG31457(---)	*	-0.589	*	-0.587		0.217		-0.008
CG7239(---)	*	-0.589		-0.42		0.161		-0.069
Trf(TBP-related factor)	*	-0.589	*	-0.905		0.361		-0.16
rogdi(rogdi)	*	-0.589		-0.071		-0.01		0.02
CG7224(---)	*	-0.588	*	-0.79		-0.182		0.033
CG1962(---)	*	-0.587		-0.171		0.615		-0.134
CG5757(---)	*	-0.587		0.009		0.069		0.301
TwdlBeta(CG8986)	*	-0.587		-0.329		1.366	*	-0.934
gro(Groucho)	*	-0.587		-0.539		-0.119		0.006
mRpL43(mitochondrial ribosomal protein L43)	*	-0.587		-0.082		0.063		-0.114
CG11486(polyA-nuclease related)	*	-0.586	*	-0.634		-0.273		-0.023
Rab27(Rab27)		-0.586		-0.454		-0.074		0.603
CG31125(---)	*	-0.585		-0.137		-0.493		0.494
CG9009 /// DsecCG9009(long chain fatty acid CoA ligase /// ---)		-0.585	*	-0.946	*	-0.745		-0.016
CG32676(---)		-0.583	*	-0.815		-0.283		0.02
tsh(teashirt)		-0.583	*	-0.75		-0.168		-0.174
His2B:CG17949 /// His2B:CG33910(His2B:CG17949 /// His2B:CG33910)		-0.582		-0.111		-0.709		-0.059
CG12179(---)		-0.58	*	-0.728		-0.359		-0.077
CG42389(CG13260)		-0.58	*	-0.609		-0.527		-0.114
mus209(proliferating cell nuclear antigen)		-0.579		-0.085		-0.198		0.486
gukh(GUKholder)		-0.573	*	-0.743		-0.353		-0.056
CG12942(---)		-0.572	*	-0.603		0.188		-0.111
CG5522(---)		-0.57	*	-0.774		-0.14		0.075
CG14681 /// Skeletor(--- /// Skeletor)		-0.569	*	-1.854		0.276		0.19
CG14220(---)		-0.566	*	-0.888		0.088		-0.25
CG13827(---)		-0.565	*	-0.649		-0.012		0.044
CG33099(---)		-0.565	*	-1.035	*	0.781	*	0.635
CG5180(---)		-0.565	*	-0.848		0.152		-0.317
al(aristaless)		-0.565	*	-1.574		-0.554		-0.276
Vha68-1(Vha68-1)		-0.562		-0.589		-0.456	*	1.516
14-3-3zeta(leonardo)		-0.561	*	-0.734		-0.005		-0.403
Lerp(lysosomal enzyme receptor protein)		-0.56		-0.546		-0.264		0.447
CG9795(---)		-0.556	*	-0.788		0.088		0.01
Grip71(Grip71)		-0.556	*	-0.758		0.222		-0.041
RhoGAP71E(RhoGAP71E)		-0.556	*	-0.822		-0.198		-0.062
for(foraging)		-0.552	*	-0.917		-0.132		0.115
Hsp27(heat shock protein hsp27)		-0.551	*	-1.395		-0.318		-0.054
CG5973(---)		-0.55	*	1.097		0.263		0.105
eas(Ethanolamine kinase)		-0.549	*	-0.824		0.066		0.073
CrebA(Box B-binding factor 2)		-0.546	*	-0.637	*	-0.899		-0.107
ari-2(ariadne-2)		-0.546	*	-0.608		-0.178		-0.106
DNApol-alpha50(DNA polymerase 50K)		-0.545		0.071		-0.401		0.458
CG1499(---)		-0.544	*	-0.874		-0.584		-0.102
CG2371(---)		-0.544	*	-0.847		-0.019		-0.17
CG8920(---)		-0.541	*	-1.692		-0.317		-0.076
IP3K1("Inositol 1,4,5-triphosphate kinase 1")		-0.535		-0.772		-0.611		0.021
toe(twin of eyegone)		-0.531	*	-1.789		-0.421		-0.31
fbl6(CG13213)		-0.529	*	-0.635		-0.043		-0.02
CG12024(---)		-0.527	*	-0.921		0.042		-0.128
Wnt2(Wnt oncogene analog 2)		-0.527	*	-1.121	*	-0.743		-0.176
ewg(erect wing)		-0.526	*	-0.946		-0.036		0.11
CG9866(---)		-0.525	*	-0.626		-0.168		-0.041
CG9896(---)		-0.525	*	-1.13		-0.244		-0.812
CG7802(---)		-0.524	*	-1.229		-0.547		-0.219
CG14997(---)		-0.519	*	-0.808		0.205		0.117
Osi2(Osiris)		-0.519		-0.435		-0.682	*	1.116
Chi(Chip)		-0.515	*	-0.644		-0.008		-0.042
Ts(Ts)		-0.514		-0.242		-0.25		0.56
CG2924(---)		-0.511	*	-0.672		0.173		-0.071
CG13676(---)		-0.51	*	-1.161		-0.044		-0.052
Atet(ABC transporter expressed in trachea)		-0.509		0.176		-0.695		0.176
CG11370(---)		-0.509		0.456	*	1.141	*	-1.416
CG17032(---)		-0.509	*	-1.72		0.055		-0.067
Lcp3(cuticle p. III)		-0.509		0.171	*	1.686		-0.36
Rpp30(RNaseP protein p30)		-0.507	*	-0.691		0.062		-0.026
Atpalpha("Na,K ATPase alpha subunit")		-0.504	*	-1.332		0.157		-0.29
Glycogenin(Glycogenin)		-0.504	*	-1.37		0.381		0.281
nod(no distributive disjunction)		-0.503	*	-0.633		-0.259		0.077
Sur-8(Sur-8)		-0.499	*	-0.703		-0.111		0.083
CG5807(---)		-0.498	*	-0.685		-0.185		-0.176
CG17838(---)		-0.497	*	-1.695		-0.359		-0.313
CG12253(---)		-0.496	*	-0.771		0.234		-0.172
Dcp-1(caspase)		-0.495	*	-0.624		-0.043		-0.191
smi35A(Dual specificity tyrosine phosphorylation-regulated kinase)		-0.494		-0.084	*	-0.763		0.006
RhoBTB(RhoBTB)		-0.491	*	-0.735		-0.114		0.037
esn(espinas)		-0.488	*	-1.824		-0.416		-0.141
CG8449(---)		-0.486	*	-0.876		-0.128		-0.051
CG11033(---)		-0.484	*	-1.012		0.059		-0.026
CG13692(---)		-0.484	*	1.551		-0.021		0.112
CG10082(---)		-0.482	*	-0.856		-0.083		-0.143
CG9619(---)		-0.481	*	-0.844		-0.184		0.69
CG33199 /// CG8229(--- /// ---)		-0.478	*	-0.59		0.555		0.057
Optix(Optix)		-0.474	*	-1.911		-0.192		-0.244
Set2(CG1716)		-0.474	*	-0.674		-0.014		-0.197
norpA(phospholipase C)		-0.472	*	-1.32		-0.272		0.146
E(bx)(Nucleosome remodeling factor)		-0.471	*	-0.836		-0.124		-0.075
CG15107(---)		-0.47	*	-0.594		0.134		-0.12
Tsp96F(Tetraspanin 96F)		-0.469	*	-0.6		-0.086		-0.214
Hsp70Aa /// Hsp70Ab(heat shock 70 /// heat shock 70)		-0.468		-0.436		2.542	*	-1.955
SNF4Agamma(Lochrig)		-0.468	*	-0.844		-0.015		0.023
Spindly(CG15415)		-0.468	*	-0.899		0.085		0.064
CG18604(---)		-0.467	*	-0.611		-0.229		0.004
CG5151(---)		-0.467	*	-0.909		0.033		0.213
CG10420(---)		-0.463	*	0.689		0.31		-0.095
Lsd-2(Lipid storage droplet-2)		-0.463	*	-0.728		0.027		-0.062
Mcm7(Minichromosome maintenance 7)		-0.462	*	-0.677		-0.123		0.189
jigr1(CG17383)		-0.462	*	-0.875		0.054		-0.204
CG7192(---)		-0.461	*	-0.642		0.28		0.07
CG11069(---)		-0.458	*	-1.136		0.078		-0.433
CG9775(---)		-0.458	*	-0.868		0.158		0.035
CG1910(anon-fast-evolving-1A3)		-0.457	*	-0.603		0.044		-0.263
Obp56a(Odorant-binding protein 56a)		-0.457		-0.487		0.342		-1.131
Lcp65Ab2(Lcp65Ab2)		-0.456		0.665	*	1.907	*	-1.92
CG30001(---)		-0.455	*	-1.025		0.671		0.132
nmdyn-D7(nmdyn-D7)		-0.454	*	-0.589		0.193		0.02
Fibp(Fibp)		-0.453	*	-0.708		0.225		-0.137
NetA(NETRIN)		-0.453		-0.235	*	-1.744		-0.439
stai(D-stathmin)		-0.452		-0.446	*	-0.815		0.31
CG5978(---)		-0.447	*	-0.725		-0.042		-0.08
obst-A(CG17052)		-0.446	*	-1.248		-0.042		0.015
GNBP3(Gram-negative bacteria binding protein 3)		-0.445	*	-1.354		-0.244		-0.284
tkv(thickveins)		-0.442	*	-0.723		-0.195		-0.381
tay(CG9056)		-0.439	*	-0.618		0.035		-0.022
Rad51C(Rad51C)		-0.438		-0.38		-0.347	*	0.889
Adf1(Adh transcription factor 1)		-0.437	*	-0.684		-0.027		-0.246
Rca1(regulator of cyclin A)		-0.436	*	-0.711		0.21		-0.303
m2(E(spl) region transcript m2)		-0.434	*	-1.869		-0.114		-0.257
CG32412(---)		-0.432		0.485		0.276	*	0.971
CG14711(---)		-0.431	*	-0.801		0.447		-0.362
hth(dorsotonals)		-0.431	*	-0.812		-0.519		-0.19
twi(Twist)		-0.431	*	-1.383		-0.193		-0.15
CG15881(---)		-0.43	*	-0.671		0.057		0.057
CG17278(---)		-0.43	*	-0.609		0.114		-0.146
woc(without children)		-0.43	*	-0.628		-0.057		-0.126
Cpr65Ec(CG8634)		-0.428		-1.127	*	-1.145		-0.289
endoA(endophilin)		-0.427	*	-0.682		-0.191		-0.017
l(3)82Fd(late puff gene at 82F)		-0.425	*	-0.605		-0.147		0.082
SRPK(SRPK)		-0.424	*	-0.604		-0.032		-0.129
CG42724(---)		-0.423	*	-1.303		0.064		0.028
Cht3(chitinase-3)		-0.423	*	-0.768		-0.584		-0.298
Pvr(VEGF receptor)		-0.423		0.541		-0.493		0.028
CG3548(---)		-0.422	*	-0.673		0.054		-0.272
Nmdmc(NAD-dependent methylenetetrahydrofolate dehydrogenase)		-0.42		0.115	*	0.624		0.193
CG8630(---)		-0.417		0.901	*	1.291		-1.075
CG9297(---)		-0.417	*	1.584		0.868		0.002
CG10321(---)		-0.415	*	-0.586		-0.084		-0.138
Pof(Painting of fourth)		-0.414	*	-0.862		0.341		0.203
blos1(BLOC-1 subunit 1)		-0.413	*	-0.793		0.26		-0.071
CG3328(---)		-0.411	*	-0.796		0.109		-0.089
CG1896(---)		-0.409	*	-0.689		0.062		-0.237
LBR(Lamin B receptor)		-0.409	*	-0.676		-0.014		-0.118
CG33056(---)		-0.408	*	0.731		0.237	*	0.829
CG4022(---)		-0.406	*	-0.607		-0.052		-0.032
CG42513 /// CG42514(--- /// ---)		-0.406	*	-0.87		0.093		-0.131
CG13204(---)		-0.405	*	-0.995		-0.232		-0.078
CG42232(CG14896)		-0.403		-0.142		-0.794		0.055
Nnf1b(CG31658)		-0.403		0.559		0.377	*	0.625
CG4860(---)		-0.402		-0.064		0.187	*	0.6
Gfat1(Glutamine:fructose-6-phosphate aminotransferase 1)		-0.402	*	-0.837		0.037		-0.107
Jarid2(CG3654)		-0.402	*	-0.749		-0.135		-0.173
CG15353(---)		-0.401		0.066		0.427		-0.419
CG11905(---)		-0.4		-0.576		-0.508		-0.53
CG3625(---)		-0.399	*	-0.757		0.169		0.19
Nep2(Neprilysin 2)		-0.399	*	-3.028		-0.441		-0.083
CG10631(---)		-0.398	*	-0.708		-0.08		0.048
Atg13(Autophagy-specific gene 13)		-0.394	*	-0.623		-0.103		-0.114
NetB(NETRIN)		-0.393	*	-0.782		-0.431		-0.046
Ssdp(Sequence-specific single-stranded DNA-binding protein)		-0.393	*	-0.589		0.145		-0.085
mri(mrityu)		-0.392	*	-0.679		0.084		-0.056
crol(crooked legs)		-0.392	*	-0.67		-0.208		-0.083
br(broad)		-0.39	*	-1.564	*	-0.922		-0.393
CG7379(---)		-0.39	*	-0.897		0.216		-0.363
pnr(pannier)		-0.39	*	-1.024		-0.124		-0.036
CG18661(---)		-0.389	*	-0.668		-0.179		0.417
Dap160(Dynamin associated protein 160)		-0.389	*	-0.737		-0.088		-0.142
fz(frizzled)		-0.389	*	-0.703		-0.308		-0.168
Cyp310a1(Cyp310a1)		-0.388	*	-1.584		0.294		-0.054
CG10011(---)		-0.387	*	-0.766		-0.285		-0.052
CG3534(---)		-0.385	*	-0.758		-0.091		-0.197
CG12909(---)		-0.383	*	0.626		0.202		-0.137
CG11509(---)		-0.382	*	-1.499	*	-0.781		-0.348
CG7029(---)		-0.382	*	-0.811		0.016		-0.029
rb(ruby)		-0.382	*	-0.594		0.157		-0.071
CG14696 /// DanaGF16171 /// Dvar(--- /// --- /// ---)		-0.38	*	0.73	*	1		0.504
CstF-50(CstF-50)		-0.379		0.046		0.397		-0.315
Spc25(chromosome alignment defect 2)		-0.377	*	-0.677		0.048		-0.144
nub(CG15488)		-0.376	*	-0.588		-0.275		-0.275
CG5731(---)		-0.375	*	-1.464		-0.374		-0.517
Sclp(CG2471)		-0.372		0.43		0.156	*	0.832
Vdup1(vitamin D[[3]] up-regulated protein 1)		-0.372	*	-0.722		0.059		0.093
CG6770(---)		-0.37	*	-0.83		-0.051		0.085
NijA(ninjurin A)		-0.37	*	-0.622		-0.139		0.006
salr(sal-related)		-0.367	*	-0.796		-0.258		-0.122
cal1(chromosome alignment defect 1)		-0.365	*	-0.696		-0.253		-0.149
fbp("fructose-1,6-bisphosphatase")		-0.362	*	-1.581		0.12		0.158
CG5224(---)		-0.36	*	-0.726		0.085		-0.183
sm(smooth)		-0.36		-0.931	*	-2.724		-1.327
B52(Serine/arginine rich protein 55)		-0.359	*	-1.338	*	0.693		-0.513
Ocho(Ocho)		-0.359	*	-1.205		0.127		-0.057
CG17919(---)		-0.358	*	-0.967		0.113		-0.076
plexB(Plexin-B)		-0.358	*	-0.643		-0.394		-0.384
CG6206 /// DsimCG6206(--- /// ---)		-0.357		-1.341	*	-0.613		0.129
CG11882(---)		-0.354	*	-0.697		-0.384		0.009
CG13001(---)		-0.354	*	-0.591		-0.185		-0.123
CG32249(---)		-0.354		1.502	*	0.842		-2.417
Npc2b(CG3153)		-0.35	*	2.532		0.45		-2.123
PICK1(PICK1)		-0.35	*	-1.073		0.111		-0.219
CG2225(---)		-0.349	*	-1.033		-0.411		0.069
dx(deltex)		-0.349	*	-0.767		0.031		-0.123
CG8927(---)		-0.347		1.275	*	1.737		-0.384
WDR79(WD repeat domain 79 homolog)		-0.344	*	-0.629		0.149		0.032
CG1969(---)		-0.342	*	-1.339		0.35		-0.309
CG11158(---)		-0.34		0.385		0.278	*	0.624
CG31075 /// DsecCG31075(--- /// ---)		-0.34	*	-1.039		0.043		-0.077
CG4452(---)		-0.336	*	-0.616		0.275		-0.263
Pkn(protein kinase c related)		-0.335		-0.451	*	0.65		-0.285
Taf4(TBP-associated factor 110)		-0.333	*	-0.647		0.061		-0.139
CG17190(---)		-0.332		0.487	*	1.208		-0.663
CG6791(---)		-0.33	*	-0.63		-0.348		-0.28
CG31922(---)		-0.329	*	-0.591		-0.044		-0.003
CG40178 /// CG41320(--- /// ---)		-0.329	*	-1.468		0.57		-0.237
Cht5(chitin-binding peritrophin-A)		-0.329		-0.492	*	-1.049		0.452
Grip163(Grip163)		-0.328	*	0.716		-0.492		0.194
glec(Gliolectin)		-0.327	*	-0.689		-0.542		-0.443
CG4449(---)		-0.325	*	-0.592		0.015		-0.076
endoB(endophilin)		-0.323	*	-0.622		-0.315		-0.228
MBD-like(methyl-CpG-binding-domain-like-protein)		-0.32	*	-0.614		0.245		-0.052
CG1620(---)		-0.315	*	-0.703		-0.126		0.081
Mrtf(Myocardin-related transcription factor)		-0.314	*	-0.741		-0.04		-0.054
CG17829(---)		-0.308	*	-0.602		0.086		-0.211
CG30440(---)		-0.308	*	-0.655		-0.295		-0.162
yki(yorkie)		-0.307	*	-0.641		0.055		-0.179
CG4330(---)		-0.303		0.227	*	0.755		0.16
CG30096(---)		-0.301		-0.574	*	0.796		-0.536
CG12338(---)		-0.3	*	-0.769		0.007		0.399
kal-1(Kallmann)		-0.3	*	-0.92		0.011		-0.047
Grasp65(Grasp65)		-0.299		-0.101		0.448		-0.532
CG13284(---)		-0.297	*	1.281		-0.009		-0.006
sei(seizure potassium channel)		-0.297	*	-1.109		0.25		-0.101
mdy(midway)		-0.295	*	-0.961		0.087		-0.333
foxo("forkhead box, sub-group O")		-0.295	*	-0.837		-0.34		0.133
CG42748(---)		-0.294	*	-0.768		-0.153		-0.03
z(Zeste)		-0.292	*	-0.749		-0.123		-0.231
CG8079(---)		-0.291	*	-0.856		-0.009		0.18
Bx(Beadex)		-0.288	*	-1.062		-0.091		-0.515
CG6023(---)		-0.287		1.284	*	1.646		0.417
CG8165(---)		-0.286	*	-0.973		0.194		-0.047
HmgZ(HMG protein Z)		-0.286	*	-0.733		-0.413		-0.279
CG14710(---)		-0.284	*	-0.655		-0.01		-0.24
Iap2(IAP-like protein)		-0.283	*	-0.657		0.238		-0.136
Mgstl(Microsomal glutathione S-transferase-like)		-0.282	*	-0.712		0.262		-0.078
row(Relative-of-WOC)		-0.278	*	-0.819		0.212		-0.201
CG1621(---)		-0.277	*	-0.627		-0.005		-0.059
CG32850(---)		-0.275		1.113		-0.88	*	-1.666
CG12821 /// CG12822(--- /// ---)		-0.274	*	-0.751		-0.012		-0.107
CG1827(---)		-0.274	*	-0.849		0.028		0.271
CG8526(---)		-0.274	*	-1.006		-0.629		-0.526
CG9850(Dlg-interacting metalloprotease)		-0.273		-0.493		-0.004	*	0.792
Ca-P60A(organellar-type Ca-ATPase)		-0.273	*	0.696	*	0.809	*	-0.632
CG32425(---)		-0.269		-0.348	*	0.82		0.445
wapl(parallel sister chromatids protein)		-0.268	*	-0.788		-0.175		-0.036
Aac11(Aac11)		-0.264	*	-0.77		0.263		-0.1
CG3632(MYOTUBULARIN-like)		-0.264	*	-0.685		0.217		-0.08
CG1273(---)		-0.261		-0.127	*	-2.463		-0.612
vg(vestigial)		-0.258	*	-0.972		-0.21		-0.143
CG31743 /// CG34313(--- /// ---)		-0.256		0.279	*	0.871		0.075
CG13897(---)		-0.248		-0.126	*	-0.754		-0.014
CG8232(---)		-0.247	*	-0.647		0.138		-0.04
alphaPS5(alphaPS5)		-0.247	*	-1.05		0.092		0.064
CG10657(retinaldehyde-binding related protein)		-0.244	*	-1.101		0.015		0.187
CG15908 /// CG9410(--- /// ---)		-0.244	*	0.632		0.266		0.269
CG6045(---)		-0.244		0.196	*	0.834		0.233
CG9674(---)		-0.244	*	0.696		0.303		0.276
kon(NG2-like)		-0.243	*	-0.906		-0.35		-0.405
CG11261(---)		-0.242		0.393		0.138	*	1.243
CG13183 /// DsecCG13183(--- /// ---)		-0.24	*	0.737		0.016		-0.019
msi(musashi)		-0.24	*	-0.78		0.085		-0.119
iHog(interference Hedgehog)		-0.239	*	-0.678		-0.112		-0.14
CG5367(---)		-0.237	*	-0.895		0.036		0.039
CG34104 /// Tequila(--- /// Tequila)		-0.235	*	0.735		-0.087		0.256
CG13117(---)		-0.232	*	0.634		-0.203		-0.258
CG7920(---)		-0.232		-0.647	*	1.161		-0.415
simj(simjang)		-0.232	*	-0.725		-0.187		-0.082
CG9460(---)		-0.231		-0.112		0.497	*	0.818
Cpr65Ax1 /// Cpr65Ax2(Cuticular protein 65Ax1 /// CG18777)		-0.23		1.04	*	2.598		-0.497
GV1(GV1)		-0.23	*	-1.196		-0.514		-0.074
Sin3A(Enhancer of GMR-sina 2-3)		-0.23	*	-0.625		-0.061		-0.129
CG8866(---)		-0.228	*	-1.062		-0.197		-0.236
tomosyn(tomosyn)		-0.228	*	-0.727		0.045		0.092
sens(senseless)		-0.226		-0.286	*	-2.213		-0.369
CG16885(---)		-0.226		-0.537	*	1.442	*	-0.93
mub(mushroom bodies)		-0.226	*	-0.71		-0.3		0.004
grn(lethal(3)84Fa)		-0.225	*	-0.827		-0.505		-0.078
Cdk9(Cyclin-dependent kinase9 2.7)		-0.224	*	-0.679		0.192		0.105
beg(bad egg)		-0.222	*	1.23		-0.007		0.162
l(1)G0320(lethal (1) G0320)		-0.222		-0.551		-0.222	*	-0.657
Ac76E(adenylyl cyclase)		-0.221		0.018	*	0.884		0.024
Ssl1(Ssl1)		-0.221	*	-0.812		0.156		-0.027
CG34261(---)		-0.22		0.422	*	0.838		-0.177
Wsck(Wsck)		-0.22	*	0.588		-0.201		-0.003
CG9027(---)		-0.215	*	-1.204		0.125		-0.037
ttk(tramtrack)		-0.214	*	-0.987		-0.564		0.069
CG9154(---)		-0.21	*	-0.636		0.274		-0.054
CG7059(---)		-0.209	*	1.505		0.241		0.356
ari-1(Ariadne-1)		-0.209		-0.083		0.027		0.267
CG16734(---)		-0.208	*	-0.749		0.202		-0.051
CG30020(---)		-0.208	*	-0.751		0.236		-0.195
chif(chiffon)		-0.207	*	-0.849		-0.173		0.024
Nplp4(neuropeptide-like precursor 4)		-0.205		0.446	*	2.334	*	-1.311
CG15097(---)		-0.204	*	1.596		-0.03		0.048
Fim(fimbrin)		-0.203		0.21	*	-0.617		0.01
cic(fettucine)		-0.201	*	-0.62		-0.079		-0.048
kis(kismet)		-0.201	*	-0.613		-0.077		0.008
Eip74EF(ecdysone inducible protein)		-0.2	*	-1.111		-1.097	*	-1.673
CG7730(---)		-0.2		0.115		-0.29	*	0.761
yellow-c(yellow-c)		-0.2	*	-1.37	*	1.793		-0.5
Hsp67Bc(Gene 3)		-0.198		-0.807		0.489		-0.906
CG11399(---)		-0.197	*	-0.803		-0.294		-0.303
CG13068(---)		-0.197	*	0.832		-0.024		0.019
A3-3(A3-3)		-0.195		0.338	*	0.966		-0.001
hkl(hook-like)		-0.194	*	-0.595		0.156		-0.117
Act87E(Actin 87E)		-0.193		0.325		0.023		-0.231
Rpt3R(Rpt3R)		-0.191		-0.058		0.307	*	1.037
grh(grainyhead)		-0.182	*	-0.833		-0.33		-0.087
pgant2(polypeptide GalNAc transferase 2)		-0.179		-0.52	*	-0.804		-0.283
LpR2(a2M-receptor-like)		-0.173	*	-0.607		-0.39		-0.124
Tsp42Ea(tetraspanin 42E)		-0.173	*	-1.135		0.166	*	-0.726
CG2247(---)		-0.171	*	-0.636		0.102		-0.154
CG13067(---)		-0.168		1.362	*	1.779		-0.948
CG17186(---)		-0.168	*	-1.323		-0.211		-0.241
CG1965(---)		-0.168	*	-0.656		0.179		0.171
CG30120 /// CG5189(--- /// ---)		-0.168	*	-1.005		0.031		-0.023
CG4594(---)		-0.166	*	-0.817		0.168		0.094
CG5274(---)		-0.166	*	-1.061		0.346		-0.095
CG6038(---)		-0.166	*	-0.641		-0.045		-0.269
CG2246(---)		-0.164	*	-0.652		0.031		0.078
CG33970(---)		-0.163	*	0.59		0.315		0.537
CG9134(---)		-0.162		0.216		0.398	*	0.613
Cpr78E(CG7160)		-0.162		-0.56	*	-2.098		-0.245
CG31211(---)		-0.161	*	-0.701		0.055		0.19
His3:CG31613 /// His3:CG33803 //(His3:CG31613 /// His3:CG33803 /// His3:CG33806 /// His3:CG33809 /// His3:CG33812 /// His3:CG33815 /// His3:CG33818 /// His3:CG33)		-0.155		-0.29		-0.312		0.307
CG16786(---)		-0.154	*	-1.886		-0.321		-0.075
Top1(topoisomerase I)		-0.154	*	0.618		0.038		-0.071
CG14795 /// DmauCG14795 /// Dsim(--- /// --- /// ---)		-0.153	*	0.71		0		0
CG3523(Fatty acid synthetase)		-0.151		0.331	*	0.652		0.144
slik(polo kinase kinase 1)		-0.15		-0.173		-0.212		-0.089
Edg91(Ecdysone-dependent gene 91)		-0.148		0.416	*	1.079	*	-1.226
Idh(NADP-IDH)		-0.146	*	-1.007		0.051		-0.031
cbx(crossbronx)		-0.143	*	-0.778		0.082		-0.026
Mlp84B(Muscle-specific LIM protein at 84B)		-0.142		1.13		-0.146		-0.758
Cpr49Ac(CG8502)		-0.14		-0.53	*	-1.786		-0.524
CG8192(---)		-0.139		-0.471		-0.95	*	1.417
CG32564(---)		-0.138		-0.165		-0.018	*	-1.117
CG9641(---)		-0.138		-0.267		-0.173		0.345
mtacp1(NADH-ubiquinone oxidoreductase acyl-carrier subunit)		-0.137	*	0.635		0.262		0.169
CG5397(---)		-0.133	*	0.959		0.08	*	-0.754
mth(methuselah)		-0.133	*	-1.118		0.161		0.059
CG14598(---)		-0.132		-0.064		0.162	*	0.687
Mtl(Mtl(Rac-like))		-0.131		-0.274		0.343		-0.206
Sep1(septin)		-0.13		-0.286		0.915		-0.435
CG14694(---)		-0.13	*	0.7		-0.012		0
Ef1alpha100E(elongation factor 1-alpha F2)		-0.129		-0.764	*	-1.956	*	1.182
Ir76a(Ionotropic receptor 76a)		-0.129	*	-1.317		0.123		-0.309
Pbp45(CG9597)		-0.126	*	-0.79		0.188		-0.271
CG32541 /// CG42506(--- /// ---)		-0.125	*	-0.798		-0.267		-0.071
ed(echinoid)		-0.125		-0.47		-0.528		-0.117
Drs(drosomycin)		-0.124		-0.768	*	-1.865		-0.384
CG6656(---)		-0.123	*	-1.018		0.243		-0.043
CG2852(---)		-0.12	*	-0.892		-0.131		-0.157
glob1(Hemoglobin)		-0.119	*	1.607		0.196	*	1.647
Kr-h1(Krueppel-homolog alpha-isoform)		-0.117	*	-0.869		-0.195		-0.156
chrb(charybdis)		-0.116		-0.031	*	-0.617		0.305
bt(Projectin)		-0.116	*	1.556		0.751		-0.133
zfh2(Zn finger homeodomain 2)		-0.115	*	-0.617		-0.509		-0.118
jim(jim)		-0.112	*	-0.597		0.147		-0.076
CG9338 /// DsimCG9338(--- /// ---)		-0.106		0.201	*	0.755		0.05
magu(magu)		-0.105	*	-1.467		0.118		-0.304
mr(morula)		-0.105	*	-0.618		0.122		-0.002
CG5326(---)		-0.102		0.522	*	1.408		0.197
Fps85D(Fps oncogene analog)		-0.1	*	-0.623		-0.164		-0.016
dnk(deoxyribonucleoside kinase)		-0.096		-0.216		-0.497		0.266
mst(lethal(1)19Fg)		-0.096	*	0.776		0.195		0.227
MP1(Melanization Protease 1)		-0.095	*	-2.01		0.086		-0.189
TpnC73F(troponin C)		-0.093		0.877		0.352		-0.697
CG5390(---)		-0.091	*	-0.704		0.109		-0.149
CG11784(---)		-0.09		-0.453		0.236	*	0.585
mol(numb-interacting protein)		-0.09	*	1.35	*	0.938		-0.031
CG31559(---)		-0.088		0	*	-1.128		-0.004
CadN(N-cadherin)		-0.085	*	-1.458		-0.118		-0.054
CG14946(---)		-0.084		-0.13	*	1.209		1.058
bru-2(bruno-2)		-0.084		0.047		0.284		0.141
CG6782 /// CG6783(--- /// ---)		-0.079	*	-0.668		0.093		0.034
yellow-e3(yellow-e3)		-0.075	*	-1.103	*	0.858		-0.13
tty(tweety)		-0.074		0.041		0.53	*	0.914
fog(folded gastrulation)		-0.07	*	-0.836		-0.392		0.337
Tsf3(Transferrin 3)		-0.068		0.203	*	1.626	*	1.291
TotA(Turandot A)		-0.067		-0.712	*	2.042		1.012
CG11686(---)		-0.065	*	-1.723		-0.274		-0.239
tho2(tho2)		-0.065	*	-0.642		0.136		-0.002
CG3961(---)		-0.063		-0.861		0.664	*	0.715
CG6945(---)		-0.063	*	-0.795		0.018		-0.051
d(myosin 29D)		-0.061	*	-0.617		0.065		-0.109
CG42326(CG14747)		-0.059	*	1.413		0.004		-0.001
CG16884 /// DsimCG16884(--- /// ---)		-0.058		-0.227	*	1.69	*	-0.752
CG7231(---)		-0.057		-0.984		-0.013	*	0.92
stv(starvin)		-0.056		0.185		-0.081	*	-0.638
CG16986(---)		-0.055	*	0.735		-0.047		0.121
CG10126(---)		-0.053	*	3.222		0.013	*	1.462
ph-p(Polyhomeotic)		-0.053	*	-0.719		-0.04		-0.102
granny-smith(granny smith)		-0.052	*	-0.625		0.167		-0.004
CG7272(---)		-0.046		0.569		-0.056		0.576
shf(shifted)		-0.045	*	-1.133		-0.027		-0.134
CG12842(---)		-0.044		0.064		0.012	*	1.194
Sucb(Sucb)		-0.042		0.155	*	0.697		-0.285
ena(enabled)		-0.042		-0.1		-0.531		0.067
ferrochelatase(ferrochelatase)		-0.04		0.559	*	0.791		-0.26
Cat(catalase)		-0.035	*	-0.694		-0.254		-0.263
CG9547(---)		-0.034	*	0.714	*	0.621		0.49
CG15745(---)		-0.033	*	1.243		-0.365		-0.08
CG1342(---)		-0.032		-0.052	*	-2.948	*	-1.627
CG15093(---)		-0.032		-0.28	*	0.674		0.31
CG1607(---)		-0.032	*	-0.931		-0.039		-0.158
CG9336(---)		-0.032	*	1.228	*	0.893		0.265
gogo(golden goal)		-0.031	*	1.758		0.077		0.018
CG16936(Glutathione transferase)		-0.03	*	-0.8		0.312		0.031
Wnt4(Wnt oncogene analog 4)		-0.03		-0.2		-0.825		0.168
Cyp6g1(CYP6-like)		-0.029	*	-2.006		0.044		0
CG12811(---)		-0.025	*	-0.625		0.425		-0.089
Orc1(Origin recognition complex subunit 1)		-0.024		-0.451		-0.344		0.222
CG3355(---)		-0.023		-0.062		-0.486		-0.498
Pka-C3(Protein-kinase-like-72A)		-0.023		0.612		-0.808	*	1.478
CG11550(---)		-0.021		0.125		-0.026		0.303
miple(miple)		-0.02	*	-1.066		0.175		0.181
CG3568(---)		-0.017		-0.156		0.372	*	0.653
Dis3(Dis3)		-0.012	*	0.948		0.075		0.005
Spn27A(Dm-serpin-27A)		-0.012	*	-0.737		0.16		-0.224
CG10472(---)		-0.011	*	2.053		0		-0.001
Dredd(caspase)		-0.007	*	-0.789		0.097		-0.028
Atg5(Autophagy-specific gene 5)		-0.006	*	-0.656		0.493		-0.032
CG15765(---)		-0.006		0.001		-0.011		-0.54
CG16710(---)		-0.004	*	1.929		-0.006		0
CG17707(---)		-0.004	*	0.734		0		0
zetaCOP(zetaCOP)		-0.004	*	0.746		-0.06		-0.251
CG4872(---)		-0.003		0.519		-0.041		0.719
Spn43Aa(Serine protease inhibitor 1)		-0.003	*	-3.512	*	-2.322	*	-1.062
sick(sickie)		-0.003	*	0.919		0.014		-0.079
CG11562(---)		-0.002	*	0.585		0.166		0.367
CG31619(---)		-0.002	*	2.237		0.008		0.002
Sep4(Septin 4)		-0.002		-0.056		-0.583	*	0.82
svp(seven-up)		-0.002	*	-1.354		-0.422		0.003
CG30217(---)		-0.001	*	2.386		0.576	*	1.147
CG31607(---)		-0.001	*	-0.767		0.1		-0.394
CG9701(---)		-0.001	*	1.148		0		-0.003
gpp(grappa)		-0.001	*	-0.723		-0.219		-0.141
zormin(D-Titin)		-0.001		0.244	*	0.874		0.423
CG15025(---)		0	*	0.938		0		0
CG17147(---)		0	*	0.596		0		0
CG31391(---)		0	*	0.722		0		-0.006
CG42527 /// Hr4(--- /// Hr4)		0		0		-1.236	*	-2.364
CG4928(---)		0		-0.678	*	-1.558		-0.838
CG6201(---)		0		0		0.342	*	0.602
Cyp6a17(Cyp6a17)		0		0	*	1.183	*	2.1
Eip78C(nuclear hormone receptor)		0		0		-0.593	*	-1.626
Hr46(Complementation group D)		0		0		0	*	-3.105
Osi15(Osiris)		0	*	2.416		0		0.016
synaptogyrin(synaptogyrin)		0		0.093		-0.002	*	1.02
Atx-1 /// CG4542(Ataxin-1 /// ---)		0.001	*	-1.127		0.163		-0.239
CG31778(---)		0.001	*	-2.579		0.822		0.14
CG3397(---)		0.001	*	1.258		-0.008		0.541
CG41106(---)		0.001	*	1.683		0		0
CG13258(---)		0.002		-0.017		0.454	*	1.276
CG30460(---)		0.002		0.056		-0.03	*	0.725
NaPi-T(Na[+]-dependent inorganic phosphate cotransporter)		0.002	*	2.2		-0.01		0
mthl14(methuselah-like 14)		0.003		0		-0.489	*	0.761
Ast(drostatin-A4)		0.004	*	1.488		-0.181		0.425
CG4587(---)		0.004	*	3.99		0		0
Os-E(Olfactory-specific E)		0.004	*	1.002		0		0
CG11852(---)		0.007	*	1.664	*	1.997		-0.671
CG2310(---)		0.008	*	-0.793		0.179		-0.5
eIF4E-3(eIF4E-3)		0.008		0.054	*	1.368	*	1.075
CG34104(---)		0.01	*	-0.942		-0.115		-0.217
CG5144(---)		0.01		0.005		-0.092	*	1.466
Aats-val(Valyl-tRNA synthetase)		0.011	*	0.62		0.1		-0.061
CG9691(---)		0.013	*	0.846		0.027		0.314
CG32706 /// CG6999(--- /// ---)		0.014		-0.708		0.063	*	0.836
Gip(GIP-like)		0.014	*	-0.69	*	0.618	*	0.726
CG1909(---)		0.015		0.017		-0.181		0.065
CG4757(---)		0.017		0.084		0		0.084
CG11073(---)		0.019	*	0.895		0.056		0.137
CG5037(Protoheme IX farnesyltransferase)		0.019		0.277	*	0.601		-0.035
bip1(bip1)		0.019	*	-0.883		-0.427		-0.107
dob(CG5560)		0.02		0.009		0.102	*	1.118
CG10200(---)		0.021		0.519		0.155		-0.006
CG5955(---)		0.021	*	3.159		0		0
CG8012(---)		0.023		0.372	*	2.125		-0.452
CG15369(---)		0.024	*	-2.001	*	1.857		1.381
CG34164 /// RpL7-like(--- /// Ribosomal protein L7-like)		0.024	*	2.595		0.196		-1.037
Blimp-1(Blimp-1)		0.025		0.008	*	-1.652	*	-1.9
CG8066(---)		0.028	*	1.754		-0.012		0.02
CG10249(---)		0.033		0.496	*	0.775		0.014
CG31274 /// MESK4(--- /// Misexpression suppressor of KSR 4)		0.033	*	-1.54		0.455		0.233
mRpS9(mitochondrial ribosomal protein S9)		0.034	*	0.621		0.174		-0.005
CG17259(seryl-tRNA synthetase)		0.035	*	0.716		0.285		-0.059
CG4364(---)		0.037	*	0.614		0.029		-0.011
HLHmbeta(split locus enhancer protein mA)		0.037	*	-0.857		-0.161		-0.21
CG17108 /// CG30472(acetyl-CoA carboxylase /// ---)		0.038	*	1.345		0		0
nmo(nemo)		0.038	*	-0.875		-0.137		-0.053
CG6357(---)		0.04	*	2.071	*	-1.596	*	0.781
slow(N-like)		0.042	*	1.649		0.53		0.351
CG1698(---)		0.043	*	1.005		0.343		0.539
CG32444(aldose 1-epimerase)		0.046		0.095		-1.248		0.195
tamo(tamo)		0.047	*	-0.698		-0.072		-0.049
Taf12L(ryan express)		0.048	*	1.271		-0.004		0.049
dve(defective proventriculus)		0.05	*	-1.054		0.07		-0.199
CG31140(---)		0.051		0.008		0.378	*	1.079
CG5177(---)		0.051	*	0.833		0.534		-0.065
asrij(asrij)		0.051	*	0.636		-0.03		0.112
rib(ribbon)		0.051	*	1.338		-0.023		0.3
CG14984(---)		0.055	*	0.664	*	0.911		0.041
CG14265(---)		0.056		0.166		-0.115	*	-0.708
Mhc(Myosin heavy chain)		0.057	*	1.639	*	1.097		-0.327
Rbp2(anon-fast-evolving-1B9)		0.059		-0.112	*	0.616		-0.31
CG3608(---)		0.061	*	0.624		0.281		0.1
Hmgcr(columbus)		0.061	*	0.695		0.024		-0.164
CG6776(---)		0.064	*	-1.065		0.036		-0.008
CG3021(Transcription unit E)		0.066	*	0.819		0.006		0.146
CG13681(---)		0.068	*	1.884		-0.082		0.029
CG42540(CG13719)		0.071	*	4.892		-0.096		0.027
Fbp2(fat body protein P6)		0.071		-1.167	*	1.846		1.693
alpha-Est10(Esterase-10)		0.073	*	1.598		0.06		0.008
CG30497(---)		0.074	*	0.763	*	0.672	*	0.818
CG32160(---)		0.076	*	1.381		0		0.001
CG7800(---)		0.078	*	0.67		0.308		0.182
betaTub60D(beta-tubulin at 60D)		0.079	*	-1.241	*	-1.202		0.276
sas(responsible for dominant phenotype)		0.079	*	0.683		-0.062		0.144
Ance(anon-fast-evolving-3D10)		0.081	*	-0.879		-0.038		-0.002
Dhc62B(dynein-related heavy chain polypeptide)		0.087	*	0.779		0		0
Hn(Henna)		0.087	*	-1.726		1.178		0.842
Pax(paxillin)		0.09	*	0.637		0.306		0.273
Ent2(Equilibrative nucleoside transporter 2)		0.091	*	-0.702		0.158		-0.105
mthl3(mth-like 3)		0.092	*	0.604		0.345		-0.2
CG15313(---)		0.093	*	0.668		-0.015		0.106
MYPT-75D(MYPT-75D)		0.093	*	0.793		-0.462		0.201
Aats-his(Histidyl-tRNA synthetase)		0.094	*	0.69		0.114		0.005
CG10077(---)		0.094	*	-0.918		-0.153		-0.219
Jheh1(JH-epoxide hydrolase)		0.094	*	-0.994		-0.235		0.014
CG6405(---)		0.1	*	0.892		-0.001		0
CG9757(---)		0.103	*	3.141		1.168	*	-2.699
CG33155 /// mRpL53(--- /// mitochondrial ribosomal protein L53)		0.104	*	0.678		0.47		0.134
Sps2(Selenophosphate synthetase 2)		0.106	*	0.779		0.243		0.275
TwdlE(CG14534)		0.108		-1.516		0.209	*	1.582
CG6673(---)		0.111	*	1.011		0.253		0.131
mthl4(methuselah-like 4)		0.112	*	0.648		0.415		0.105
CG31673(---)		0.118		0.513	*	1.187		0.481
Pu(GTP cyclohydrolase)		0.121	*	-1.681		0.367		0.146
Zasp66(CG6416)		0.125		0.637		-0.282		-0.063
CG4998(---)		0.126	*	2.216		-0.101		0.687
Scamp(anon-fast-evolving-1F7)		0.133		-0.263	*	1.058	*	-0.715
CG1890(---)		0.134	*	0.673		0.12		0.179
Prat2(Phosphoribosylamidotransferase 2)		0.134	*	-1.355		0.152		0.017
CG5316(---)		0.139		0		-0.152		0.404
CG14567(---)		0.146	*	1.951		0.316		0.15
opa(odd-paired)		0.146	*	-0.62		-0.395		-0.072
CG14566(---)		0.149	*	1.149	*	1.548		-0.218
CG4239(---)		0.15	*	0.909		0.042		0.176
CG9815(---)		0.15	*	1.576		0.038		0.001
CG31076(---)		0.151		-0.3	*	1.137		0.818
CG9350(NADH ubiquinone oxidoreductase B14.7)		0.152	*	0.726		0.121		0.121
copiaGIP(gag-int-pol)		0.152		0.205		0.188	*	0.851
Mp20(myophilin)		0.154	*	1.246	*	1.098		-0.386
CG3184(---)		0.156	*	0.675		0.119		0.137
CG3347(---)		0.156	*	4.198		0		0
CG15152(---)		0.158		0		-0.18	*	0.663
CG3348(---)		0.158	*	-2.435		0.559		0.409
CG13124(---)		0.165	*	1.174		0.61		0.412
Smr(SMRTER)		0.165	*	-0.612		-0.095		-0.114
HLHm3(split locus enhancer protein m3)		0.169	*	-0.643		-0.153		-0.167
CG31063(---)		0.171	*	0.594		0.208		0.349
tai(taiman)		0.171		-0.187		0.213		-0.083
CG9008(---)		0.174		-0.534	*	0.617		0.145
Tom7(Translocase of outer membrane 7)		0.174	*	0.91		0.054		0.213
CG7506(---)		0.175	*	0.844		0.145	*	0.636
dp(dumpy)		0.177	*	0.716		0.161		-0.141
CG31292 /// CG3303(--- /// ---)		0.178		-0.183	*	0.852		-0.461
crc(cryptocephal)		0.179	*	0.655		-0.058		0.184
CG12379(---)		0.18	*	0.755		0.32		0.191
CG1316(---)		0.191		-0.315	*	1.051		-0.197
Ptp61F(protein tyrosine phosphatase)		0.191	*	0.688		0.258		0.058
CG3168(---)		0.194	*	1.163	*	-0.81	*	0.82
Sgs7(group III)		0.194	*	-2.528		-1.483		-0.906
Cht6(CG2989)		0.198	*	1.246		0.432		0.183
Fas2(Fasciclin II)		0.199	*	0.783		-0.232		0.058
yellow-e2(yellow-e2)		0.2	*	-1.441		0.395		-0.06
CG7841(---)		0.202	*	1.327		0.384		0.476
CG14869(---)		0.205	*	0.846		-0.01		-0.475
Ten-a(Tenascin accessory)		0.205	*	0.696		-0.229		-0.066
CG13568(---)		0.206	*	-1.416		0.69		-0.172
CG6845(---)		0.206	*	-0.716		0.362		0.541
CG12112(---)		0.208		0.593		-0.243		0.534
CG9689(---)		0.208	*	1.912		-0.47		0.391
mys(beta-integrin)		0.211		0.38	*	-0.604		0.052
ste24b(prenyl protease type I)		0.211	*	1.481		0		0
AnnX(Annexin X)		0.215	*	0.72		-0.503		0.417
CG11779 /// CG5835 /// DanaCG117(--- /// --- /// ---)		0.215		0.105		-0.392		0.145
CG8160(---)		0.215	*	-2.096	*	1.844		2.6
Gr94a(Gustatory receptor 94a)		0.215	*	1.682		0		0
betaTub97EF(beta-Tubulin)		0.216		0.064	*	-0.999	*	0.831
CG4199(---)		0.22	*	0.6		0.173		0.017
CG10268(---)		0.221	*	0.844		0.113		0.415
CG31728(---)		0.224	*	2.307		-0.6	*	0.79
CG4210(---)		0.224	*	1.417		-0.06	*	1.249
CG7054(---)		0.226	*	1.138		0.366	*	1.151
CG1572(---)		0.227	*	0.696	*	0.638		0.147
LpR1(yolkless-like)		0.228	*	-1.138		-0.321		-0.01
obst-E(CG11142)		0.228	*	2.773	*	2.176		0.555
cuff(cutoff)		0.244	*	1.345		0.975	*	1.232
ATPsyn-beta(H+-ATPase beta subunit)		0.252		0.109	*	0.86		-0.424
CG7145(---)		0.255	*	0.616		0.113		0.431
CG12063(---)		0.256		-0.367		-0.239		0.391
CG1648(---)		0.258		0.375	*	0.729		0.407
up(troponin T)		0.259	*	1.155	*	0.944		-0.429
CG5335 /// Fbp1(--- /// Protein-1)		0.262		0.806	*	0.714	*	0.863
Aats-cys(Cysteinyl-tRNA synthetase)		0.264	*	0.722		0.022		0.162
CG9170(---)		0.266		-0.031		0.069	*	0.649
CG18545(---)		0.267	*	1.544		-0.003		0.014
CG30384 /// CG30385(--- /// ---)		0.267	*	-1.474		-0.439		-0.301
CG31370(---)		0.268	*	1.29		-0.001		-0.005
mfas(Midline Fasciclin)		0.27	*	1.386		0.302		-0.065
CG13029(---)		0.271		0.181		0.06	*	1.292
CG42321(CG17034)		0.271	*	-0.832		-0.148		0.116
Trxr-1(thioredoxin reductase)		0.271	*	0.669		0.102		0.223
Rpb10(Rpb10)		0.274	*	0.637		-0.071		0.191
CG8728(---)		0.275	*	0.761		0.187		-0.14
CG18190(---)		0.287	*	0.645		0.292		0.144
CG34317 /// CG7950(--- /// ---)		0.288	*	0.726		0.143		0.056
Tm2(Tropomyosin)		0.288	*	1.666	*	1.044		-0.582
CG8800 /// CG8801(--- /// ---)		0.293	*	2.627		0.003		-0.307
bnb(Bangles-n-beads)		0.293	*	-1.335		0.092		0.372
wupA(Troponin I)		0.296	*	1.07	*	0.716		-0.34
REG(REG)		0.297	*	0.602		0.232		0.052
ImpE1(Y1-like)		0.298	*	0.656	*	-1.836	*	-0.857
Nc73EF(Neural conserved at 73EF)		0.301	*	0.628		-0.169		0.073
CG31098(---)		0.305	*	1.333		0.599		0.557
CG31955(---)		0.307	*	1.411		0.972		0.238
Aats-tyr(Tyrosyl-tRNA synthetase)		0.308	*	0.957		0.176		0.011
CG1550(---)		0.308	*	0.768		0.157		0.281
CG5630(---)		0.311	*	-1.182		-0.178		-0.115
CG17843 /// DsimGD20911(--- /// CG17843)		0.317		-0.01	*	0.86		0.32
CG30022(---)		0.321	*	1.021		0.434		0.244
Esyt2(---)		0.323	*	0.8	*	1.431		0.415
CG10559(---)		0.328	*	2.614	*	0.992		0.822
CG5903(---)		0.328	*	0.828		0.253		0.339
serp(Serpentine)		0.33	*	0.607		-0.208		-0.131
CG18324(---)		0.331	*	0.976		0.097		0.279
bor(belphegor)		0.335	*	0.608		0.127		-0.142
cher(filamin)		0.336	*	0.772		0.341		0.209
mRpL42(mitochondrial ribosomal protein L42)		0.339	*	0.697		0.173		0.208
CG15220(---)		0.343	*	0.993		0.017		0.53
Idgf2(Imaginal disc growth factor 2)		0.343		0.575	*	1.396		-0.46
CG4061(---)		0.352	*	-0.974		0.023		0.205
BM-40-SPARC(BM-40-SPARC)		0.354		-0.127	*	0.654		0.117
itp(ion transport peptide)		0.355	*	0.729		0.046		-0.097
sog(short gastrulation)		0.357	*	1.317		-0.352		0.164
CG9932(---)		0.361	*	0.677		0.164		0.224
Pk61C(Phosphoinositide dependent kinase 1)		0.365	*	-0.655	*	-0.612		-0.237
shot(kakapo)		0.366	*	0.732		-0.12		0.128
CG1972(---)		0.367	*	0.857		0.075		0.13
CG30196(---)		0.368	*	4.644		0.222	*	2.011
CG11658(---)		0.369	*	2.74		-0.051	*	2.09
Tm1(Tropomyosin)		0.373	*	1.087	*	0.633		-0.114
CG10527(Farnesoic acid O-methyltransferase)		0.374	*	0.833	*	0.886		0.086
RPA2(CG9273)		0.374		0.195		-0.042	*	0.611
Aldh(Acetaldehyde dehydrogenase)		0.376	*	1.328	*	1.699	*	1.077
CG30022 /// CR40100(--- /// ---)		0.377	*	1.123		0.478		0.3
Cpr49Ah(CG8515)		0.38	*	0.652	*	1.089	*	0.627
lola(longitudinals lacking)		0.38	*	-0.623	*	-0.694		0.199
Cda5(CG31973)		0.381		0.51	*	0.623	*	0.796
Prm(paramyosin)		0.382	*	1.724	*	1.064		-0.28
CG5431(---)		0.385		0.07	*	0.734	*	0.917
RpS11(Ribosomal protein S11)		0.386	*	2.294		0.034		-0.044
CG12007(---)		0.387	*	0.609		0.109		-0.153
srpk79D(air traffic controller)		0.387	*	0.592		0.092		0.607
CG31705(---)		0.389	*	1.088		0.231		0.27
CG1575(---)		0.394	*	0.743		0.428		-0.047
ckd(cracked)		0.394	*	0.696		0.055		0.403
CG16743(---)		0.395		-0.83	*	0.964		1.478
CG6321(---)		0.397	*	0.874		0.318		0.249
EfTuM(Elongation factor Tu mitochondrial)		0.4	*	1.058		0.378		0.101
CG9339(---)		0.401		0.045		-0.17		0.151
skap(CG11963)		0.401	*	0.587		0.309		-0.019
CG5010(transcript f)		0.402	*	0.846		0.093		0.045
vkg("type IV collagen, alpha-chain")		0.402		-0.217		0.386		0.043
Aats-gln(Glutaminyl-tRNA synthetase)		0.405	*	0.624		0.158		0.024
CG9192(---)		0.405	*	1.502		0.41		0.401
pcs(poirot)		0.409	*	-0.597		-0.014		-0.303
Act57B(Actin 57B)		0.415	*	1.16	*	0.725		-0.349
Imp(IGF-II mRNA-binding protein)		0.416	*	0.829		0		0.048
CG16890(---)		0.418	*	-0.79		0.399		-0.217
CG6424(---)		0.42	*	0.711		-0.084		0.094
Mf(Zeelin1)		0.421	*	1.409	*	1.507		-0.445
Ercc1(Ercc1)		0.427	*	0.649		0.227		0.159
sls(sallimus)		0.427		0.504	*	1.228	*	0.629
stau(Staufen)		0.433	*	0.859		-0.076		0.298
Cg25C("type IV collagen, alpha-chain")		0.435		-0.3		0.535		-0.045
Sgs3(salivary gland glue protein 3)		0.435	*	-2.655		-1.736		-0.77
psh(persephone)		0.437	*	2.073		0.001		0
Rcd6(Reduction in Cnn Dots 6)		0.438	*	1.172		0.035		0.455
CalpB(Calpain B)		0.446	*	0.74		0.28		0.022
CG14619(---)		0.452		0.217		0.326		-0.073
CG15597(---)		0.457	*	2.509		0.204		-1.132
CG9331(---)		0.466	*	0.594		0.316		0.416
ftz-f1(Ftz interacting protein 1)		0.47	*	1.017		0.708		0.465
CG31688(---)		0.47	*	0.78		0.183		0.103
CG7896(---)		0.471	*	-0.708		-0.181		-0.22
GstD9(Glutathione S transferase D9)		0.471	*	1.094		0.234		0
sda(slamdance)		0.479	*	1.375		0.171		0.269
CG3604(---)		0.48	*	3.381		0		-3.017
Cpr49Ag(CG8511)		0.485		0.347		0.398		-0.293
Eig71Ee(Gene VII)		0.485	*	-1.404		-0.277		-0.192
TepII(Thiolester containing protein II)		0.488		0.238		0.39	*	0.902
CG10625(---)		0.492	*	0.661		-0.216		0.255
Mlc1(myosin light chain)		0.493	*	1.048	*	0.985		-1.085
CG7695(---)		0.496	*	2.799		0.067		-1.453
Tsp(Thrombospondin)		0.497	*	-0.637		-0.04		0.102
regucalcin(regucalcin)		0.498	*	-2.533	*	0.944		1.68
Mlp60A(Muscle-specific LIM protein at 60A)		0.5	*	1.2	*	0.839		-0.84
CG12814(---)		0.501	*	0.887	*	0.91		-0.317
Myo61F(myosin61F)		0.505	*	0.79		-0.127		0.04
CG34186(---)		0.513	*	0.618		-0.118		0.138
CG5167(---)		0.514		-0.63	*	0.921		-0.006
CG7322(---)		0.518		-0.842	*	1.204		0.814
CG1703(---)		0.519	*	1.019		0.179		-0.016
CG33232(villin-like)		0.521	*	0.763		-0.182		0.107
CG5023(---)		0.527		0.603		0.232		0.036
CG42256(CG32387)		0.53	*	4.92		0		0
l(3)neo38(lethal (3) neo38)		0.532	*	-0.598		-0.202		-0.311
Spn4(neuroserpin)		0.536	*	0.902		0.581		0.364
CG10359(Fibronogen-like)		0.538	*	-0.881		0.255		0.251
qm(geranylgeranyl pyrophosphate synthase)		0.54	*	0.669		0.331		0.026
GABA-B-R2(metabotropic GABA-B receptor subtype 2)		0.541	*	1.547		0.209		-0.139
AcCoAS(Acetyl CoA synthetase)		0.542		0.553	*	1.429	*	0.719
Cul-2(cul-2)		0.542	*	0.952		0.097		0.409
CG31279(---)		0.545	*	1.971		-0.048		0.042
Ets21C(Ets at 21C)		0.546	*	1.417		0		0
CG3244(---)		0.55	*	1.696	*	0.957		-0.362
sgg(Glycogen Synthase Kinase 3)		0.564	*	1.66		0.054		-0.028
sni(Sniffer)		0.567	*	0.594		0.052		0.305
Oatp30B(Organic anion transporting polypeptide 30B)		0.569	*	0.599		-0.123		0.104
His1:CG31617 /// His1:CG33801 //(His1:CG31617 /// His1:CG33801 /// His1:CG33804 /// His1:CG33807 /// His1:CG33810 /// His1:CG33813 /// His1:CG33816 /// His1:CG33)		0.57	*	-1.144		-1.009		0.408
CG4115(---)		0.573	*	1.092		0.721		0.467
pum(ovarette)		0.573		-0.008		-0.557		0.062
CG14613(---)		0.577	*	0.741		0.204		0.077
CG8257(---)		0.581	*	0.591		0.266		-0.101
Nxt1(NTF2-related export protein 1)		0.582	*	0.968		0.098		0.295
lsn(larsen)		0.583	*	0.873		0.15		-0.043
CG1091(---)	*	0.586		0.171		0.084		0.099
CG3857(---)	*	0.586		0.266		0.505		-0.048
CG8379(---)	*	0.586		0.299		0.245		-0.157
EndoG(CG8862)	*	0.586		0.366		-0.029		0.041
dgt1(dim gamma-tubulin 1)	*	0.588		-0.018		0.307		0.009
CG6043(---)		0.59	*	3.838		-0.121		0.586
Lar(bypass)	*	0.591		-0.205		0.107		-0.069
CG17105(---)		0.593		0.547		0.46		-0.15
CG9304(---)	*	0.593	*	0.603		-0.053		-0.042
EDTP(Egg-derived tyrosine phosphatase)	*	0.595		0.381		-0.18		-0.119
sano(serrano)	*	0.597		0.547		0.046		0.168
CG30359(---)		0.598		-1.193	*	1.47		-0.252
Rbf(Retinoblastoma-family protein)	*	0.601		-0.022		-0.149		0.025
CG15098(---)	*	0.603	*	0.944		0.409		0.11
if(alphaPS2 integrin)	*	0.604		0.051		-0.501		-0.022
fj(four-jointed)	*	0.605		0.237		0.086		0.131
CG6568(---)	*	0.607		0.561		0.364		0.158
G9a(histone methyltransferase)	*	0.609	*	1.213		-0.195		0.077
Ptp10D(Protein tyrosine phosphatase 10D)	*	0.61		0.34		0.108		-0.033
CG11009(---)	*	0.614	*	0.888		0.121		0.196
CG8303(---)		0.614	*	1.884		0.667		0.599
CG32500 /// CG32857 /// CG33502(--- /// --- /// ---)	*	0.616	*	0.958		0.452		0.142
CG5044(---)	*	0.618		0.425		0.464		-0.047
spen(rhinoceros)	*	0.618		0.072		-0.124		-0.093
CG32207(---)	*	0.619	*	1.082		0.055		0.12
CG3609(---)	*	0.619	*	1.323		0.401		0.309
CG7461(Drosophila very-long chain ACAD)	*	0.62		0.547		0.351		-0.002
mRpL30(mitochondrial ribosomal protein L30)	*	0.62	*	0.75		0.063		0.154
tok(Tolkin)	*	0.62	*	-0.902		0.156		-0.105
CG4771(---)	*	0.624	*	0.62		0.398		0.254
HLHmdelta(split locus enhancer protein mC)	*	0.625	*	-0.609		-0.256		0.081
CG11655(---)	*	0.626		0.478		-0.025		-0.072
ana(medullaless)	*	0.627	*	-3.92	*	-1.016		-0.184
RfC4(Replication factor C subunit 4)	*	0.63	*	0.736		-0.01		0.465
jbug(filamin)	*	0.632		-0.156		0.213		-0.076
Rcd1(Reduction in Cnn Dots 1)	*	0.634		-0.102		0.212		-0.145
mbf1(multiprotein bridging factor 1)	*	0.636	*	0.626		0.308		0.053
IM3(Immune induced molecule 3)		0.639		-1.934		-0.108		0.54
CAH1(Carbonic anhydrase 1)		0.64		-0.185		-0.157		0.571
CG8229(---)	*	0.64	*	1.309		0.183		0.161
SP71(SP71)	*	0.641	*	0.678		0.394		0.195
c(3)G(crossover suppressor on 3 of Gowan)		0.641	*	0.804		-0.087		0.317
spict(CG12292)	*	0.641		-0.122		0.148		-0.111
Rtnl1(Reticulon-like1)	*	0.642		-0.195		-0.167		0.008
CG17293(---)	*	0.644		0.467		0.144		-0.016
CG4973 /// DpseGA18564(--- /// GA18564)	*	0.644		0.124		0.111		-0.056
La(ribonucleoprotein La)	*	0.645	*	1.219		0.21		0.126
CG5535(---)	*	0.646	*	1.638	*	0.837		0.535
CG6905(---)	*	0.649		0.47		0.007		-0.021
CG4962 /// DmauCG4962 /// DsimCG(--- /// --- /// ---)		0.652		1.185		1.198	*	-2.491
RpII215(RNA polymerase II)	*	0.652		0.228		0.049		0.122
CG8569(---)	*	0.653	*	0.608		0.04		0.079
CG11347(---)		0.654	*	1.211		0.334	*	1.327
fok(fledgling of Klp38B)	*	0.655	*	-0.981	*	-0.672		-0.333
Pop2(Pop2)	*	0.657	*	0.639		0.13		-0.031
melt(melted)	*	0.657		0.464		0.614		0.148
Ect4(Ect4)		0.66	*	0.957		0.093		0.001
CG34417(CG3950)	*	0.662	*	0.668		-0.18		-0.095
CG7544(---)	*	0.662		-0.413		0.213		0.177
Src42A(Suppressor of pole hole)	*	0.663		0.511		0.062		-0.026
CG30269(---)		0.664		-0.007		0.074	*	1.481
pyd(tamou)	*	0.664		-0.031		-0.277		0.003
spz3(Spz3)	*	0.666		0.383		0.329		0.518
rdo(reduced ocelli)	*	0.668	*	-1.212	*	-0.718		-0.396
CG9376(---)	*	0.669		0.173		0.309		-0.148
CG4306(---)		0.67	*	-1.478	*	1.669		0.762
Ssrp(structure-specific recognition protein)	*	0.67	*	0.777		-0.17		0.224
Smg5(Smg5)	*	0.671		0.249		0.153		0.051
p130CAS(p130CAS)	*	0.671		0.581		0.401		0.427
vn(defective dorsal discs)	*	0.674	*	0.631		-0.299		0.162
CG18410(---)	*	0.678	*	1.16	*	1.53		0.468
CG6950(---)	*	0.681	*	0.655		0.327		0.202
Ugt35a(UDP-glycosyltransferase 35a)		0.682		0.816	*	1.316		0.191
Ge-1(CG6181)	*	0.686		0.452		0.39		-0.021
oaf(transcript-near-decapentaplegic)	*	0.686	*	0.639		0.202		0.14
CG1124(---)		0.688	*	2.788		0.03		-0.412
CG3825(---)	*	0.689	*	0.642		0.258		-0.006
RhoGAP68F(RhoGAP68F)	*	0.69		0.34		0.064		0.141
CG18507(---)	*	0.692	*	0.934		0.347		0.318
scramb1(CG32056)	*	0.693		0.504		0.147		0.08
CG8111(---)	*	0.695		0.339		0.178		-0.2
CG8042(---)	*	0.697	*	1.086		0.091		-0.086
CG8321(---)	*	0.697		0.148		0.081		-0.017
COQ7(COQ7)	*	0.702	*	0.592		0.336		0.109
CG31682(---)		0.703	*	3.202		-0.07		0.53
Rep(rab escort protein)	*	0.703	*	0.784		0.291		0.083
Ddc(Dopa decarboxylase)		0.704		0.949		-0.131		0.131
CG3529(---)	*	0.705		0.329		0.052		0.066
CG7083(---)	*	0.706		0.184		0.698		0.03
Gli(gliotactin)	*	0.707		0.393		-0.328		0.003
l(2)k14505(lethal (2) k14505)	*	0.708	*	0.758		0.224		0.265
Nmda1(N-methyl-D-aspartate receptor-associated protein)	*	0.709	*	0.674		-0.201		-0.232
fru(fruitless)	*	0.712	*	0.763	*	2.026		0.119
Pimet(CG12367)	*	0.715		0.329	*	0.633		-0.112
dbr(debra)	*	0.715		-0.34		-0.158		0.008
plexA(Plexin A)	*	0.716		0.484		-0.247		-0.082
cbc(CG5970)	*	0.721		0.576		0.193		-0.037
dmt(dalmatian)	*	0.721		0.398		-0.24		-0.057
CG3837(---)	*	0.722	*	-1.371		0.291		0.251
CG11660(---)	*	0.723		0.465		0.324		0.265
CG6175(---)	*	0.723		-0.238		-0.102		0.233
qkr58E-3(KH domain encompassing protein 1)	*	0.724		0.339	*	0.599		0.111
CG8908(---)	*	0.726		0.279		0		0
JhI-21(JhI-21)	*	0.726	*	0.635		-0.026		0.037
Tsp42El(Tetraspanin at 42El)		0.729	*	2.248		0.556		0.209
RpL12(Ribosomal protein L12)	*	0.73	*	1.939		0.371		0.074
alpha-Est7(fragment H)		0.731		0.186		1.61	*	1.194
CG42238(---)	*	0.732	*	-0.692	*	-0.726		-0.027
CG7722 /// DsimCG7722(--- /// ---)	*	0.735	*	1.531		0.459		0.663
chinmo(Chronologically inappropriate morphogenesis)	*	0.74	*	1.784	*	1.385		0.45
opa1-like(optic atrophy 1-like)	*	0.743	*	0.742		0.224		0.124
toy(twin of eyeless)	*	0.744	*	4.485		0		0
brat(Brain Tumor)	*	0.75		0.416		-0.028		-0.063
CG17273(---)	*	0.763	*	0.789		0.397		0.191
CG6574(---)	*	0.767	*	1.357		0.014		-0.115
Aats-ala(Alanyl-tRNA synthetase)	*	0.768	*	0.933		0.112		0.041
CG32066(CG6487)	*	0.768	*	1.44		-0.276		0.108
CG33181(---)	*	0.769		0.432		-0.38		-0.453
MAPk-Ak2(MAP kinase activated protein kinase-2)	*	0.769		0.585		0.06		0.204
Syx6(syntaxin)	*	0.771		0.4		0.164		0.094
CG2970(---)	*	0.773	*	0.671		0.503		0.149
Cul-3(Cullin3)	*	0.777		0.441		0.215		0.016
CG7065(---)	*	0.779		0.155		0.218		-0.073
CG14968(---)	*	0.781	*	0.972		0.372		0.391
CG8786(---)	*	0.786		0.324		-0.089		0.08
Edc3(CG6311)	*	0.789	*	0.743		-0.031		0.206
l(2)efl(lethal (2) essential for life)		0.79		0.379		-0.305		-0.134
CG32104(---)	*	0.794	*	0.733		0.406		-0.232
CG13014(---)	*	0.795	*	0.644		-0.015		-0.145
CG8964(---)	*	0.796		0.413		0.028		-0.064
Stam(Signal transducing adaptor molecule)	*	0.796	*	0.64		-0.117		0.064
TpnC47D(troponin C)		0.8		1.387	*	1.321		0.012
Grip75(Grip75)	*	0.802		0.347		0.118		0.122
otk(Off-track)	*	0.802		-0.24		-0.323		0.017
spn-A(Spindle-A)	*	0.802	*	0.646		0.323		-0.041
poe(pushover)	*	0.804		0.562		0.199		0.09
CG13087(---)		0.81	*	1.64		0.402		0.068
Spn6(serpin 6)	*	0.81	*	1.085		-0.228		0.152
wun(wunen)	*	0.817	*	1.798		0.245		-0.301
CG31142 /// DgriCG31142 /// Dmoj(--- /// --- /// --- /// ---)	*	0.817	*	1.794		0.161		0.579
gdl /// gdl-ORF39(gonadal /// gdl-ORF39)	*	0.817		0.3		0.18		0.002
CG33275(---)	*	0.819	*	0.714		0.244		0.215
cact(cactus)	*	0.82		0.433		-0.394		0.065
B4(B4)	*	0.822		0.332		0.105		0.209
pic(piccolo)	*	0.822	*	0.831		-0.051		0.087
CG6044(---)	*	0.83	*	0.689		-0.217		0.035
Pi3K21B(dPI 3-kinase)	*	0.83	*	0.909		0.043		-0.032
spz6(CG9196)		0.831	*	-1.68		-0.493		-0.358
CG5366(---)	*	0.834	*	0.706		0.248		0.088
CG5543(---)	*	0.838		0.466		0.402		-0.192
GstD3(Glutathione S transferase D3)	*	0.838	*	1.273		0.311		0.365
CG5026(---)	*	0.84		0.582		0.311		0.13
CG16971 /// CG33229(--- /// ---)	*	0.847	*	-1.994		0.56	*	0.631
CG7852(---)	*	0.847	*	0.903		-0.052		0.267
Klp64D(Kinesin-like protein at 64D)	*	0.85		0.621		0.145		0.123
CG8360(---)	*	0.851		0.322		0.398		0.222
PGRP-LE(Peptidoglycan recognition protein LE)	*	0.861		0.489		0.307		0.05
Las(Lipoic acid synthase)	*	0.862	*	0.636		0.322		0.269
Anxb11(Annexin B11)	*	0.866	*	1.195		-0.049		0.333
CG32529(---)	*	0.869	*	0.882		-0.1		-0.008
CG34228(---)	*	0.871	*	1.225		-0.03		0.369
CG12016 /// CG42456(--- /// ---)	*	0.872		0.404		-0.044		0.076
CG12084(---)	*	0.874		0.692		0.257		-0.155
LamC(lamin C)	*	0.874	*	0.716	*	0.898		0.259
CG10080(---)	*	0.878		0.344		0.507		0.055
gish(gilgamesh)	*	0.878		0.264		0.068		0.094
CG5524(---)	*	0.883		0.068		0.203		0.011
sbr(locus 1)	*	0.889		0.434		0.195		0.136
CG13501(---)	*	0.893		0.102		0		0
sdk(sidekick)	*	0.893	*	1.01		-0.086		-0.067
Obp99a(Odorant-binding protein 99a)	*	0.894	*	-2.136		0.136	*	1.03
Ide(Insulin degrading metalloproteinase)	*	0.895	*	0.897		0.136		0.198
Rae1(Rae1)	*	0.896	*	0.736		0.237		0.064
CG13623(---)	*	0.899	*	0.87		-0.064		0.119
Ubc-E2H(Ubc-E2H)	*	0.9		0.547		-0.092		0.501
Fer2LCH(Ferritin)	*	0.903	*	1.003		0.312		0.304
CG2065(---)	*	0.909	*	2.8		0.011		0.003
CG32626(---)	*	0.909	*	0.762		-0.108		0.018
JhI-26(Juvenile hormone-inducible protein 26)		0.909	*	5.509		0.006	*	1.181
hk(hook)	*	0.91	*	0.86		0.208		0.192
ligatin(Ligatin)	*	0.912	*	1.013		0.175		0.289
CG12177(---)		0.913	*	3.021		0.127		0.97
Chit(chitinase-like)	*	0.918		-0.339	*	2.261		-0.158
yellow-b(yellow-b)	*	0.918	*	2.156	*	1.39		0.368
CG11041(---)		0.92	*	5.726		0		0
CG7188(---)	*	0.922	*	1.183		0.302		0.181
CG42630 /// mtTFB1(--- /// Mitochondrial Transcription Factor B1)	*	0.922	*	1.029		0.161		0.193
KP78a /// KP78b(KP78a /// KP78b)	*	0.927		0.359		0.347		0.44
pen-2(presenilin enhancer)	*	0.928		0.495		0.03		0.088
Hr39(Hormone receptor-like in 39)		0.931	*	-1.1		-0.45		-0.233
stc(Chorion-factor-4)	*	0.931	*	0.726		-0.066		0.083
Obp99b(turn on sex-specificity)		0.934	*	-1.92	*	1.962		2.42
Hmt-1(CG4225)	*	0.934	*	0.657		0.07		-0.015
CG5938(---)	*	0.936		0.571		0.225		0.226
Sec22(CG7359)	*	0.938	*	0.87		-0.069		0.126
pk(prickle-spiny legs)	*	0.941	*	-1.768		-0.343		-0.301
CG17109(---)	*	0.944		0		-0.179		0.748
CG14883(---)	*	0.948	*	0.771		0.267		0.046
CG42306 /// Gint3(--- /// GDI interacting protein 3)	*	0.949		0.568		0.091		0.066
rho-4(rhomboid-4)	*	0.952	*	1.228		-0.196		0.143
EloA(Elongin A)	*	0.953	*	1.042		0.22		0.132
Letm1(Letm1)	*	0.954		0.523		0.296		-0.224
CG30493 /// CG30496(--- /// ---)	*	0.956	*	1.056		0.269		0.012
DNApol-iota(DNApol-iota)	*	0.956		0.903		0.176		0.073
TMS1(TMS1)	*	0.959	*	0.643		0.279		-0.085
CG9837(---)	*	0.96	*	-0.931		0.077		-0.222
Sulf1(Sulfated)	*	0.961	*	1.952		-0.313		0.456
milt(milton)	*	0.961		0.223		0.056		-0.068
RnrL(ribonucleoside-diphosphate reductase large subunit)	*	0.962	*	0.754		-0.069		0.578
ImpL2(Ecdysone-inducible gene L2)	*	0.966	*	2.032		0.295		0.161
spz(Spaetzle)	*	0.97	*	2.109		-0.002		0.642
InR(insulin receptor)	*	0.971	*	0.785		-0.339		-0.103
CG15282(---)	*	0.977	*	1.457		-0.463		0.519
CG7277(---)	*	0.978	*	0.9		0.27		0.037
CG4797(Sugar transporter-like)	*	0.984		0.2		0.424		-0.05
dnr1(defense repressor 1)	*	0.986		0.216		0.08		0.335
CG17816(---)		0.988	*	-1.76		0.262		0.265
APP-BP1(beta-Amyloid precursor protein binding protein 1)	*	0.989	*	0.875		0.281		0.278
CG12316(---)	*	0.989		0.465		0.217		-0.107
lilli(lilliputian)	*	0.989		0.423		-0.15		-0.317
mthl1(Mth-like 1)	*	0.991	*	0.978		0.066		-0.094
unk(unkempt)	*	0.992	*	0.606		-0.225		-0.069
CG8654(---)	*	0.997	*	3.417		0.494		0.177
JTBR(anon-fast-evolving-2G4)	*	0.997		0.397		0.163		0.062
Cct1(Phosphocholine cytidylyltransferase)	*	0.998		0.091		-0.109		0.084
CG11400(---)		0.999	*	2.629		0.033		0.178
Fdxh(Ferredoxin)	*	0.999	*	0.822		0.156		0.131
nuf(nuclear-fallout)	*	0.999	*	0.666		-0.121		0.137
CG6686(---)	*	1.002	*	0.697		0.274		0.112
CG8136(---)		1.002	*	1.142		0		0.003
gkt(glaikit)	*	1.003	*	1.441		0.095		0.258
CG15347(---)		1.006		-0.122	*	-1.832		1.613
CG32141(---)	*	1.006		0.309		-0.031		0.015
CG6841(---)	*	1.011	*	0.851		0.109		0.011
kar(karmoisin)	*	1.011	*	2.032		0.399		-0.003
CG32756(---)	*	1.014		0.42		0.084		0.218
cnn(oblivious)	*	1.019		0.5		-0.071		0.208
CG5931(---)	*	1.02	*	0.981		0.411		0.066
CG11138(---)	*	1.025		-0.275		-0.387		0.06
CG1239(---)	*	1.025	*	0.712		0.232		-0.034
CG7810(---)	*	1.025	*	0.759		0.14		-0.162
CG5059(---)	*	1.026	*	1.259		-0.465		0.006
Aly(Aly)	*	1.032		-0.116	*	1.455		-0.223
CG42327(CG14713)	*	1.04		0.231		0.159		0.069
moody(moody)	*	1.04	*	2.897		0.237		0.217
CG5773(---)	*	1.041	*	-1.687		0.15	*	0.871
Lsp2(Larval serum protein-2)	*	1.046	*	-2.397	*	2.706		2.6
CG10463(---)	*	1.052	*	0.991		0.247		0.16
Sgs4(salivary gland secretion protein 4)		1.053	*	-1.76		-0.733		-0.01
CG33057(---)	*	1.058	*	0.987		-0.162		0.074
CG32972(---)		1.059		0.051		-0.328	*	1.455
CG12290(---)	*	1.061	*	3.918		0.012		0.064
CG7997(---)	*	1.062		0.292	*	1.277		0.659
Ser(Serrate)	*	1.063		-0.197		-0.15		-0.074
wash(CG13176)	*	1.064	*	1.282		-0.189		0.119
Rcd2(Reduction in Cnn Dots 2)		1.066	*	2.453		-0.018		0.518
mtg(mind the gap)	*	1.067	*	2.063		0.149		0.435
CG10353(---)	*	1.071	*	1.23		0.115		0.077
CG13887(---)	*	1.072	*	0.929		0.295		0.205
CG9248(---)	*	1.072	*	0.978		0.461		0.401
CG30100 /// CG42372(--- /// ---)	*	1.073	*	1.385		0.236		0.222
CG10710(---)	*	1.083	*	3.664		0		0
CheA29a(CheA29a)	*	1.084	*	1.887		-0.017		-0.019
ssp3(CG18397)	*	1.089		0.353		0.117		0.515
CG34246(---)	*	1.095		0.315		0.374		0.235
CG34325(---)	*	1.1	*	1.199	*	1.091		0.411
CG16865(---)	*	1.102	*	0.615		0.099		-0.245
Gcn2(Gcn2)	*	1.104	*	1.157		0.099		0.465
nonA(no-on-transient A)	*	1.116	*	0.817		-0.583		-0.25
Rbp1(RNA-binding protein 1)	*	1.123		-0.372		0.075		-0.161
l(1)G0136(lethal (1) G0136)	*	1.124	*	1.371		0.26		0.38
CG10737(Gene 1)	*	1.127	*	0.872		-0.107		0.444
Sgs8(group II)		1.127	*	-1.564		-1.041		-1.126
CG2736(---)		1.128		-1.677	*	2.12		0.582
CG6608(---)	*	1.137	*	0.747		0.123		0.353
CG9917(---)	*	1.14	*	0.964		0.133		0.117
fray(Ste20-like protein kinase)	*	1.14	*	0.607		-0.072		0.131
Ark(Apaf-1 related killer)	*	1.142	*	0.602		-0.281		0.274
CG18787 /// CG18789(--- /// ---)	*	1.146		0.439	*	0.608		0.008
CG30389(---)	*	1.147		-0.057		-0.081		-0.096
dally(division abnormally delayed)	*	1.155	*	0.766		-0.034		0.114
CG13667(---)	*	1.159		0.583		0.137		-0.074
Glt(glutactin)	*	1.16		-0.325		1.271	*	1.902
Lsp1beta(Larval serum protein 1 beta)	*	1.16		-0.828	*	2.374		1.901
CG32021(---)		1.161	*	1.624		-0.081		0.269
Aats-leu(Leucyl-tRNA synthetase)	*	1.164	*	1.044		-0.132		0.309
DAAM(Dishevelled Associated Activator of Morphogenesis)	*	1.166		-0.475	*	-0.858		0.048
CG4096(---)	*	1.171	*	1.431		0.429	*	1.066
CG15611(---)	*	1.172	*	1.248		0.51		0.086
CG13624(---)	*	1.175	*	0.63		0.145		0.397
eap(Ebony Activating Protein)	*	1.176	*	1.057		0.533		0.453
CG31313(---)		1.177		-0.109	*	2.568		0.696
CG31953 /// gkt(--- /// glaikit)	*	1.177	*	1.269		0.392		0.3
CG30000(---)	*	1.178	*	0.95		0.427		0.249
CG3714(---)	*	1.178		0.208		-0.027		0.258
sra(sarah)	*	1.181		-0.242		0.363		-0.046
unc-13(lethal (4) ry16)	*	1.183	*	2.531		-0.006		0.482
CG33978(---)	*	1.185		0.55		-0.283		-0.171
CG6843(---)	*	1.185	*	0.793		0.299		0.339
Lsp1alpha(Larval serum protein 1 alpha)	*	1.186		-1.577	*	3.563		3.048
TepIV(Thiolester containing protein IV)	*	1.186	*	1.305		0.254		0.413
CG33107 /// Dph5(--- /// Diphthamide methyltransferase)	*	1.199		0.897		0.247		-0.25
CG31809(---)	*	1.204		0		-0.007		-0.074
CG5800(---)	*	1.205	*	1.347		0.24		0.06
Kdm4A(CG15835)	*	1.206	*	1.052		0.103		-0.062
scarface(scarface)	*	1.206	*	1.82		-0.159		0.166
Lsd-1(Lipid storage droplet-1)		1.207	*	-3.212		1.545		1.067
CG1868(---)	*	1.208	*	1.184		0.45		0.368
CG7768(---)	*	1.216		0.582		-0.627		-0.232
Tg(Transglutaminase)		1.217	*	2.226		-0.015		0.471
CG31534(---)	*	1.218	*	0.646		-0.356		-0.183
CG32195(---)	*	1.218		0.505		0.02		-0.077
CG1299(---)	*	1.22	*	1.172	*	0.624		0.093
CG34165(---)		1.231	*	3.478		0.145		0.427
CG6659(---)	*	1.231	*	0.833		0.157		0.173
Shroom(CG13942)	*	1.238	*	0.924		0.21		0.258
UbcD6(Ubiquitin conjugating enzyme)	*	1.238	*	1.283		0.457		0.222
CG30373(---)	*	1.239	*	0.999		0.499		0.285
lft(lowfat)	*	1.24	*	0.823		0.115		0.087
CG12877(---)	*	1.241		0.291		0.43		0.415
CG32640 /// CG32641(--- /// ---)	*	1.243	*	1.456		0.238		0.549
CG13082(---)	*	1.259		1.099		-0.97		-0.544
CG31919 /// CG33995(--- /// ---)	*	1.259	*	0.787		0.08		0.16
CG12880(---)	*	1.26		0.063		-0.264		0.022
GstD4(Glutathione S transferase D4)	*	1.26	*	3.378		0		0.038
kraken(kraken)	*	1.262	*	1.004		0.244		0.21
CG31918(---)	*	1.268	*	1.494		0.478		0.362
AGO2(Argonaute 2)	*	1.273	*	0.792		0.188		0.146
XRCC1(XRCC1)	*	1.273	*	1.543		-0.023		0.235
CG7457(---)	*	1.274	*	0.622		0.374		0.287
CG6066 /// mod(mdg4)(--- /// Modifier67.2)	*	1.275	*	0.883		-0.118		0.186
CG34134(---)	*	1.281	*	1.508		0.432		0.201
CG42496 /// Ppcdc(--- /// CG30290)	*	1.287	*	1.233		0.252		0.215
POSH(Plenty of SH3s)	*	1.287	*	0.722		0.29		0.174
loco(locomotion defects)	*	1.293	*	1.072		0.038		0.255
ltd(lightoid)	*	1.305	*	1.472		-0.298		0.471
CG7632(---)	*	1.307	*	0.988		0.611		0.169
Tob(Tob)	*	1.316	*	2.072		0		0.422
Lasp(Lasp)	*	1.318		0.486		0.055		0.086
nimB3(CG34003)		1.32	*	-2.409	*	2.194		1.594
tal-1A /// tal-2A /// tal-3A ///(CG42384 /// CG42385 /// CG42386 /// CG42387)	*	1.326	*	2.433	*	1.294		-0.548
CG12171(---)	*	1.332	*	1.286	*	0.608		0.439
CG2233(---)		1.333	*	-2.124		2.052		1.023
dlp(Dally-like)	*	1.336	*	1.11		-0.087		0.277
CG33057 /// mkg-p(--- /// monkey-king)	*	1.342	*	1.085		0.321		0.061
CG7376(---)	*	1.343	*	0.784	*	0.731		0.249
Lsp1gamma(Larval serum protein 1 gamma)	*	1.348		-1.367	*	2.83		2.901
CG2201(---)	*	1.351	*	0.983		-0.038		0.36
CG33469(---)	*	1.355	*	3.027		0.513		0.486
Mdr49(Multi drug resistance 49)	*	1.359	*	1.373		0.169		0.353
PEK(PEK)	*	1.364	*	1.004		-0.099		0.403
AttA /// AttB(attacin /// attacin)	*	1.369		-1.835		1.029		1.995
CG16704(---)	*	1.374		-1.606		1.388		-0.411
CG8791(---)	*	1.379		0.255		0.079		0.048
CG12224(---)	*	1.381		0.511		0		0
CG8745(---)		1.381	*	-2.571		1.98		0.012
CG17104(---)	*	1.39	*	1.244		0.524		0.174
Gr33a(Gustatory receptor 33a)	*	1.392	*	6.025		0		0
CG42533(CG15819)	*	1.398	*	1.446		0.004		0.027
JhI-1(Juvenile hormone-inducible protein 1)	*	1.398	*	1.453		0.174		0.245
Alr(augmenter of liver regeneration)	*	1.401	*	1.423		0.582		0.415
conv(convoluted)	*	1.401	*	0.914		0.044		0.17
pes(peste)	*	1.405	*	1.542		-0.32		0.047
CG7587(---)	*	1.412	*	1.671		-0.058		-0.008
CG31694(---)	*	1.417	*	1.073		0.121		0.183
anon-67Ea /// hay(anon-67Ea /// haywire)	*	1.417	*	0.947		0.505		0.157
CG6188(---)		1.426		-1.066	*	3.121		2.488
dgt2(dim gamma-tubulin 2)	*	1.44	*	1.149		0.345		0.342
CG32212(---)	*	1.45		0.649		0.007		0
Btk29A(Btk family kinase at 29A)	*	1.452	*	0.774		-0.251		0.141
CG12728(---)	*	1.452	*	0.991		0.575		0.102
CG16926(---)		1.452		-1.543	*	1.923		1.392
RpA-70(Drosophila Replication Protein A)	*	1.46	*	1.36		0.195		0.55
cactin(cactin)	*	1.462	*	1.095		0.267		0.196
CG33158(---)	*	1.464	*	1.688		0.312		0.168
clt(JHE-related)	*	1.469	*	1.418		0.21		0.454
Gld(glucose oxidase)		1.478		2.661		-0.994	*	-1.691
step(steppke)	*	1.484	*	1.733		-0.125		-0.162
CG2444(---)		1.492	*	-3.771	*	-2.671		-0.267
CG2701(transcript II)	*	1.499	*	0.673		0.177		0.104
CG6071(---)	*	1.499	*	2.513		-0.063		0.227
Npc2g(CG11314)		1.506	*	-1.992		1.903		1.058
CG9065(Complex IV copper chaperone)	*	1.509	*	1.038		0.427		0.575
CG31436(---)	*	1.51	*	2.969		0.146		-0.124
CG14304(---)	*	1.515	*	1.524		0.118		0.483
CG17187(---)	*	1.522	*	0.94		0.306		0.174
CG14879(---)		1.524	*	2.781		0.114		0.32
c11.1(c11.1)	*	1.524	*	0.711		0.048		0.237
CG5958(---)		1.525	*	-2.611		1.011		0.495
CG6769(---)	*	1.527	*	1.061		0.371		-0.074
CG9646(---)	*	1.527	*	1.234		0.332		0.387
CG18477 /// CG31780(--- /// ---)	*	1.529	*	5.126		0.092		0.066
bocksbeutel(bocksbeutel)	*	1.53	*	1.066		0.387		-0.021
CG34331(---)	*	1.531		-0.096		0.292		0.128
eIF6(eIF6)	*	1.541	*	1.455		0.569		0.398
Cralbp(Cellular retinaldehyde binding protein)	*	1.546		-0.091		-0.677		0.125
CG4858(---)	*	1.547	*	1.555		0.274		0.471
CG15773(---)	*	1.548	*	1.452		-0.049		0.042
CG34360(CG12802)	*	1.55		0.476		0.055		0.367
Ate1(Ate1)	*	1.551	*	0.889		0.538		0.283
bcn92(bcn92)	*	1.555	*	1.755		0.408	*	0.609
CG12268(---)	*	1.56		0.453	*	1.078	*	0.84
Nc(Nedd2-like caspase)	*	1.568	*	0.925		0.182		0.258
sage(salivary gland-expressed bHLH)	*	1.568	*	1.244		0.099		0.446
Rfabg(lipophorin)	*	1.57		-0.608	*	3.629	*	3.139
CG7816(---)	*	1.577	*	1.291		0.179		0.256
Obp99c(Odorant-binding protein 99c)		1.585		-1.995	*	2.418		1.435
CG3004(---)	*	1.587	*	1.296		0.445		0.428
CG8549(---)	*	1.593	*	1.403		0.24		0.275
kek1(Kekkon)	*	1.593		0.589		-0.191		-0.034
CG2076(---)	*	1.594	*	2.182	*	0.722		0.424
CG2453(---)	*	1.61	*	1.403		0.283		0.41
Best1(Bestrophin 1)	*	1.613	*	1.358		-0.002		0.351
Men(Malic enzyme)	*	1.615	*	1.771	*	0.686		0.285
CG3074(dead man walking)	*	1.621	*	3.407		0.326	*	1.381
Pvf1(PDGF- and VEGF-related factor 1)	*	1.635	*	2.461		-0.282		0.645
CG7627(---)	*	1.64	*	1.378		0.252		0.355
CG15828(---)		1.641		0.866	*	1.709		0.264
CG9836(---)	*	1.645	*	1.899		0.391	*	0.758
Adh /// Adhr(alcohol dehydrogenase /// Adh-related)		1.646		0.005	*	2.469		1.704
trbl(tribbles)	*	1.647	*	0.896		-0.156		0.185
mei-9(meiotic 9)	*	1.651	*	0.933		0.538		0.525
CG32649(---)	*	1.654	*	1.386		0.568		-0.145
p53(p53-like regulator of apoptosis and cell cycle)	*	1.657	*	1.426		-0.013		0.007
CG8316(---)	*	1.661		-0.573		-0.266		0.406
CG5391(---)	*	1.662	*	1.175		-0.066		0.187
fon(CG15825)		1.664		-1.803	*	3.003		2.533
CG11710(---)	*	1.671	*	1.258		0.512		0.379
CG7724(---)	*	1.678		1.101		0.261		0.013
CG8060(---)	*	1.691	*	1		0.137		0.347
lid(little imaginal discs)	*	1.691	*	1.047		0.117		-0.17
mre11(meiotic recombination 11)	*	1.695	*	1.329	*	0.619	*	0.878
CG3376(---)	*	1.697		0.424		0.12		0.453
HBS1(HBS1)	*	1.709	*	1.32		0.257		0.266
l(2)08717(lethal (2) 08717)	*	1.709		-0.416	*	-0.586		-0.175
CG6876(---)	*	1.718	*	1.603		0.087		0.156
CG32369(---)	*	1.721	*	1.209		0.112		-0.039
Ada2b(Transcriptional adapter 2S)	*	1.725	*	0.852		0.246		0.099
Hip14(htt-interacting protein 14)	*	1.725	*	0.98		0.538		0.171
DNApol-eta(DNApol-eta)	*	1.731	*	0.879		0.161		0.119
CG3624(Cell adhesion protein)	*	1.739	*	1.197		-0.003		0.069
Jra(Jun oncogene)	*	1.751	*	0.723		0.07		-0.013
Def(defensin)	*	1.754		-0.38		0.115		-0.305
toc(toucan)	*	1.754	*	2.007		-0.3		0.085
CG31549(---)	*	1.759	*	1.574		0.534	*	1.081
mus210(xeroderma pigmentosum group C complementing factor)	*	1.768	*	0.933		0.167		0.266
CG17124(---)	*	1.769	*	3.217		0.213		0.575
CG1347(---)	*	1.774		0.606		0.073		0.174
CG17327(---)	*	1.774	*	1.871		0.525	*	0.744
CG9411(---)	*	1.777	*	3.601		-0.055	*	2.077
CG31633(---)	*	1.783	*	2.551		0.468		0.556
CG15279(---)	*	1.792	*	3.991		0.503		0.22
l(2)03659(Hsp related)	*	1.795	*	1.572	*	1.091		0.476
CG7069(---)	*	1.797		0.692		0		0.019
CG6204(---)	*	1.81	*	1.295		0.282		0.062
CG8116(---)	*	1.827	*	0.675		0.425		-0.272
CG9945(---)	*	1.83	*	1.217		0.522		0.257
Aats-trp /// sage(Tryptophanyl-tRNA synthetase /// salivary gland-expressed bHLH)	*	1.838	*	1.795		0.02		0.153
Tdc1(Tyrosine decarboxylase 1)	*	1.841	*	3.811		-0.057		0.085
Cyp6d2(Cyp6d2)	*	1.843	*	5.86		0.119	*	2.203
CG8353(---)	*	1.845	*	1.752		0.556		-0.01
MtnA(metallothionein N)	*	1.846		-0.969		-1.608	*	3.139
Cyp4d1(Cytochrome P450 4D1)	*	1.847		-1.859	*	2.546		1.058
CG17327 /// CG9133(--- /// ---)	*	1.852	*	1.953		0.422	*	0.811
Clbn(Caliban)	*	1.852	*	1.601		0.288		0.246
CG6512(---)	*	1.858	*	1.834		0.312		0.357
CG6327(---)	*	1.859		-0.349		-0.006		0.211
CG10337(---)	*	1.862	*	2.234		0.524	*	1.101
CG14470(---)	*	1.865		0.278		-0.282		-0.298
CG7465(---)		1.869	*	4.563	*	1.065		-4.358
Mmp1(Matrix metalloproteinase 1)	*	1.87	*	3.562		-0.353		0.534
Dgp-1(Dgp-1)	*	1.876	*	1.78		-0.148		0.425
Pvf2(VEGF-related factor 2)	*	1.882	*	2.223		0.137		0.373
CG17574(---)	*	1.89	*	0.955		0.239		0.283
CG5604(---)	*	1.902	*	1.711		0.123		-0.084
dlg1(Discslarge)	*	1.904	*	1.858		-0.264		-0.672
wus(wurst)	*	1.904	*	1.773		0.308		0.196
kay(shroud)	*	1.905	*	0.672		-0.478		0.28
MRP(Multidrug-resistance protein)	*	1.906	*	2.104		0.061	*	0.639
CG14258(---)		1.908		3.754		0.37	*	-3.39
CG10189(---)	*	1.913	*	1.858	*	0.685		0.263
Jon99Fi(Jonah 99F)	*	1.926		1	*	1.288	*	-1.817
CG2017(GP-1 related)	*	1.941	*	1.302		0.256	*	0.726
CG31686(---)	*	1.944	*	3.421		0		0
CG32667(---)		1.945		-0.244	*	2.233		1.794
Mmp2(Matrix metalloproteinase 2)	*	1.95	*	2.298		-0.069		-0.093
spir(spire)	*	1.963	*	4.444		-0.153		0.415
CG8620(---)	*	1.965	*	5.534		0		0.061
l(2)35Bg(transcription unit B)	*	1.967	*	2.548	*	0.602		0.527
wnd(CG8789)	*	1.974		0.42		0.092		0.09
CG2059(---)	*	1.987	*	1.305		0.4		0.424
CG9987(---)	*	1.992	*	1.857		0.486		0.351
wfs1(wolfram syndrome 1)	*	1.995	*	2.115		0.017		0.146
CG1582(---)	*	1.997	*	1.754		0.496		0.558
CG16712(---)		1.997		-0.37	*	3.075		2.382
Xrp1(CG17836)	*	1.997	*	1.444	*	0.835	*	0.843
Chrac-14 /// mus201(Chrac-14 /// mutagen-sensitive 201)	*	1.998	*	1.835		-0.107		0.376
CG6762(---)	*	2.012		0.77		0.44		0.071
CG31793(---)	*	2.013	*	2.09		0.162	*	0.691
mal(bronzy)	*	2.022	*	1.244	*	0.635		0.414
CG1146(---)	*	2.034	*	1.784		0.034		0.301
ImpL3(lactic DH)	*	2.034	*	4.059		-0.027	*	1.224
CG10445(---)	*	2.042	*	1.307		0.193		0.188
os(unpaired)	*	2.052	*	3.376		0.028		0.565
CG4019(---)		2.06		0.413	*	1.565	*	1.34
CG6171(Anon-becker2)	*	2.1	*	1.7	*	0.697	*	0.611
rho(rhomboid-1)	*	2.1	*	0.693	*	-0.787		0.061
lama(lamina ancestor)	*	2.107	*	2.023		-0.267		0.536
vir-1(virus-induced RNA 1)	*	2.116	*	2.889		-0.364		0.333
CG33494(---)	*	2.128	*	2.183		0.316	*	1.746
Socs36E(Suppressor of cytokine signaling at 36E)	*	2.132	*	1.847		0.133		0.416
escl(esc-like)	*	2.141	*	2.04		-0.095	*	0.899
CG8798(---)	*	2.147	*	1.636		0.337		0.283
CG5664(---)	*	2.195	*	1.162		0.453	*	0.63
Arc1(CG12505)	*	2.209	*	3.436		0.379	*	1.562
CG16787(---)	*	2.217	*	2.131		0.38		0.537
puc(puckered)	*	2.218	*	1.189		-0.169		0.275
Nmnat(Nicotinamide mononucleotide adenylytransferase)	*	2.222	*	2.198		0.96		0.725
CG10005(---)	*	2.223	*	1.294		0.091		0.252
Mip(drostatin-B2)	*	2.24	*	3.492		-0.018		0
CG1882(---)	*	2.246	*	1.699	*	0.851	*	0.598
CG18522 /// DsecCG18522(--- /// ---)	*	2.288	*	5.209		0.002		0.978
rev7(rev7)	*	2.305	*	2.287		0.546	*	0.794
Pcaf(Pcaf)	*	2.309	*	1.413		0.45		0.535
Cyp18a1(Cytochrome P450 17C)	*	2.319	*	2.692		-0.12	*	0.95
CG34002(---)	*	2.323	*	2.828		0.001		0.056
l(3)S147910(lethal (3) S147910)	*	2.323	*	2.605	*	0.931	*	0.863
Tom(Barbu)	*	2.344	*	0.755		-0.225		0.052
rad50(rad50)	*	2.345	*	2.004		0.467	*	0.614
[truncated: 117 more rows]
